# Supplementary material for: Decratonization by rifting enables orogenic reworking and transcurrent dispersal of old terranes in NE Brazil
Source: Sci Rep. 2021 Mar 11;11:5719. doi: 10.1038/s41598-021-84703-x (PMC7970994; doi:10.1038/s41598-021-84703-x)
Supplement: Supplementary file 2 — Supplementary Data 1 [file 41598_2021_84703_MOESM2_ESM.xlsx]

## Sheet: Sm-Nd data
Country	Unit	Lithology	Material	System	Interpretation	Age	+95%	-95%	Age units	Approach	Technique	Epsilon (t)	Record ID	Sample No	Fraction	Original No	Longitude	Latitude	Reference	t (Ga)	Epsilon (0)
Brazil	Acopiara	Gneiss	whole rock	Sm-Nd	Crustal residence	2420	100	100	Ma	T (DM)	TIMS (unspecified)	-18.2	250001	BRCE96-18 250001	wr	BRCE96-18	-39.0083	-5.73267	Fetter (1999) PhD
Brazil	Acopiara	Not defined	whole rock	Sm-Nd	Crustal residence	2440	100	100	Ma	T (DM)	TIMS (unspecified)	-23	250002	BRCE96-06 250002	wr	BRCE96-06	-38.0543	-4.7855	Fetter (1999) PhD
Brazil	Acopiara	Granulite	whole rock	Sm-Nd	Crustal residence	2600	100	100	Ma	T (DM)	TIMS (unspecified)	-19.1	250003	BRCE96-03 250003	wr	BRCE96-03	-38.1965	-4.6055	Fetter (1999) PhD
Brazil	Acopiara	Augen gneiss	whole rock	Sm-Nd	Crustal residence	3170	100	100	Ma	T (DM)	TIMS (unspecified)	-29.1	250004	94-75 250004	wr	94-75	-39.25	-6.13583	van Schmus, WR et al., (2003) PR	0.6
Brazil	Afeicao	Granodiorite	whole rock	Sm-Nd	Crustal residence	1460	100	100	Ma	T (DM)	TIMS (unspecified)	0.2	250012	SRP-G-10 250012	wr	SRP-G-10	-40.9833	-8.175	van Schmus, WR et al., (1995) JSAES	0.98
Brazil	Serrote da Bia (Buíque-Paulo Af)	Granite	whole rock	Sm-Nd	Crustal residence	1220	100	100	Ma	T (DM)	TIMS (unspecified)	-2.3	250015	ABR-33 250015	wr	ABR-33	-37.995	-9.23733	Silva Filho et al., (2002) Gond Res	0.6
Brazil	Agua Branca (Buíque-Paulo Af bath)	Granite	whole rock	Sm-Nd	Crustal residence	1460	100	100	Ma	T (DM)	TIMS (unspecified)	-5.2	250016	92-20 250016	wr	92-20	-37.9467	-9.27667	Silva Filho et al., (2002) Gond Res	0.6
Brazil	Agua Branca	Quartz syenite	whole rock	Sm-Nd	Crustal residence	1460	100	100	Ma	T (DM)	TIMS (unspecified)	-5.2	250017	BR92-20 250017	wr	BR92-20	-37.9467	-9.27667	van Schmus, WR et al., (1995) JSAES
Brazil	Buíque (Buíque-Paulo Af bath)	Granite	whole rock	Sm-Nd	Crustal residence	1050	100	100	Ma	T (DM)	TIMS (unspecified)	-0.1	250410	BUQ-1 250410	wr	BUQ-1	-37.406	-8.94617	Silva Filho et al., (2002) Gond Res	0.6
Brazil	Cajueiro (Marimbondo-Correntes bath)	Granite	whole rock	Sm-Nd	Crustal residence	1130	100	100	Ma	T (DM)	TIMS (unspecified)	-0.6	250411	CAJ-1 250411	wr	CAJ-1	-36.1595	-9.402	Silva Filho et al., (2002) Gond Res	0.6
Brazil	Belem do Sao Francisco	Migmatite	whole rock	Sm-Nd	Crustal residence	1330	100	100	Ma	T (DM)	TIMS (unspecified)	0.5	250412	BR92-22 250412	wr	BR92-22	-38.55	-8.65	van Schmus, WR et al., (1995) JSAES
Brazil	Belem do Sao Francisco	Granite	whole rock	Sm-Nd	Crustal residence	1550	100	100	Ma	T (DM)	TIMS (unspecified)	-5.2	250413	BR92-23 250413	wr	BR92-23	-38.55	-8.65	van Schmus, WR et al., (1995) JSAES
Brazil	Angelim	Monzogranite	whole rock	Sm-Nd	Crustal residence	2100	100	100	Ma	T (DM)	TIMS (unspecified)	-15.6	250414	ANG-1 250414	wr	ANG-1	-36.2325	-8.88483	Silva Filho et al., (2002) Gond Res	0.6
Brazil	Caetés Monzogranite	Monzogranite	whole rock	Sm-Nd	Crustal residence	2110	100	100	Ma	T (DM)	TIMS (unspecified)	-15.8	250415	95-268 250415	wr	95-268	-36.7782	-8.72367	Silva Filho et al., (2002) Gond Res	0.6
Brazil	Quipapá Monzogranite	Monzogranite	whole rock	Sm-Nd	Crustal residence	2220	100	100	Ma	T (DM)	TIMS (unspecified)	-14.5	250416	ANG-2 250416	wr	ANG-2	-36.0128	-8.81283	Silva Filho et al., (2002) Gond Res	0.6
Brazil	Pedra Pluton (Ag Belas-Canindé bath)	Granite	whole rock	Sm-Nd	Crustal residence	2240	100	100	Ma	T (DM)	TIMS (unspecified)	-24.1	250417	PDA-1 250417	wr	PDA-1	-36.9253	-8.50883	Silva Filho et al., (2002) Gond Res	0.6
Brazil	Tará	Gneiss	whole rock	Sm-Nd	Crustal residence	2600	100	100	Ma	T (DM)	TIMS (unspecified)	-20.9	250418	95-266 250418	wr	95-266	-36.7735	-8.72367	Silva Filho et al., (2002) Gond Res	0.6
Brazil	Bom Jesus	Tonalite	whole rock	Sm-Nd	Crustal residence	3730	100	100	Ma	T (DM)	TIMS (unspecified)	-1.86	250436	BRED57 250436	wr	BRED57	-35.58	-5.98	Dantas et al., (1998) RBG
Brazil	Bom Jesus	Tonalite	whole rock	Sm-Nd	Crustal residence	3770	100	100	Ma	T (DM)	TIMS (unspecified)	-1.9	250437	BRED57 250437	wr	BRED57	-35.58	-5.98	Dantas et al., (1998) RBG
Brazil	Bom Jesus	Tonalite	whole rock	Sm-Nd	Crustal residence	3980	100	100	Ma	T (DM)	TIMS (unspecified)	-4.3	250438	BRED57 250438	wr	BRED57	-35.58	-5.98	Not Defined
Brazil	Bom Jesus	Tonalite	whole rock	Sm-Nd	Crustal residence	4020	100	100	Ma	T (DM)	TIMS (unspecified)	-5	250439	BRED57 250439	wr	BRED57	-35.58	-5.98	Not Defined
Brazil	Brejinho	Granite	whole rock	Sm-Nd	Crustal residence	1400	100	100	Ma	T (DM)	TIMS (unspecified)	-3.5	250478	BR92-33 250478	wr	BR92-33	-37.2783	-7.36167	van Schmus, WR et al., (1995) JSAES
Brazil	Brejinho	Orthogneiss	whole rock	Sm-Nd	Crustal residence	2334	100	100	Ma	T (DM)	TIMS (unspecified)	-2	250479	Gn-BGA 250479	wr	Gn-BGA	-35.425	-6.05833
Brazil	Brejinho	Trondhjemite	whole rock	Sm-Nd	Crustal residence	3180	100	100	Ma	T (DM)	TIMS (unspecified)	3	250480	BR-74 250480	wr	BR-74	-35.3672	-6.20333	Dantas et al., (2004) PR
Brazil	Brejinho	Trondhjemite	whole rock	Sm-Nd	Crustal residence	3220	100	100	Ma	T (DM)	TIMS (unspecified)	1.22	250481	BRED72 250481	wr	BRED72	-35.4	-6.15	Dantas et al., (1998) RBG
Brazil	Brejinho	Trondhjemite	whole rock	Sm-Nd	Crustal residence	3300	100	100	Ma	T (DM)	TIMS (unspecified)	1.4	250482	BR-68 250482	wr	BR-68	-35.4069	-6.13167	Dantas et al., (2004) PR
Brazil	Cabaceiras	Orthogneiss	whole rock	Sm-Nd	Crustal residence	2116	100	100	Ma	T (DM)	TIMS (unspecified)	-16	250494	Gn-ZBI 250494	wr	Gn-ZBI	-35.1667	-6.97667	Not Defined
Brazil	Cabaceiras	Granite	whole rock	Sm-Nd	Crustal residence	2172	100	100	Ma	T (DM)	TIMS (unspecified)	-17	250495	G-QUE 250495	wr	G-QUE	-35.9103	-7.35	Not Defined
Brazil	Cabaceiras	Migmatite	whole rock	Sm-Nd	Crustal residence	2348	100	100	Ma	T (DM)	TIMS (unspecified)	-4	250496	MI-MIR 250496	wr	MI-MIR	-35.1811	-6.95333	Brito-Neves et al., (2001) RBG Alto Moxotó
Brazil	Cabaceiras	Orthogneiss	whole rock	Sm-Nd	Crustal residence	2460	100	100	Ma	T (DM)	TIMS (unspecified)	-3	250497	Ag-ITA2 250497	wr	Ag-ITA2	-35.75	-7.38333	Not Defined
Brazil	Cabaceiras	Gneiss	whole rock	Sm-Nd	Crustal residence	2810	100	100	Ma	T (DM)	TIMS (unspecified)	14.9	250498	Mi-ITB 250498	wr	Mi-ITB	-35.6583	-7.39167	Brito-Neves et al., (2001) RBG Alto Moxotó
Brazil	Cabaceiras	Migmatite	whole rock	Sm-Nd	Crustal residence	3245	100	100	Ma	T (DM)	TIMS (unspecified)	-11	250499	SPP-MI-BJ 250499	wr	SPP-MI-BJ	-35.8278	-7.46278	Brito-Neves et al., (2001) RBG Alto Moxotó
Brazil	Cabaceiras	Orthogneiss	whole rock	Sm-Nd	Crustal residence	4300	100	100	Ma	T (DM)	TIMS (unspecified)	-29	250500	Gn-SMB 250500	wr	SCB-Gn-SMB	-35.2117	-7.02694	Brito-Neves et al., (2001) RBG Alto Pajeú
Brazil	Caldeirao	Diabase	whole rock	Sm-Nd	Crustal residence	2793	100	100	Ma	T (DM)	TIMS (unspecified)		250554	UA96-2.1 250554	wr	UA96-2.1	-39.4852	-9.90643	Oliveira et al, 2000, RBG
Brazil	Caldeirao	Gneiss	whole rock	Sm-Nd	Crustal residence	2965	100	100	Ma	T (DM)	TIMS (unspecified)	1.69	250555	UA96-2.3 250555	wr	UA96-2.3	-39.4852	-9.90643	Oliveira et al, 2000, RBG
Brazil	Caldeirao	Pelite	whole rock	Sm-Nd	Crustal residence	3185	100	100	Ma	T (DM)	TIMS (unspecified)		250556	MS1.2 250556	wr	MS1.2	-39.3405	-10.4758	Not Defined
Brazil	Caldeirao	Pelite	whole rock	Sm-Nd	Crustal residence	3223	100	100	Ma	T (DM)	TIMS (unspecified)		250557	EO57.2 250557	wr	EO57.2	-39.61	-9.54	Not Defined
Brazil	Caraiba	Granodiorite	whole rock	Sm-Nd	Crustal residence	2440	100	100	Ma	T (DM)	TIMS (unspecified)		250617	OOM-1D 250617	wr	OOM-1D	-39.8266	-9.73451	Not Defined
Brazil	Caraiba	Amphibolite	whole rock	Sm-Nd	Crustal residence	2705	100	100	Ma	T (DM)	TIMS (unspecified)	1.21	250619	1F 250619	wr	1F	-39.9124	-9.82136	Not Defined
Brazil	Caraiba	Granite	whole rock	Sm-Nd	Crustal residence	2710	100	100	Ma	T (DM)	TIMS (unspecified)		250622	AERO-B 250622	wr	AERO-B	-39.8266	-9.73451	Not Defined
Brazil	Caraiba	Granite	whole rock	Sm-Nd	Crustal residence	2719	100	100	Ma	T (DM)	TIMS (unspecified)	-9.87	250623	3A 250623	wr	3A	-39.9122	-9.82154	Not Defined
Brazil	Caraiba	Granodiorite	whole rock	Sm-Nd	Crustal residence	2720	100	100	Ma	T (DM)	TIMS (unspecified)		250624	SAF-08 250624	wr	SAF-08	-39.8374	-9.75972	Not Defined
Brazil	Caraiba	Granodiorite	whole rock	Sm-Nd	Crustal residence	2720	100	100	Ma	T (DM)	TIMS (unspecified)		250625	AERO-C 250625	wr	AERO-C	-39.8266	-9.73451	Not Defined
Brazil	Caraiba	Not defined	whole rock	Sm-Nd	Crustal residence	2740	100	100	Ma	T (DM)	TIMS (unspecified)		250627	SAF-03 250627	wr	SAF-03	-39.8374	-9.75972	Not Defined
Brazil	Caraiba	Pelite	whole rock	Sm-Nd	Crustal residence	2740	100	100	Ma	T (DM)	TIMS (unspecified)		250628	SAF-04 250628	wr	SAF-04	-39.8374	-9.75972	Not Defined
Brazil	Caraiba	Granodiorite	whole rock	Sm-Nd	Crustal residence	2760	100	100	Ma	T (DM)	TIMS (unspecified)		250629	PP-3 250629	wr	PP-3	-39.8241	-9.617	Not Defined
Brazil	Caraiba	Amphibolite	whole rock	Sm-Nd	Crustal residence	2869	100	100	Ma	T (DM)	TIMS (unspecified)	-0.42	250630	1D 250630	wr	1D	-39.9124	-9.82154	Not Defined
Brazil	Caraiba	Amphibolite	whole rock	Sm-Nd	Crustal residence	2884	100	100	Ma	T (DM)	TIMS (unspecified)	0.14	250631	1C 250631	wr	1C	-39.9124	-9.82151	Not Defined
Brazil	Caraiba	Amphibolite	whole rock	Sm-Nd	Crustal residence	2918	100	100	Ma	T (DM)	TIMS (unspecified)	-1.93	250632	1G 250632	wr	1G	-39.9123	-9.82138	Not Defined
Brazil	Caraiba	Amphibolite	whole rock	Sm-Nd	Crustal residence	2961	100	100	Ma	T (DM)	TIMS (unspecified)	0.14	250633	1A 250633	wr	1A	-39.9123	-9.82147	Not Defined
Brazil	Caraiba	Amphibolite	whole rock	Sm-Nd	Crustal residence	3048	100	100	Ma	T (DM)	TIMS (unspecified)	-0.6	250634	1H 250634	wr	1H	-39.9125	-9.82141	Not Defined
Brazil	Caraiba	Tonalite	whole rock	Sm-Nd	Crustal residence	3101	100	100	Ma	T (DM)	TIMS (unspecified)	-6.79	250635	2A 250635	wr	2A	-39.9123	-9.82147	Not Defined
Brazil	Caraiba	Amphibolite	whole rock	Sm-Nd	Crustal residence	3104	100	100	Ma	T (DM)	TIMS (unspecified)	-1.79	250636	1E 250636	wr	1E	-39.9125	-9.82147	Not Defined
Brazil	Caraiba	Amphibolite	whole rock	Sm-Nd	Crustal residence	3126	100	100	Ma	T (DM)	TIMS (unspecified)	-2.03	250637	1B 250637	wr	1B	-39.9123	-9.82147	Not Defined
Brazil	Catingueiras	Syenite	whole rock	Sm-Nd	Crustal residence	2390	100	100	Ma	T (DM)	TIMS (unspecified)	-15.6	250719	SPAB-Sy 250719	wr	SPAB-Sy	-37.58	-7.1	van Schmus, WR et al., (1995) JSAES
Brazil	Conceicao	Granite	whole rock	Sm-Nd	Crustal residence	1230	100	100	Ma	T (DM)	TIMS (unspecified)	-1.2	250731	SPAB-Gd 250731	wr	SPAB-Gd	-38.5183	-7.555	van Schmus, WR et al., (1995) JSAES
Brazil	Coreau	Granite	whole rock	Sm-Nd	Crustal residence	2010	100	100	Ma	T (DM)	TIMS (unspecified)	-15.4	250735	BRCE94-18 250735	wr	BRCE94-18	-40.6333	-3.61667	Fetter (1999) PhD
Brazil	Domo de Nordestina	Diorite	whole rock	Sm-Nd	Crustal residence	2155	100	100	Ma	T (DM)	TIMS (unspecified)	0.92	250838	1886 250838	wr	1886	-39.4689	-10.7241	Not Defined
Brazil	Domo de Nordestina	Granodiorite	whole rock	Sm-Nd	Crustal residence	2180	100	100	Ma	T (DM)	TIMS (unspecified)	1.99	250840	1856 250840	wr	1856	-39.4511	-10.7193	Not Defined
Brazil	Domo de Nordestina	Trondhjemite	whole rock	Sm-Nd	Crustal residence	2180	100	100	Ma	T (DM)	TIMS (unspecified)	1.99	250841	1856 250841	wr	1856	-39.4442	-10.7096	Not Defined
Brazil	Domo de Nordestina	Tonalite	whole rock	Sm-Nd	Crustal residence	2230	100	100	Ma	T (DM)	TIMS (unspecified)	1.11	250842	1836 250842	wr	1836	-39.4985	-10.5885	Not Defined
Brazil	Domo de Nordestina	Not defined	whole rock	Sm-Nd	Crustal residence	2230	100	100	Ma	T (DM)	TIMS (unspecified)	1.11	250843	1836 250843	wr	1836	-39.4963	-10.5811	Not Defined
Brazil	Domo de Nordestina	Trondhjemite	whole rock	Sm-Nd	Crustal residence	2240	100	100	Ma	T (DM)	TIMS (unspecified)	1.12	250845	1867 250845	wr	1867	-39.437	-10.8061	Not Defined
Brazil	Domo de Nordestina	Trondhjemite	whole rock	Sm-Nd	Crustal residence	2290	100	100	Ma	T (DM)	TIMS (unspecified)	0.39	250846	1845 250846	wr	1845	-39.422	-10.6685	Not Defined
Brazil	Domo de Nordestina	Trondhjemite	whole rock	Sm-Nd	Crustal residence	2290	100	100	Ma	T (DM)	TIMS (unspecified)	0.39	250847	1845 250847	wr	1845	-39.4263	-10.6646	Not Defined
Brazil	Esperanca	Syenogranite	whole rock	Sm-Nd	Crustal residence	1340	100	100	Ma	T (DM)	TIMS (unspecified)	-14.57	250890	es01 250890	wr	es01	-36.0535	-7.10515	Archanjo e Fetter, (2004) Prec Res	0.58
Brazil	Esperanca	Tonalite	whole rock	Sm-Nd	Crustal residence	1600	100	100	Ma	T (DM)	TIMS (unspecified)	-11.53	250891	es130 250891	wr	es130	-36.1324	-7.11848	Archanjo e Fetter, (2004) Prec Res	0.58
Brazil	Esperanca	Gneiss	whole rock	Sm-Nd	Crustal residence	2060	100	100	Ma	T (DM)	TIMS (unspecified)	2.49	250892	es134E 250892	wr	es134E	-36.1324	-7.11848	Archanjo e Fetter, (2004) Prec Res	2
Brazil	Esperanca	Gneiss	whole rock	Sm-Nd	Crustal residence	2090	100	100	Ma	T (DM)	TIMS (unspecified)	2.09	250893	esTeo 250893	wr	esTeo	-36.1616	-7.08632	Archanjo e Fetter, (2004) Prec Res	2
Brazil	Esperanca	Augen gneiss	whole rock	Sm-Nd	Crustal residence	2360	100	100	Ma	T (DM)	TIMS (unspecified)	-1.06	250894	esFer 250894	wr	esFer1	-36.0678	-7.09389	Archanjo e Fetter, (2004) Prec Res	2
Brazil	Floresta	Tonalite	whole rock	Sm-Nd	Crustal residence	2380	100	100	Ma	T (DM)	TIMS (unspecified)	-14	250918	BR92-21 250918	wr	BR92-21	-38.45	-8.6	van Schmus, WR et al., (1995) JSAES
Brazil	Granja	Granodiorite	whole rock	Sm-Nd	Crustal residence	2420	100	100	Ma	T (DM)	TIMS (unspecified)	-21.9	250951	T-162 250951	wr	T-162	-41.1297	-3.258	Fetter (1999) PhD
Brazil	Granja	Tonalite	whole rock	Sm-Nd	Crustal residence	2450	100	100	Ma	T (DM)	TIMS (unspecified)	-27.7	250952	BRCE94-19 250952	wr	BRCE94-19	-40.3515	-3.23333	Fetter (1999) PhD
Brazil	Granja	Gneiss	whole rock	Sm-Nd	Crustal residence	2470	100	100	Ma	T (DM)	TIMS (unspecified)	-19.8	250953	T-126A 250953	wr	T-126A	-40.8758	-3.02083	Fetter et al., (2000) RBG
Brazil	Granja complex	Gneiss	whole rock	Sm-Nd	Crustal residence	2610	100	100	Ma	T (DM)	TIMS (unspecified)	-23.9	250954	BRCE94-13 250954	wr	BRCE94-13	-40.4777	-3.34317	Fetter (1999) PhD
Brazil	Granjeiro	Granite	whole rock	Sm-Nd	Crustal residence	2690	100	100	Ma	T (DM)	TIMS (unspecified)	-16.1	250961	BRCE96-29 250961	wr	BRCE96-29	-39.0738	-6.69083	Fetter (1999) PhD
Brazil	Granjeiro	Granite	whole rock	Sm-Nd	Crustal residence	4150	100	100	Ma	T (DM)	TIMS (unspecified)	-20.6	250962	BRCE96-29 250962	wr	BRCE96-29	-39.0738	-6.69083	Fetter (1999) PhD
Brazil	Itiuba	Syenite	whole rock	Sm-Nd	Crustal residence	2084	100	100	Ma	T (DM)	TIMS (unspecified)	-8.51	251189	PO-43 251189	wr	PO-43	-39.7701	-10.2045	Not Defined
Brazil	Itiuba	Syenite	whole rock	Sm-Nd	Crustal residence	2700	100	100	Ma	T (DM)	TIMS (unspecified)	-5.8	251190	IT 4 251190	wr	IT 4	-39.7978	-9.86582	Not Defined
Brazil	Joao Camara	Schist	whole rock	Sm-Nd	Crustal residence	1240	100	100	Ma	T (DM)	TIMS (unspecified)	0.1	251345	94-34 251345	wr	93-34	-35.7595	-5.75953	van Schmus, WR et al., (2003) PR	0.6
Brazil	Maranco - unidade 2	Rhyolite	whole rock	Sm-Nd	Crustal residence	1440	100	100	Ma	T (DM)	TIMS (unspecified)	0.2	251647	SDS-V-M 251647	wr	SDS-V-M	-38.0567	-9.86833	van Schmus, WR et al., (1995) JSAES
Brazil	Meruoca	Diorite	whole rock	Sm-Nd	Crustal residence	1340	100	100	Ma	T (DM)	TIMS (unspecified)	1.6	251685	BRCE94-14 251685	wr	BRCE94-14	-40.4505	-3.54967	Fetter (1999) PhD
Brazil	Meruoca	Not defined	whole rock	Sm-Nd	Crustal residence	1700	100	100	Ma	T (DM)	TIMS (unspecified)	-9.1	251686	BRCE94-28 251686	wr	BRCE94-28	-40.6327	-3.617	Fetter (1999) PhD
Brazil	Meruoca	Granite	whole rock	Sm-Nd	Crustal residence	4150	100	100	Ma	T (DM)	TIMS (unspecified)	-10.9	251687	BRCE94-15 251687	wr	BRCE94-15	-40.3937	-3.52083	Fetter (1999) PhD
Brazil	Passira	Gabbro	whole rock	Sm-Nd	Crustal residence	2563	100	100	Ma	T (DM)	TIMS (unspecified)		252018	AC-23a 252018	wr	AC-23a	-35.4567	-7.98226	Not Defined
Brazil	Algodoes	Granite gneiss	whole rock	Sm-Nd	Crustal residence	2210	100	100	Ma	T (DM)	TIMS (unspecified)	0.71	252071	GM-21B 252071	wr	GM-21B	-39.266	-4.99	Martins et al., (2009). Gond Res
Brazil	Algodoes	Tonalite gneiss	whole rock	Sm-Nd	Crustal residence	2230	100	100	Ma	T (DM)	TIMS (unspecified)	1.89	252072	GM-17 252072	wr	GM-17	-39.288	-4.977	Martins et al., (2009). Gond Res
Brazil	Algodoes	Tonalite gneiss	whole rock	Sm-Nd	Crustal residence	2250	100	100	Ma	T (DM)	TIMS (unspecified)	1.63	252073	GM-67A 252073	wr	GM-67A	-39.311	-5.023	Martins et al., (2009). Gond Res
Brazil	Pedra Branca	Greywacke	whole rock	Sm-Nd	Crustal residence	2280	100	100	Ma	T (DM)	TIMS (unspecified)	-18.6	252074	BRCE95-58 252074	wr	BRCE95-58	-40.0109	-5.4495	Fetter (1999) PhD
Brazil	Pedra Branca	Greywacke	whole rock	Sm-Nd	Crustal residence	2340	100	100	Ma	T (DM)	TIMS (unspecified)	-15.8	252075	BRCE95-57 252075	wr	BRCE95-57	-40.0403	-5.4425	Fetter (1999) PhD
Brazil	Pedra Branca	Tonalite	whole rock	Sm-Nd	Crustal residence	2400	100	100	Ma	T (DM)	TIMS (unspecified)	-21.9	252076	BRCE96-64A 252076	wr	BRCE96-64A	-39.4192	-5.2905	Fetter (1999) PhD
Brazil	Pedra Branca	Tonalite	whole rock	Sm-Nd	Crustal residence	2450	100	100	Ma	T (DM)	TIMS (unspecified)	-29	252077	BRCE96-64B 252077	wr	BRCE96-64B	-39.4192	-5.2905	Fetter (1999) PhD
Brazil	Pedra Branca	Gabbro	whole rock	Sm-Nd	Crustal residence	2500	100	100	Ma	T (DM)	TIMS (unspecified)	-10.5	252078	BRCE95-64 252078	wr	BRCE95-64	-39.8063	-5.21983	Fetter (1999) PhD
Brazil	Pedra Branca	Tonalite	whole rock	Sm-Nd	Crustal residence	2690	100	100	Ma	T (DM)	TIMS (unspecified)	-24.2	252079	BRCE96-57 252079	wr	BRCE96-57	-39.9065	-5.4415	Fetter (1999) PhD
Brazil	Pedra Branca	Tonalite	whole rock	Sm-Nd	Crustal residence	2690	100	100	Ma	T (DM)	TIMS (unspecified)	2.5	252080	BRCE96-57 252080	wr	BRCE96-57	-39.9065	-5.4415	Fetter (1999) PhD
Brazil	Pedra Branca	Granite	whole rock	Sm-Nd	Crustal residence	3040	100	100	Ma	T (DM)	TIMS (unspecified)	-26	252081	BRCE96-49 252081	wr	BRCE96-49	-40.1815	-5.85783	Fetter (1999) PhD
Brazil	Prata	Granodiorite	whole rock	Sm-Nd	Crustal residence	2246	100	100	Ma	T (DM)	TIMS (unspecified)	-16	252162	SUMÉ 2 252162	wr	SUMÉ 2	-36.8833	-7.63611	Brito-Neves et al., (2001) RBG Alto Moxotó
Brazil	Presidente Juscelino	Granite	whole rock	Sm-Nd	Crustal residence	3210	100	100	Ma	T (DM)	TIMS (unspecified)	-28.2	252164	BR-CE-116 252164	wr	BR-CE-116	-35.7167	-6.26667	van Schmus, WR et al., (1995) JSAES
Brazil	Presidente Juscelino	Migmatite	whole rock	Sm-Nd	Crustal residence	3250	100	100	Ma	T (DM)	TIMS (unspecified)	-0.6	252165	BR62 252165	wr	BR62	-35.6031	-5.97	Dantas et al., (2004) PR
Brazil	Presidente Juscelino	Migmatite	whole rock	Sm-Nd	Crustal residence	3480	100	100	Ma	T (DM)	TIMS (unspecified)	-1.3	252166	BR62 252166	wr	BR62	-35.6031	-5.97	Dantas et al., (2004) PR
Brazil	Presidente Juscelino	Trondhjemite	whole rock	Sm-Nd	Crustal residence	3500	100	100	Ma	T (DM)	TIMS (unspecified)	-1.6	252167	EC-15 252167	wr	EC-15	-35.8989	-6.14111	Dantas et al., (2013) PR SJ Campestre
Brazil	Presidente Juscelino	Trondhjemite	whole rock	Sm-Nd	Crustal residence	3560	100	100	Ma	T (DM)	TIMS (unspecified)	-2.3	252168	BR-60 252168	wr	BR-60	-35.6317	-5.85833	Dantas et al., (2004) PR
Brazil	Presidente Juscelino	Trondhjemite	whole rock	Sm-Nd	Crustal residence	3570	100	100	Ma	T (DM)	TIMS (unspecified)	-2.8	252169	BR-59 252169	wr	BR-59	-35.6306	-5.84722	Dantas et al., (2004) PR
Brazil	Presidente Juscelino	Monzogranite	whole rock	Sm-Nd	Crustal residence	3650	100	100	Ma	T (DM)	TIMS (unspecified)	-2.2	252170	EC-69b 252170	wr	EC-69b	-35.7156	-6.11889	Dantas et al., (2004) PR
Brazil	Presidente Juscelino	Monzogranite	whole rock	Sm-Nd	Crustal residence	3820	100	100	Ma	T (DM)	TIMS (unspecified)	-1.9	252171	EC-69b 252171	wr	EC-69b	-35.7156	-6.11889	Dantas et al., (2004) PR
Brazil	Rio Capim	Rhyolite	whole rock	Sm-Nd	Crustal residence	1490	100	100	Ma	T (DM)	TIMS (unspecified)		252311	96-276 252311	wr	96-276	-38.3331	-7.68989	Not Defined
Brazil	Salgueiro - Riacho Gravata	Rhyolite	whole rock	Sm-Nd	Crustal residence	1770	100	100	Ma	T (DM)	TIMS (unspecified)	-10.1	252312	SPAB-V-60 252312	wr	SPAB-V-60	-38.0433	-7.58333	van Schmus, WR et al., (1995) JSAES
Brazil	Santa Luz	Not defined	whole rock	Sm-Nd	Crustal residence	3280	100	100	Ma	T (DM)	TIMS (unspecified)	-6.82	252411	MU-3.1 252411	wr	MU-3.1	-39.245	-9.97885	Not Defined
Brazil	Santa Luz - ortognaisses granuliticos	Orthogneiss	whole rock	Sm-Nd	Crustal residence	2920	100	100	Ma	T (DM)	TIMS (unspecified)		252421	PO-45.2 252421	wr	PO-45.2	-39.6869	-10.1898	Not Defined
Brazil	Santa Luz - ortognaisses granuliticos	Orthogneiss	whole rock	Sm-Nd	Crustal residence	2960	100	100	Ma	T (DM)	TIMS (unspecified)		252422	PO-44 252422	wr	PO-44	-39.7239	-10.2109	Not Defined
Brazil	Santa Luz - ortognaisses granuliticos	Orthogneiss	whole rock	Sm-Nd	Crustal residence	3220	100	100	Ma	T (DM)	TIMS (unspecified)		252423	PO-46 252423	wr	PO-46	-39.7267	-10.096	Not Defined
Brazil	Santa Luz - ortognaisses granuliticos	Gneiss	whole rock	Sm-Nd	Crustal residence	3380	100	100	Ma	T (DM)	TIMS (unspecified)		252424	PO-45.1 252424	wr	PO-45.1	-39.6869	-10.1898	Not Defined
Brazil	Sao Caetano	Gneiss	whole rock	Sm-Nd	Crustal residence	1409	100	100	Ma	T (DM)	TIMS (unspecified)	1	252506	Mgv-AG 252506	wr	Mgv-AG	-35.6278	-7.04028	Rodrigues e Brito Neves (2008) RBG
Brazil	Sao Caetano	Gneiss	whole rock	Sm-Nd	Crustal residence	1420	100	100	Ma	T (DM)	TIMS (unspecified)	0.8	252507	BR92-26 252507	wr	BR92-26	-38.6	-8.4333	van Schmus, WR et al., (1995) JSAES
Brazil	Sao Caetano	Augen gneiss	whole rock	Sm-Nd	Crustal residence	1610	100	100	Ma	T (DM)	TIMS (unspecified)	-0.7	252508	BR92-29 252508	wr	BR92-29	-38.4333	-8.37167	van Schmus, WR et al., (1995) JSAES
Brazil	Sao Caetano	Orthogneiss	whole rock	Sm-Nd	Crustal residence	1636	100	100	Ma	T (DM)	TIMS (unspecified)	-3	252509	SC-Mi-45 252509	wr	SC-Mi-45	-35.6156	-7.115	Brito-Neves et al., (2001) RBG Alto Pajeú
Brazil	Sao Caetano	Granodiorite	whole rock	Sm-Nd	Crustal residence	1680	100	100	Ma	T (DM)	TIMS (unspecified)	-1.8	252510	SPAB-G-1 252510	wr	SPAB-G-1	-39.0583	-8.28	van Schmus, WR et al., (1995) JSAES
Brazil	Sao Caetano	Granite	whole rock	Sm-Nd	Crustal residence	1830	100	100	Ma	T (DM)	TIMS (unspecified)	-12	252511	Gp-STZ 252511	wr	Gp-STZ	-35.7333	-7.25	Not Defined
Brazil	Sao Caetano	Orthogneiss	whole rock	Sm-Nd	Crustal residence	1839	100	100	Ma	T (DM)	TIMS (unspecified)	-6	252512	Sc-Mi-45 252512	wr	Sc-Mi-45	-35.6156	-7.115	Brito-Neves et al., (2001) RBG Alto Pajeú
Brazil	Sao Caetano	Gneiss	whole rock	Sm-Nd	Crustal residence	1855	100	100	Ma	T (DM)	TIMS (unspecified)	-2	252513	SPP-Gr-MJ 252513	wr	SPP-Gr-MJ	-36.0267	-7.17556	Brito-Neves et al., (2001) RBG Alto Moxotó
Brazil	Sao Caetano	Migmatite	whole rock	Sm-Nd	Crustal residence	2280	100	100	Ma	T (DM)	TIMS (unspecified)	-14	252514	94-116 252514	wr	94-116	-35.9444	-7.22222	Not Defined
Brazil	Sao Caetano	Granite-gneiss	whole rock	Sm-Nd	Crustal residence	2540	100	100	Ma	T (DM)	TIMS (unspecified)	-4	252515	SPP-Gn-BVI 252515	wr	SPP-Gn-BVI	-36.2422	-7.25944	Brito-Neves et al., (2001) RBG Alto Moxotó
Brazil	Sao Caetano	Granite	whole rock	Sm-Nd	Crustal residence	3146	100	100	Ma	T (DM)	TIMS (unspecified)	-16	252516	Gn-CSL 252516	wr	Gn-CSL	-35.3333	-6.83333
Brazil	Sao Lourenco Da Serra	Granite	whole rock	Sm-Nd	Crustal residence	2022	100	100	Ma	T (DM)	TIMS (unspecified)	-14	252553	Gn-SLO 252553	wr	Gn-SLO	-35.4386	-6.97167	Not Defined
Brazil	Serra Taquaritinga	Augen gneiss	whole rock	Sm-Nd	Crustal residence	2520	100	100	Ma	T (DM)	TIMS (unspecified)	-10.45	252588	TAQ26A 252588	wr	TAQ26A	-36.0058	-7.905	Sá et al., (2002) JSAES
Brazil	Serra Taquaritinga	Augen gneiss	whole rock	Sm-Nd	Crustal residence	2520	100	100	Ma	T (DM)	TIMS (unspecified)	-10	252589	TAQ8B 252589	wr	TAQ8B	-36.1242	-7.96583	Sá et al., (2002) JSAES
Brazil	Serrinha Pedro Velho	Schist	whole rock	Sm-Nd	Crustal residence	1410	100	100	Ma	T (DM)	TIMS (unspecified)	-3	252729	94-77 252729	wr	94-77	-36.1722	-5.97883	van Schmus, WR et al., (2003) PR	0.6
Brazil	Serrinha Pedro Velho	Schist	whole rock	Sm-Nd	Crustal residence	1417	100	100	Ma	T (DM)	TIMS (unspecified)	-2	252730	SPPBx-SOL 252730	wr	SPPBx-SOL	-35.7583	-6.85833	Brito-Neves et al., (2001) RBG Alto Pajeú
Brazil	Serrinha Pedro Velho	Schist	whole rock	Sm-Nd	Crustal residence	1530	100	100	Ma	T (DM)	TIMS (unspecified)	-4.6	252731	93-45 252731	wr	93-45	-35.4468	-6.54317	van Schmus, WR et al., (2003) PR
Brazil	Serrinha Pedro Velho	Greywacke	whole rock	Sm-Nd	Crustal residence	1538	100	100	Ma	T (DM)	TIMS (unspecified)	-4	252732	Mgv-Pir 252732	wr	Mgv-Pir	-35.5042	-6.79111	Not Defined
Brazil	Serrinha Pedro Velho	Granulite	whole rock	Sm-Nd	Crustal residence	2314	100	100	Ma	T (DM)	TIMS (unspecified)	-1	252733	Gl-P3 252733	wr	Gl-P3	-36	-6.95444	Not Defined
Brazil	Serrinha Pedro Velho	Gneiss	whole rock	Sm-Nd	Crustal residence	2410	100	100	Ma	T (DM)	TIMS (unspecified)	-22.8	252734	BR93-47 252734	wr	BR93-47	-36.1383	-6.65833	van Schmus, WR et al., (1995) JSAES
Brazil	Serrinha Pedro Velho	Granulite	whole rock	Sm-Nd	Crustal residence	2410	100	100	Ma	T (DM)	TIMS (unspecified)	-21	252735	BR93-18G 252735	wr	BR93-18G	-35.225	-6.44667	van Schmus, WR et al., (1995) JSAES
Brazil	Serrinha Pedro Velho	Migmatite	whole rock	Sm-Nd	Crustal residence	2552	100	100	Ma	T (DM)	TIMS (unspecified)	-4	252736	Gn-SLG 252736	wr	Gn-SLG	-35.7583	-6.91389	Brito-Neves et al., (2001) RBG Alto Pajeú
Brazil	Serrinha Pedro Velho	Orthogneiss	whole rock	Sm-Nd	Crustal residence	2666	100	100	Ma	T (DM)	TIMS (unspecified)	-17	252737	Gn-SRAIZ 252737	wr	Gn-SRAIZ	-35.45	-6.68889	Brito-Neves et al., (2001) RBG Alto Pajeú
Brazil	Sertania	Gneiss	whole rock	Sm-Nd	Crustal residence	1982	100	100	Ma	T (DM)	TIMS (unspecified)	-11	252747	Bgn-S-9 252747	wr	Bgn-S-9	-35.4575	-7.04028	Not Defined
Brazil	Sertania	Schist	whole rock	Sm-Nd	Crustal residence	2319.5	100	100	Ma	T (DM)	TIMS (unspecified)	-0.21	252748	SPP-GN-FS 252748	wr	SPP-GN-FS	-35.9895	-7.53686	dos Santos et al., (2004) USP
Brazil	Sertania	Gneiss	whole rock	Sm-Nd	Crustal residence	2470.7	100	100	Ma	T (DM)	TIMS (unspecified)	-3.93	252749	SPP-Bgx 252749	wr	SPP-Bgx	-35.7139	-7.55036	dos Santos et al., (2004) USP
Brazil	Sertania	Not defined	whole rock	Sm-Nd	Crustal residence	2484.7	100	100	Ma	T (DM)	TIMS (unspecified)	-4.4	252750	SPP-GN-SE 252750	wr	SPP-GN-SE	-37.2639	-8.08206	dos Santos et al., (2004) USP
Brazil	Sertania	Gneiss	whole rock	Sm-Nd	Crustal residence	2556	100	100	Ma	T (DM)	TIMS (unspecified)	-14	252751	Gn-MUL 252751	wr	Gn-MUL	-35.4575	-7.03611
Brazil	Sertania	Gneiss	whole rock	Sm-Nd	Crustal residence	2696.4	100	100	Ma	T (DM)	TIMS (unspecified)	-5.76	252752	SPP-GN-EI 252752	wr	SPP-GN-EI	-35.3426	-7.33656	dos Santos et al., (2004) USP
Brazil	Sertania	Gneiss	whole rock	Sm-Nd	Crustal residence	2739.5	100	100	Ma	T (DM)	TIMS (unspecified)	-0.39	252753	SPP-GN-WS 252753	wr	SPP-GN-WS	-35.4405	-7.3535	dos Santos et al., (2004) USP
Brazil	Sertania	Schist	whole rock	Sm-Nd	Crustal residence	2981.8	100	100	Ma	T (DM)	TIMS (unspecified)	-6.11	252754	SPP-GN-PE 252754	wr	SPP-GN-PE	-35.9189	-7.51325	dos Santos et al., (2004) USP
Brazil	Sume	Tonalite	whole rock	Sm-Nd	Crustal residence	2130	100	100	Ma	T (DM)	TIMS (unspecified)	2	252778	SPP-Gn-SQ 252778	wr	SPP-Gn-SQ	-35.91	-7.44972	Brito-Neves et al., (2001) RBG Alto Moxotó
Brazil	Sume	Trondhjemite	whole rock	Sm-Nd	Crustal residence	2370	100	100	Ma	T (DM)	TIMS (unspecified)	-1	252779	SPP-Th-NH 252779	wr	SPP-Th-NH	-35.91	-7.44972	Brito-Neves et al., (2001) RBG Alto Moxotó
Brazil	Sume	Orthogneiss	whole rock	Sm-Nd	Crustal residence	2459	100	100	Ma	T (DM)	TIMS (unspecified)	-2	252780	SPP-Gn-13 252780	wr	SPP-Gn-13	-35.9281	-7.46944	Brito-Neves et al., (2001) RBG Alto Moxotó
Brazil	Tamboril-Santa Quiteri	Alkali feldspar granite	whole rock	Sm-Nd	Crustal residence	480	100	100	Ma	T (DM)	TIMS (unspecified)	-10.8	252790	NCC - 392 252790	wr	NCC - 392	-40.2109	-4.18969	Castro (2004) PhD Thesis USP
Brazil	Tamboril-Santa Quiteri	Granite	whole rock	Sm-Nd	Crustal residence	860	100	100	Ma	T (DM)	TIMS (unspecified)	3	252791	BRCE95-32 252791	wr	BRCE95-32	-39.8408	-4.27056	Fetter et al., (2003) GR
Brazil	Tamboril-Santa Quiteri	Granodiorite	whole rock	Sm-Nd	Crustal residence	870	100	100	Ma	T (DM)	TIMS (unspecified)	3.6	252792	BRCE96-77 252792	wr	BRCE96-77	-39.4281	-3.73945	Fetter et al., (2003) GR
Brazil	Tamboril-Santa Quiteri	Diorite	whole rock	Sm-Nd	Crustal residence	900	100	100	Ma	T (DM)	TIMS (unspecified)	3.4	252793	BRCE96-82A 252793	wr	BRCE96-82A	-40.4439	-4.21751	Fetter et al., (2003) GR
Brazil	Tamboril-Santa Quiteri	Granite	whole rock	Sm-Nd	Crustal residence	1010	100	100	Ma	T (DM)	TIMS (unspecified)	0.3	252794	BRCE95-33 252794	wr	BRCE95-33	-39.9423	-4.281	Fetter (1999) PhD
Brazil	Tamboril-Santa Quiteri	Granite	whole rock	Sm-Nd	Crustal residence	1020	100	100	Ma	T (DM)	TIMS (unspecified)	-0.8	252795	BRVE95-34 252795	wr	BRCE95-34	-40.0453	-4.3039	Fetter et al., (2003) GR
Brazil	Tamboril-Santa Quiteri	Granite	whole rock	Sm-Nd	Crustal residence	1020	100	100	Ma	T (DM)	TIMS (unspecified)	-0.8	252796	BRCE95-34 252796	wr	BRCE95-34	-40.0453	-4.3039	Fetter et al., (2003) GR
Brazil	Tamboril-Santa Quiteri	Diatexite	whole rock	Sm-Nd	Crustal residence	1104	100	100	Ma	T (DM)	TIMS (unspecified)	3	252797	NCC - 039 252797	wr	NCC - 039	-39.9011	-4.29142	Castro (2004) PhD Thesis USP
Brazil	Tamboril-Santa Quiteri	Granodiorite	whole rock	Sm-Nd	Crustal residence	1150	100	100	Ma	T (DM)	TIMS (unspecified)	0.1	252798	BRCE94-25 252798	wr	BRCE94-25	-40	-3.75695	Fetter et al., (2003) GR
Brazil	Tamboril-Santa Quiteri	Granodiorite	whole rock	Sm-Nd	Crustal residence	1180	100	100	Ma	T (DM)	TIMS (unspecified)	-2.4	252799	BRCE95-10 252799	wr	BRCE95-10	-39.5667	-3.72362	Fetter et al., (2003) GR
Brazil	Tamboril-Santa Quiteri	Diatexite	whole rock	Sm-Nd	Crustal residence	1184	100	100	Ma	T (DM)	TIMS (unspecified)	-3.2	252800	NCC - 36A 252800	wr	NCC - 36A	-39.8218	-4.25894	Castro (2004) PhD Thesis USP
Brazil	Tamboril-Santa Quiteri	Granite	whole rock	Sm-Nd	Crustal residence	1200	100	100	Ma	T (DM)	TIMS (unspecified)	-1.6	252801	BRCE94-42 252801	wr	BRCE94-42	-40.0369	-4.08528	Fetter et al., (2003) GR
Brazil	Tamboril-Santa Quiteri	Granodiorite	whole rock	Sm-Nd	Crustal residence	1210	100	100	Ma	T (DM)	TIMS (unspecified)	-2	252802	BRCE95-36 252802	wr	BRCE95-36	-40.3272	-4.20195	Fetter et al., (2003) GR
Brazil	Tamboril-Santa Quiteri	Diatexite	whole rock	Sm-Nd	Crustal residence	1246	100	100	Ma	T (DM)	TIMS (unspecified)	-3.6	252803	NCC - 197 252803	wr	NCC - 197	-39.9736	-4.5446	Castro (2004) PhD Thesis USP
Brazil	Tamboril-Santa Quiteri	Granite	whole rock	Sm-Nd	Crustal residence	1270	100	100	Ma	T (DM)	TIMS (unspecified)	-3.1	252804	BRCE96-79 252804	wr	BRCE96-79	-40.0556	-3.95056	Fetter et al., (2003) GR
Brazil	Tamboril-Santa Quiteri	Granite	whole rock	Sm-Nd	Crustal residence	1340	100	100	Ma	T (DM)	TIMS (unspecified)	-6.5	252805	BRCE94-45 252805	wr	BRCE94-45	-40.2611	-4.71388	Fetter et al., (2003) GR
Brazil	Tamboril-Santa Quiteri	Granite	whole rock	Sm-Nd	Crustal residence	1350	100	100	Ma	T (DM)	TIMS (unspecified)	-4.4	252806	BRCE94-23 252806	wr	BRCE94-23	-39.8175	-3.67584	Fetter et al., (2003) GR
Brazil	Tamboril-Santa Quiteri	Paragneiss	whole rock	Sm-Nd	Crustal residence	1350	100	100	Ma	T (DM)	TIMS (unspecified)	-4.1	252807	BRCE95-47 252807	wr	BRCE95-47	-40.0797	-3.76667	Fetter et al., (2003) GR
Brazil	Tamboril-Santa Quiteri	Diatexite	whole rock	Sm-Nd	Crustal residence	1384	100	100	Ma	T (DM)	TIMS (unspecified)	-6.5	252808	NCC - 200 252808	wr	NCC - 200	-39.9915	-4.51563	Castro (2004) PhD Thesis USP
Brazil	Tamboril-Santa Quiteri	Paragneiss	whole rock	Sm-Nd	Crustal residence	1440	100	100	Ma	T (DM)	TIMS (unspecified)	-3.7	252809	BRCE96-76 252809	wr	BRCE96-76	-39.3706	-4.70195	Fetter et al., (2003) GR
Brazil	Tamboril-Santa Quiteri	Granite	whole rock	Sm-Nd	Crustal residence	1470	100	100	Ma	T (DM)	TIMS (unspecified)	-6.2	252810	BRCE95-49 252810	wr	BRCE95-49	-40.1665	-4.52817	Fetter (1999) PhD
Brazil	Tamboril-Santa Quiteri	Granite	whole rock	Sm-Nd	Crustal residence	1540	100	100	Ma	T (DM)	TIMS (unspecified)	-7.7	252811	BRCE94-44 252811	wr	BRCE94-44	-40.2611	-4.86177	Fetter et al., (2003) GR
Brazil	Tamboril-Santa Quiteri	Granodiorite	whole rock	Sm-Nd	Crustal residence	1570	100	100	Ma	T (DM)	TIMS (unspecified)	-6.3	252812	BRCE94-40 252812	wr	BRCE94-40	-40.3553	-4.05333	Fetter et al., (2003) GR
Brazil	Tamboril-Santa Quiteri	Granite	whole rock	Sm-Nd	Crustal residence	1610	100	100	Ma	T (DM)	TIMS (unspecified)	-7.7	252813	BRCE95-48 252813	wr	BRCE95-48	-39.2753	-4.5373	Fetter et al., (2003) GR
Brazil	Tamboril-Santa Quiteri	Granite	whole rock	Sm-Nd	Crustal residence	1630	100	100	Ma	T (DM)	TIMS (unspecified)	-10	252814	BRCE94-38 252814	wr	BRCE94-38	-40.4722	-4.07693	Fetter et al., (2003) GR
Brazil	Tamboril-Santa Quiteri	Granite	whole rock	Sm-Nd	Crustal residence	1689	100	100	Ma	T (DM)	TIMS (unspecified)	-9	252815	NCC - 083 252815	wr	NCC - 083	-39.9811	-4.78339	Castro (2004) PhD Thesis USP
Brazil	Tamboril-Santa Quiteri	Granite	whole rock	Sm-Nd	Crustal residence	1690	100	100	Ma	T (DM)	TIMS (unspecified)	-10.7	252816	BRCE94-46 252816	wr	BRCE94-46	-40.6481	-4.73028	Fetter et al., (2003) GR
Brazil	Tamboril-Santa Quiteri	Diatexite	whole rock	Sm-Nd	Crustal residence	1703	100	100	Ma	T (DM)	TIMS (unspecified)	-7.8	252817	NCC - 337 252817	wr	NCC - 337	-40.0029	-4.90275	Castro (2004) PhD Thesis USP
Brazil	Tamboril-Santa Quiteri	Amphibolite	whole rock	Sm-Nd	Crustal residence	1718	100	100	Ma	T (DM)	TIMS (unspecified)	-2.6	252818	NCC - 346 252818	wr	NCC - 346	-39.9153	-4.09602	Castro (2004) PhD Thesis USP
Brazil	Tamboril-Santa Quiteri	Diatexite	whole rock	Sm-Nd	Crustal residence	1720	100	100	Ma	T (DM)	TIMS (unspecified)	-4.3	252819	NCC - 346 252819	wr	NCC - 346	-39.9153	-4.09602	Castro (2004) PhD Thesis USP
Brazil	Tamboril-Santa Quiteri	Granite	whole rock	Sm-Nd	Crustal residence	1748	100	100	Ma	T (DM)	TIMS (unspecified)	-7.8	252820	NCC - 193 252820	wr	NCC - 193	-39.9376	-4.61701	Castro (2004) PhD Thesis USP
Brazil	Tamboril-Santa Quiteri	Not defined	whole rock	Sm-Nd	Crustal residence	1790	100	100	Ma	T (DM)	TIMS (unspecified)	-3.3	252821	BRCE96-78 252821	wr	BRCE96-78	-40.0453	-3.74917	Fetter et al., (2003) GR
Brazil	Tamboril-Santa Quiteri	Granite	whole rock	Sm-Nd	Crustal residence	1860	100	100	Ma	T (DM)	TIMS (unspecified)	-12.7	252822	BRCE95-35 252822	wr	BRCE95-35	-40.1653	-4.32667	Fetter et al., (2003) GR
Brazil	Tamboril-Santa Quiteri	Granite	whole rock	Sm-Nd	Crustal residence	1920	100	100	Ma	T (DM)	TIMS (unspecified)	-12.3	252823	BRCE94-43 252823	wr	BRCE94-43	-40.1339	-4.12556	Fetter et al., (2003) GR
Brazil	Tamboril-Santa Quiteri	Gneiss	whole rock	Sm-Nd	Crustal residence	2330	100	100	Ma	T (DM)	TIMS (unspecified)	-20.4	252824	BRCE96-81 252824	wr	BRCE96-81	-40.3122	-4.25556	Fetter et al., (2003) GR
Brazil	Tamboril-Santa Quiteri	Gneiss	whole rock	Sm-Nd	Crustal residence	2373	100	100	Ma	T (DM)	TIMS (unspecified)	0.1	252825	NCC - 284 252825	wr	NCC - 284	-39.7396	-4.93928	Castro (2004) PhD Thesis USP
Brazil	Tamboril-Santa Quiteri	Gneiss	whole rock	Sm-Nd	Crustal residence	2450	100	100	Ma	T (DM)	TIMS (unspecified)	-23	252826	T-118C 252826	wr	T-118C	-41.0797	-3.51267	Fetter (1999) PhD
Brazil	Tamboril-Santa Quiteri	Gneiss	whole rock	Sm-Nd	Crustal residence	2450	100	100	Ma	T (DM)	TIMS (unspecified)	1.5	252827	T-118C 252827	wr	T-118C	-41.0797	-3.51267	Fetter (1999) PhD
Brazil	Tamboril-Santa Quiteri	Gneiss	whole rock	Sm-Nd	Crustal residence	2490	100	100	Ma	T (DM)	TIMS (unspecified)	-20.2	252828	R-128 252828	wr	R-128	-40.8558	-3.13767	Not Defined
Brazil	Tamboril-Santa Quiteri	Leucogranite	whole rock	Sm-Nd	Crustal residence	2560	100	100	Ma	T (DM)	TIMS (unspecified)	-20.7	252829	JN11 252829	wr	JN11	-40.8368	-3.01117	Fetter (1999) PhD
Brazil	Tamboril-Santa Quiteri	Gneiss	whole rock	Sm-Nd	Crustal residence	2603	100	100	Ma	T (DM)	TIMS (unspecified)	-1.8	252830	NCC - 304 252830	wr	NCC - 304	-39.7793	-4.91029	Castro (2004) PhD Thesis USP
Brazil	Tamboril-Santa Quiteri	Diatexite	whole rock	Sm-Nd	Crustal residence	2732	100	100	Ma	T (DM)	TIMS (unspecified)	-3.5	252831	NCC - 019 252831	wr	NCC - 019	-39.6704	-4.19758	Castro (2004) PhD Thesis USP
Brazil	Tamboril-Santa Quiteri	Diatexite	whole rock	Sm-Nd	Crustal residence	2807	100	100	Ma	T (DM)	TIMS (unspecified)	-2.3	252832	NCC - 291 252832	wr	NCC - 291	-39.7648	-4.90307	Castro (2004) PhD Thesis USP
Brazil	Triunfo	Syenite	whole rock	Sm-Nd	Crustal residence	2440	100	100	Ma	T (DM)	TIMS (unspecified)	-16.4	252886	BR92-31 252886	wr	BR92-31	-38.1083	-7.83333	van Schmus, WR et al., (1995) JSAES
Brazil	Vale do Jacurici	Norite	whole rock	Sm-Nd	Crustal residence	2940	100	100	Ma	T (DM)	TIMS (unspecified)	-8.79	252976	50-40.56 252976	wr	50-40.56	-39.7619	-10.3113	Not Defined
Brazil	Vale do Jacurici	Norite	whole rock	Sm-Nd	Crustal residence	3130	100	100	Ma	T (DM)	TIMS (unspecified)	-7.47	252977	50-64.58 252977	wr	50-64.58	-39.7619	-10.3113	Not Defined
Brazil	Vale do Jacurici	Norite	whole rock	Sm-Nd	Crustal residence	3340	100	100	Ma	T (DM)	TIMS (unspecified)	-7.23	252978	50-55.25A 252978	wr	50-55.25A	-39.7619	-10.3113	Not Defined
Brazil	Algodoes	Felsic dyke	whole rock	Sm-Nd	Crustal residence	2240	100	100	Ma	T (DM)	TIMS (unspecified)	1.91	252990	GM-20A 252990	wr	GM-20A	-39.254	-4.94	Martins et al., (2009). Gond Res
Brazil	Algodoes	Granite-gneiss	whole rock	Sm-Nd	Crustal residence	2290	100	100	Ma	T (DM)	TIMS (unspecified)	0.9	252991	GM-28 252991	wr	GM-28	-39.248	-4.942	Martins et al., (2009). Gond Res
Brazil	Varzea Alegre Suite	Tonalite	whole rock	Sm-Nd	Crustal residence	2700	100	100	Ma	T (DM)	TIMS (unspecified)	-23.7	252992	BRCE96-30 252992	wr	BRCE96-30	-39.2155	-6.78	Fetter (1999) PhD
Brazil	Varzea Alegre Suite	Granite	whole rock	Sm-Nd	Crustal residence	2730	100	100	Ma	T (DM)	TIMS (unspecified)	-23.2	252993	BRCE94-58 252993	wr	BRCE94-58	-38.9758	-6.94417	Fetter (1999) PhD
Brazil	Cacimbinhas (Ag Belas-Canindé bath)	Granite	whole rock	Sm-Nd	Crustal residence	900	100	100	Ma	T (DM)	TIMS (unspecified)	3.2	253053	CB-8 253053	wr	CB-8	-36.8837	-9.29083	Silva Filho et al., (2002) Gond Res	0.6
Brazil	Chã Preta (Marimb-Correntes bath)	Granite	whole rock	Sm-Nd	Crustal residence	920	100	100	Ma	T (DM)	TIMS (unspecified)	1.3	253056	CP-1 253056	wr	CP-1	-36.2955	-9.2615	Silva Filho et al., (2002) Gond Res	0.6
Brazil	Dois Riachos (Ag Belas-Canindé bath)	Granite	whole rock	Sm-Nd	Crustal residence	1030	100	100	Ma	T (DM)	TIMS (unspecified)	-0.6	253069	SI-35 253069	wr	SI-35	-37.1273	-9.36067	Silva Filho et al., (2002) Gond Res	0.6
Brazil	S José da Tapera (Ag Belas-Canindé bath)	Granite	whole rock	Sm-Nd	Crustal residence	1030	100	100	Ma	T (DM)	TIMS (unspecified)		253070	SJT-1 253070	wr	SJT-1	-37.4032	-9.55183	Silva Filho et al., (2002) Gond Res	0.6
Brazil	Santa do Mundaú (Marimbondo-Correntes bath)	Granite	whole rock	Sm-Nd	Crustal residence	1050	100	100	Ma	T (DM)	TIMS (unspecified)	0.7	253071	SMU-1 253071	wr	SMU-1	-36.1632	-9.1445	Silva Filho et al., (2002) Gond Res	0.6
Brazil	UndefinedBRA	Not defined	whole rock	Sm-Nd	Crustal residence	1060	100	100	Ma	T (DM)	TIMS (unspecified)	-4.6	253073	93-42 253073	wr	93-42	-36.699	-5.97567	van Schmus, WR et al., (2003) PR
Brazil	UndefinedBRA	Gneiss	whole rock	Sm-Nd	Crustal residence	1570	100	100	Ma	T (DM)	TIMS (unspecified)	-5.1	253074	93-35 253074	wr	93-35	-36.0817	-5.74317	van Schmus, WR et al., (2003) PR	0.6	-11.1
Brazil	Rio Curu-Itataia-Independencia	Biotite gneiss	whole rock	Sm-Nd	Crustal residence	1119	100	100	Ma	T (DM)	TIMS (unspecified)	1.9	253080	NCC - 90A 253080	wr	NCC - 90A	-39.5843	-4.74042	Castro (2004) PhD Thesis USP
Brazil	Rio Curu-Itataia-Independencia	Biotite gneiss	whole rock	Sm-Nd	Crustal residence	1154	100	100	Ma	T (DM)	TIMS (unspecified)	1.3	253085	NCC - 90A 253085	wr	NCC - 90A	-39.5843	-4.74042	Castro (2004) PhD Thesis USP
Brazil	UndefinedBRA	Granite	whole rock	Sm-Nd	Crustal residence	1240	100	100	Ma	T (DM)	TIMS (unspecified)	-3.2	253091	BR92-11 253091	wr	BR92-11	-36.9333	-10.15	van Schmus, WR et al., (1995) JSAES
Brazil	UndefinedBRA	Schist	whole rock	Sm-Nd	Crustal residence	1240	100	100	Ma	T (DM)	TIMS (unspecified)	-1	253092	94-83A 253092	wr	94-83A	-36.09	-5.57817	van Schmus, WR et al., (2003) PR	0.6
Brazil	Lagoa Grande (Ag Belas-Canindé bath)	Granite	whole rock	Sm-Nd	Crustal residence	1270	100	100	Ma	T (DM)	TIMS (unspecified)	-2	253093	LB-7 253093	wr	LB-7	-37.715	-9.36017	Silva Filho et al., (2002) Gond Res	0.6
Brazil	Floresta migmatite	Migmatite	whole rock	Sm-Nd	Crustal residence	1330	100	100	Ma	T (DM)	TIMS (unspecified)	-4.9	253100	92-22 253100	wr	92-22	-38.55	-8.65083	Silva Filho et al., (2002) Gond Res	0.6
Brazil	UndefinedBRA	Schist	whole rock	Sm-Nd	Crustal residence	1350	100	100	Ma	T (DM)	TIMS (unspecified)	-2	253102	94-81 253102	wr	94-81	-36.0718	-5.655	van Schmus, WR et al., (2003) PR	0.6
Brazil	Rio Curu-Itataia-Independencia	Gneiss	whole rock	Sm-Nd	Crustal residence	1390	100	100	Ma	T (DM)	TIMS (unspecified)	-0.4	253109	NCC - 358 253109	wr	NCC - 358	-39.8037	-4.12146	Castro (2004) PhD Thesis USP
Brazil	UndefinedBRA	Schist	whole rock	Sm-Nd	Crustal residence	1390	100	100	Ma	T (DM)	TIMS (unspecified)	-2.8	253110	95-104 253110	wr	95-104	-36.0718	-5.5655	van Schmus, WR et al., (2003) PR	0.6
Brazil	UndefinedBRA	Granodiorite	whole rock	Sm-Nd	Crustal residence	1410	100	100	Ma	T (DM)	TIMS (unspecified)	-2	253113	SPAB-Gd 253113	wr	SPAB-Gd	-38.0283	-7.46833	van Schmus, WR et al., (1995) JSAES
Brazil	Chã Grande Monzogranite	Monzogranite	whole rock	Sm-Nd	Crustal residence	1420	100	100	Ma	T (DM)	TIMS (unspecified)	-5.8	253116	95-251- B 253116	wr	95-251- B	-35.2697	-8.149	Silva Filho et al., (2002) Gond Res	0.6
Brazil	Lagoa do Boi (Ag Belas-Canindé bath)	Granite	whole rock	Sm-Nd	Crustal residence	1450	100	100	Ma	T (DM)	TIMS (unspecified)	-4.7	253118	LB-3 253118	wr	LB-3	-37.7762	-9.33233	Silva Filho et al., (2002) Gond Res	0.6
Brazil	UndefinedBRA	Gneiss	whole rock	Sm-Nd	Crustal residence	1460	100	100	Ma	T (DM)	TIMS (unspecified)	-4.2	253120	94-86 253120	wr	94-86	-37.0053	-6.03867	van Schmus, WR et al., (2003) PR	0.6
Brazil	UndefinedBRA	Gneiss	whole rock	Sm-Nd	Crustal residence	1500	100	100	Ma	T (DM)	TIMS (unspecified)	-4.6	253124	94-70 253124	wr	94-70	-36.2333	-6.13583	van Schmus, WR et al., (2003) PR	0.6
Brazil	Massaussu	Diorite	whole rock	Sm-Nd	Crustal residence	1510	100	100	Ma	T (DM)	TIMS (unspecified)	-6.9	253126	VI-3 253126	wr	VI-3	-35.2523	-8.29633	Silva Filho et al., (2002) Gond Res	0.6
Brazil	UndefinedBRA	Gneiss	whole rock	Sm-Nd	Crustal residence	1530	100	100	Ma	T (DM)	TIMS (unspecified)	-4.9	253131	95-106 253131	wr	95-106	-36.7558	-5.75083	van Schmus, WR et al., (2003) PR	0.6
Brazil	UndefinedBRA	Schist	whole rock	Sm-Nd	Crustal residence	1530	100	100	Ma	T (DM)	TIMS (unspecified)	-4.9	253132	93-03 253132	wr	93-03	-35.409	-5.871	van Schmus, WR et al., (2003) PR	0.6
Brazil	Floresta migmatite	Granite	whole rock	Sm-Nd	Crustal residence	1550	100	100	Ma	T (DM)	TIMS (unspecified)	-5.2	253134	92-23 253134	wr	92-23	-38.55	-8.65083	Silva Filho et al., (2002) Gond Res	0.6
Brazil	UndefinedBRA	Gneiss	whole rock	Sm-Nd	Crustal residence	1550	100	100	Ma	T (DM)	TIMS (unspecified)	-4.7	253135	95-102 253135	wr	95-102	-36.2482	-6.12983	van Schmus, WR et al., (2003) PR	0.6
Brazil	UndefinedBRA	Alkali granite	whole rock	Sm-Nd	Crustal residence	1650	100	100	Ma	T (DM)	TIMS (unspecified)	-9	253141	SPAB-GA 253141	wr	SPAB-GA	-38.145	-7.30833	van Schmus, WR et al., (1995) JSAES
Brazil	UndefinedBRA	Diorite	whole rock	Sm-Nd	Crustal residence	1740	100	100	Ma	T (DM)	TIMS (unspecified)	-11.2	253153	CHA-1-A 253153	wr	CHA-1-A	-36.2473	-8.502	Silva Filho et al., (2002) Gond Res	0.6
Brazil	UndefinedBRA	Syenogranite	whole rock	Sm-Nd	Crustal residence	1740	100	100	Ma	T (DM)	TIMS (unspecified)	-11.2	253154	CHA-1-A 253154	wr	CHA-1-A	-36.2473	-8.502	Silva Filho et al., (2002) Gond Res	0.6
Brazil	UndefinedBRA	Granite	whole rock	Sm-Nd	Crustal residence	1760	100	100	Ma	T (DM)	TIMS (unspecified)	-3.5	253156	BR92-28 253156	wr	BR92-28	-38.4333	-8.36667	van Schmus, WR et al., (1995) JSAES
Brazil	Panelas (Garanhus bath)	Granodiorite	whole rock	Sm-Nd	Crustal residence	1840	100	100	Ma	T (DM)	TIMS (unspecified)	-12.9	253161	95-276 253161	wr	95-276	-36.0133	-8.66	Silva Filho et al., (2002) Gond Res	0.6
Brazil	Pedra Selada	Diorite	whole rock	Sm-Nd	Crustal residence	1840	100	100	Ma	T (DM)	TIMS (unspecified)	-11.9	253162	VI-2 253162	wr	VI-2	-35.266	-8.23267	Silva Filho et al., (2002) Gond Res	0.6
Brazil	Chã Grande Diorite	Diorite	whole rock	Sm-Nd	Crustal residence	1870	100	100	Ma	T (DM)	TIMS (unspecified)	-13.2	253164	VI-1 253164	wr	VI-1	-35.4048	-8.2075	Silva Filho et al., (2002) Gond Res	0.6
Brazil	UndefinedBRA	Granite	whole rock	Sm-Nd	Crustal residence	1898	100	100	Ma	T (DM)	TIMS (unspecified)	-15	253167	94-117 253167	wr	94-117	-36.17	-7.20472	Not Defined
Brazil	Ipojuca	Granite	whole rock	Sm-Nd	Crustal residence	1920	100	100	Ma	T (DM)	TIMS (unspecified)	-12.6	253170	VI-4 253170	wr	VI-4	-35.0992	-8.40467	Silva Filho et al., (2002) Gond Res	0.6
Brazil	Viçosa (Marimb-Correntes bath)	Granite	whole rock	Sm-Nd	Crustal residence	1930	100	100	Ma	T (DM)	TIMS (unspecified)	-8.7	253172	VIC-1 253172	wr	VIC-1	-36.2842	-9.294	Silva Filho et al., (2002) Gond Res	0.6
Brazil	Panelas (Garanhus bath)	Diorite	whole rock	Sm-Nd	Crustal residence	1950	100	100	Ma	T (DM)	TIMS (unspecified)	-13.5	253174	95-275 253174	wr	95-275	-36.0247	-8.72067	Silva Filho et al., (2002) Gond Res	0.6
Brazil	Alagoinha	Gneiss	whole rock	Sm-Nd	Crustal residence	1960	100	100	Ma	T (DM)	TIMS (unspecified)	-14.4	253176	95-263 253176	wr	95-263	-36.7735	-8.45683	Silva Filho et al., (2002) Gond Res	0.6
Brazil	Rio Curu-Itataia-Independencia	Schist	whole rock	Sm-Nd	Crustal residence	1971	100	100	Ma	T (DM)	TIMS (unspecified)	-7.9	253178	NCC - 05A 253178	wr	NCC - 05A	-39.5623	-4.27003	Castro (2004) PhD Thesis USP
Brazil	Rio Formoso (Ipojuca-Atalaia bath)	Granite	whole rock	Sm-Nd	Crustal residence	1990	100	100	Ma	T (DM)	TIMS (unspecified)	-16.8	253179	RF-1 253179	wr	RF-1	-35.1527	-8.65717	Silva Filho et al., (2002) Gond Res	0.6
Brazil	UndefinedBRA	Granite	whole rock	Sm-Nd	Crustal residence	2000	100	100	Ma	T (DM)	TIMS (unspecified)	-3	253180	GR-NICA 253180	wr	GR-NICA	-35.4708	-6.76667	Not Defined
Brazil	Mata Grande (Buíque-Paulo Af bath)	Granite	whole rock	Sm-Nd	Crustal residence	2040	100	100	Ma	T (DM)	TIMS (unspecified)	-9.3	253183	MG-4 253183	wr	MG-4	-37.7365	-9.13833	Silva Filho et al., (2002) Gond Res	0.6
Brazil	UndefinedBRA	Greywacke	whole rock	Sm-Nd	Crustal residence	2050	100	100	Ma	T (DM)	TIMS (unspecified)	-12.5	253185	93-26 253185	wr	93-26	-36.0725	-5.56617	W.R. Van Schmus et al. (2003) Pre Camb
Brazil	Serra da Caatinga Branca (Ag Belas-Canindé bath)	Granite	whole rock	Sm-Nd	Crustal residence	2080	100	100	Ma	T (DM)	TIMS (unspecified)	-18.7	253186	SCB-1 253186	wr	SCB-1	-36.8315	-8.64017	Silva Filho et al., (2002) Gond Res	0.6
Brazil	UndefinedBRA	Granite	whole rock	Sm-Nd	Crustal residence	2110	100	100	Ma	T (DM)	TIMS (unspecified)	-19	253190	Gr-RN 253190	wr	Gr-RN	-35.5292	-6.7	Not Defined
Brazil	UndefinedBRA	Granite	whole rock	Sm-Nd	Crustal residence	2110	100	100	Ma	T (DM)	TIMS (unspecified)	-19.8	253191	BR92-48 253191	wr	BR92-48	-38.0517	-5.90833	van Schmus, WR et al., (1995) JSAES
Brazil	Rio Curu-Itataia-Independencia	Gneiss	whole rock	Sm-Nd	Crustal residence	2128	100	100	Ma	T (DM)	TIMS (unspecified)	-11.1	253192	NCC - 310 253192	wr	NCC - 310	-39.8262	-4.91385	Castro (2004) PhD Thesis USP
Brazil	UndefinedBRA	Granitoid	whole rock	Sm-Nd	Crustal residence	2160	100	100	Ma	T (DM)	TIMS (unspecified)	-18.1	253195	BO-03 253195	wr	BO-03	-35.6023	-6.8096	Not Defined
Brazil	Rio Curu-Itataia-Independencia	Gneiss	whole rock	Sm-Nd	Crustal residence	2170	100	100	Ma	T (DM)	TIMS (unspecified)	-9.3	253196	NCC - 249 253196	wr	NCC - 249	-39.7139	-4.52319	Castro (2004) PhD Thesis USP
Brazil	Batateira	Monzogranite	whole rock	Sm-Nd	Crustal residence	2190	100	100	Ma	T (DM)	TIMS (unspecified)	-11.8	253197	95-278 253197	wr	95-278	-35.8507	-8.52883	Silva Filho et al., (2002) Gond Res	0.6
Brazil	UndefinedBRA	Granite	whole rock	Sm-Nd	Crustal residence	2219	100	100	Ma	T (DM)	TIMS (unspecified)	-20	253199	Gr-WPI 253199	wr	Gr-WPI	-35.5306	-6.77639	Not Defined
Brazil	Rio Curu-Itataia-Independencia	Gneiss	whole rock	Sm-Nd	Crustal residence	2226	100	100	Ma	T (DM)	TIMS (unspecified)	-11.9	253200	NCC - 213 253200	wr	NCC - 213	-39.7933	-4.57377	Castro (2004) PhD Thesis USP
Brazil	Limoeiro	Gneiss	whole rock	Sm-Nd	Crustal residence	2350	100	100	Ma	T (DM)	TIMS (unspecified)	-15	253209	95-252 253209	wr	95-252	-35.4938	-7.92233	Silva Filho et al., (2002) Gond Res	0.6
Brazil	Joaquim Gomes (Ipojuca-Atalaia bath)	Granite	whole rock	Sm-Nd	Crustal residence	2420	100	100	Ma	T (DM)	TIMS (unspecified)	-19.6	253212	JGO-1 253212	wr	JGO-1	-35.7348	-9.06217	Silva Filho et al., (2002) Gond Res	0.6
Brazil	UndefinedBRA	Gneiss	whole rock	Sm-Nd	Crustal residence	2430	100	100	Ma	T (DM)	TIMS (unspecified)	-18.3	253214	94-95 253214	wr	94-95	-37.1738	-6.8065	van Schmus, WR et al., (2003) PR	0.6
Brazil	UndefinedBRA	Augen gneiss	whole rock	Sm-Nd	Crustal residence	2440	100	100	Ma	T (DM)	TIMS (unspecified)	-21	253215	CH-49 253215	wr	CH-49	-37.1993	-6.37433	Dantas et al. , (2002) USP
Brazil	UndefinedBRA	Gneiss	whole rock	Sm-Nd	Crustal residence	2450	100	100	Ma	T (DM)	TIMS (unspecified)	-15.8	253216	NCC - 017 253216	wr	NCC - 017	-39.6596	-4.21206	Castro (2004) PhD Thesis USP
Brazil	UndefinedBRA	Quartzite	whole rock	Sm-Nd	Crustal residence	2480	100	100	Ma	T (DM)	TIMS (unspecified)	-24	253218	CE-33.3 253218	wr	CE-33.3	-37.1876	-6.41863	Dantas et al. , (2002) USP
Brazil	UndefinedBRA	Gneiss	whole rock	Sm-Nd	Crustal residence	2490	100	100	Ma	T (DM)	TIMS (unspecified)	-0.9	253220	BRCE94-29 253220	wr	BRCE94-29	-40.6833	-3.41667	Fetter (1999) PhD
Brazil	Taquaritinga	Augen gneiss	whole rock	Sm-Nd	Crustal residence	2510	100	100	Ma	T (DM)	TIMS (unspecified)	-21.4	253221	95-257 253221	wr	95-257	-36.0078	-7.88967	Silva Filho et al., (2002) Gond Res	0.6
Brazil	UndefinedBRA	Monzogranite	whole rock	Sm-Nd	Crustal residence	2520	100	100	Ma	T (DM)	TIMS (unspecified)	24	253222	CE-52 253222	wr	CE-52	-37.0506	-6.42053	Dantas et al. , (2002) USP
Brazil	Angelim	Migmatite	whole rock	Sm-Nd	Crustal residence	2520	100	100	Ma	T (DM)	TIMS (unspecified)	-19.5	253223	95-271 253223	wr	95-271	-36.2843	-8.8825	Silva Filho et al., (2002) Gond Res	0.6
Brazil	Granjeiro Complex	Granite	whole rock	Sm-Nd	Crustal residence	2550	100	100	Ma	T (DM)	TIMS (unspecified)	-8.4	253225	BRCE94-56 253225	wr	BRCE94-56	-39.2013	-6.80617	Fetter (1999) PhD
Brazil	UndefinedBRA	Augen gneiss	whole rock	Sm-Nd	Crustal residence	2560	100	100	Ma	T (DM)	TIMS (unspecified)	-25	253227	CH-51 253227	wr	CH-51	-37.2126	-6.4035	Dantas et al. , (2002) USP
Brazil	UndefinedBRA	Schist	whole rock	Sm-Nd	Crustal residence	2560	100	100	Ma	T (DM)	TIMS (unspecified)	-22	253228	CH-11 253228	wr	CH-11	-37.0375	-6.42335	Dantas et al. , (2002) USP
Brazil	UndefinedBRA	Gneiss	whole rock	Sm-Nd	Crustal residence	2560	100	100	Ma	T (DM)	TIMS (unspecified)	-20.2	253229	T-128 253229	wr	T-128	-40.8558	-3.13767	Fetter (1999) PhD
Brazil	UndefinedBRA	Quartzite	whole rock	Sm-Nd	Crustal residence	2590	100	100	Ma	T (DM)	TIMS (unspecified)	-17	253232	CE-33.1 253232	wr	CE-33.1	-37.1876	-6.41863	Dantas et al. , (2002) USP
Brazil	UndefinedBRA	Migmatite	whole rock	Sm-Nd	Crustal residence	2630	100	100	Ma	T (DM)	TIMS (unspecified)	-19	253234	CE-53 253234	wr	CE-53	-37.0303	-6.39977	Dantas et al. , (2002) USP
Brazil	UndefinedBRA	Tonalite	whole rock	Sm-Nd	Crustal residence	2640	100	100	Ma	T (DM)	TIMS (unspecified)	-28	253235	CE-38 253235	wr	CE-38	-37.0854	-6.48072	Dantas et al. , (2002) USP
Brazil	UndefinedBRA	Schist	whole rock	Sm-Nd	Crustal residence	2670	100	100	Ma	T (DM)	TIMS (unspecified)	-19	253236	CE-62 253236	wr	CE-62	-37.0506	-6.45371	Dantas et al. , (2002) USP
Brazil	UndefinedBRA	Quartzite	whole rock	Sm-Nd	Crustal residence	2780	100	100	Ma	T (DM)	TIMS (unspecified)	-19	253239	CE-64 253239	wr	CE-64	-36.9896	-6.4077	Dantas et al. , (2002) USP
Brazil	UndefinedBRA	Gneiss	whole rock	Sm-Nd	Crustal residence	2990	100	100	Ma	T (DM)	TIMS (unspecified)	-28.9	253257	BR92-03 253257	wr	BR92-03	-36.7975	-10.2367	van Schmus, WR et al., (1995) JSAES
Brazil	UndefinedBRA	Gneiss	whole rock	Sm-Nd	Crustal residence	3190	100	100	Ma	T (DM)	TIMS (unspecified)	-29.6	253267	95-103 253267	wr	95-103	-36.2447	-6.13683	van Schmus, WR et al., (2003) PR	0.6
Brazil	UndefinedBRA	Gneiss	whole rock	Sm-Nd	Crustal residence	3470	100	100	Ma	T (DM)	TIMS (unspecified)	-20.1	253271	94-71 253271	wr	94-71	-36.2413	-6.13583	van Schmus, WR et al., (2003) PR	0.6
Brazil	UndefinedBRA	Alkali granite	whole rock	Sm-Nd	Crustal residence	3620	100	100	Ma	T (DM)	TIMS (unspecified)	-20	253272	CE-50 253272	wr	CE-50	-37.0598	-6.41379	Dantas et al. , (2002) USP
Brazil	UndefinedBRA	Gneiss	whole rock	Sm-Nd	Crustal residence	3650	100	100	Ma	T (DM)	TIMS (unspecified)	-15.7	253274	SED-J-11 253274	wr	SED-J-11	-37.1718	-6.80683	van Schmus, WR et al., (2003) PR	0.6
Brazil	Curral Novo (Ag Belas-Canindé bath)	Granite	whole rock	Sm-Nd	Crustal residence	1150	100	100	Ma	T (DM)	TIMS (unspecified)	-2	253733	AB-3 253733	wr	AB-3	-37.1273	-9.05733	Silva Filho et al., (2002) Gond Res	0.6
Brazil	Aguas Belas	Granite	whole rock	Sm-Nd	Crustal residence	2140	100	100	Ma	T (DM)	TIMS (unspecified)	-12.4	253734	AB-8 253734	wr	AB-8	-37.0435	-9.05817	Silva Filho et al., (2002) Gond Res	0.6
Brazil	Algodoes	Amphibolite	whole rock	Sm-Nd	Crustal residence	2260	100	100	Ma	T (DM)	TIMS (unspecified)	2.13	253750	GM-31A 253750	wr	GM-31A	-39.246	-4.917	Martins et al., (2009). Gond Res
Brazil	Algodoes	Amphibolite	whole rock	Sm-Nd	Crustal residence	2260	100	100	Ma	T (DM)	TIMS (unspecified)	2.85	253751	GM-19 253751	wr	GM-19	-39.279	-4.982	Martins et al., (2009). Gond Res
Brazil	Algodoes	Amphibolite	whole rock	Sm-Nd	Crustal residence	2570	100	100	Ma	T (DM)	TIMS (unspecified)	1.65	253752	GM-82 253752	wr	GM-82	-39.294	-4.928	Martins et al., (2009). Gond Res
Brazil	Batolito Caruaru - Arcoverde	Granite	whole rock	Sm-Nd	Crustal residence	1920	100	100	Ma	T (DM)	TIMS (unspecified)	-12.4	253874	PEAL-Gp-Fn 253874	wr	PEAL-Gp-Fn	-36.1017	-8.17167	van Schmus, WR et al., (1995) JSAES
Brazil	Alagoinha Pluton (Ag Belas-Canindé bath)	Granite	whole rock	Sm-Nd	Crustal residence	2140	100	100	Ma	T (DM)	TIMS (unspecified)	-14.5	253875	VENT-1 253875	wr	VENT-1	-36.7735	-8.45683	Silva Filho et al., (2002) Gond Res	0.6
Brazil	Bom Despacho - Surubim	Granite	whole rock	Sm-Nd	Crustal residence	2900	100	100	Ma	T (DM)	TIMS (unspecified)		253954	AP-6 253954	wr	AP-6	-39.888	-9.5783	Not Defined
Brazil	Correntes	Gneiss	whole rock	Sm-Nd	Crustal residence	1090	100	100	Ma	T (DM)	TIMS (unspecified)	0.3	253976	95-270 253976	wr	95-270	-35.5313	-9.09233	Silva Filho et al., (2002) Gond Res	0.6
Brazil	Palmeira dos Indios migatite	Migmatite	whole rock	Sm-Nd	Crustal residence	1980	100	100	Ma	T (DM)	TIMS (unspecified)	-15.7	253977	92-15 253977	wr	92-15	-36.6817	-9.38333	Silva Filho et al., (2002) Gond Res	0.6
Brazil	Cabrobo	Gneiss	whole rock	Sm-Nd	Crustal residence	1980	100	100	Ma	T (DM)	TIMS (unspecified)	-15.7	253978	BR92-15 253978	wr	BR92-15	-36.6817	-9.38333	van Schmus, WR et al., (1995) JSAES
Brazil	Venturosa	Diatexite	whole rock	Sm-Nd	Crustal residence	2090	100	100	Ma	T (DM)	TIMS (unspecified)	-13.7	253979	95-268 253979	wr	95-268	-36.7782	-8.67167	Silva Filho et al., (2002) Gond Res	0.6
Brazil	Cabrobo	Diorite	whole rock	Sm-Nd	Crustal residence	2190	100	100	Ma	T (DM)	TIMS (unspecified)	-11.8	253980	95-278 253980	wr	95-278	-35.8507	-8.52883	Silva Filho et al. (2002) Gond Res
Brazil	Caico	Gneiss	whole rock	Sm-Nd	Crustal residence	1420	100	100	Ma	T (DM)	TIMS (unspecified)	0.8	253988	BR-E-26 253988	wr	BR-E-26	-36.7433	-6.20833	van Schmus, WR et al., (1995) JSAES
Brazil	Caico	Gabbro	whole rock	Sm-Nd	Crustal residence	2760	100	100	Ma	T (DM)	TIMS (unspecified)	-3.7	253989	BR-E-17 253989	wr	BR-E-17	-36.8383	-6.14	van Schmus, WR et al., (1995) JSAES
Brazil	Caipu	Siltstone	whole rock	Sm-Nd	Crustal residence	1220	100	100	Ma	T (DM)	TIMS (unspecified)	-0.1	253994	BRCE96-31 253994	wr	BRCE96-31	-39.3277	-6.62683	Fetter (1999) PhD
Brazil	Caipu	Siltstone	whole rock	Sm-Nd	Crustal residence	1230	100	100	Ma	T (DM)	TIMS (unspecified)	-0.8	253995	BRCE96-32 253995	wr	BRCE96-32	-39.3278	-6.62267	Fetter (1999) PhD
Brazil	Campinho	Orthogneiss	whole rock	Sm-Nd	Crustal residence	2553	100	100	Ma	T (DM)	TIMS (unspecified)	-16	254001	Gr-SRAIZ 254001	wr	Gr-SRAIZ	-35.45	-6.68889	Not Defined
Brazil	Murici (Ipojuca-Atalaia bath)	Granite	whole rock	Sm-Nd	Crustal residence	1930	100	100	Ma	T (DM)	TIMS (unspecified)	-13.1	254003	MUR-1 254003	wr	MUR-1	-35.9625	-9.28617	Silva Filho et al., (2002) Gond Res	0.6
Brazil	Flexeiras (Ipojuca-Atalaia bath)	Granite	whole rock	Sm-Nd	Crustal residence	2430	100	100	Ma	T (DM)	TIMS (unspecified)	-17.8	254004	FLEX-1 254004	wr	FLEX-1	-35.764	-9.24683	Silva Filho et al., (2002) Gond Res	0.6
Brazil	Campo Grande	Migmatite	whole rock	Sm-Nd	Crustal residence	3200	100	100	Ma	T (DM)	TIMS (unspecified)	-22	254005	BR92-13 254005	wr	BR92-13	-36.7958	-10.0117	van Schmus, WR et al., (1995) JSAES
Brazil	Campos Sales-Acare	Granodiorite	whole rock	Sm-Nd	Crustal residence	1600	100	100	Ma	T (DM)	TIMS (unspecified)	-5.7	254011	BRCE96-34 254011	wr	BRCE96-34	-39.8853	-6.9335	Fetter (1999) PhD
Brazil	Caninde do Ceara	Granite	whole rock	Sm-Nd	Crustal residence	840	100	100	Ma	T (DM)	TIMS (unspecified)	4	254018	BRCE96-70 254018	wr	BRCE96-70	-38.7485	-3.74683	Fetter (1999) PhD
Brazil	Caninde do Ceara	Rhyolite	whole rock	Sm-Nd	Crustal residence	1090	100	100	Ma	T (DM)	TIMS (unspecified)	0.6	254019	BRCE96-53B 254019	wr	BRCE96-53B	-40.3005	-5.381	Fetter (1999) PhD
Brazil	Caninde do Ceara	Rhyolite	whole rock	Sm-Nd	Crustal residence	1090	100	100	Ma	T (DM)	TIMS (unspecified)	2.5	254020	BRCE96-53B 254020	wr	BRCE96-53B	-40.3005	-5.381	Fetter (1999) PhD
Brazil	Caninde do Ceara	Gneiss	whole rock	Sm-Nd	Crustal residence	1350	100	100	Ma	T (DM)	TIMS (unspecified)	-4.8	254021	BRCE94-41 254021	wr	BRCE94-41	-40.3465	-4.052	Fetter et al., (2003) GR
Brazil	Caninde do Ceara	Gneiss	whole rock	Sm-Nd	Crustal residence	1350	100	100	Ma	T (DM)	TIMS (unspecified)	-4.5	254022	BRCE94-41 254022	wr	BRCE94-41	-40.3465	-4.052	Fetter et al., (2003) GR
Brazil	Caninde do Ceara	Pyroxenite	whole rock	Sm-Nd	Crustal residence	1370	100	100	Ma	T (DM)	TIMS (unspecified)	2.5	254023	ZC56B 254023	wr	ZC56B	-40.4818	-3.8225	Not Defined
Brazil	Caninde do Ceara	Pyroxenite	whole rock	Sm-Nd	Crustal residence	1370	100	100	Ma	T (DM)	TIMS (unspecified)	2.7	254024	ZC56B 254024	wr	ZC56B	-40.4818	-3.8225	Not Defined
Brazil	Caninde do Ceara	Pyroxenite	whole rock	Sm-Nd	Crustal residence	1390	100	100	Ma	T (DM)	TIMS (unspecified)	2.4	254025	ZC56B 254025	wr	ZC56B	-40.4818	-3.8225	Not Defined
Brazil	Caninde do Ceara	Pyroxenite	whole rock	Sm-Nd	Crustal residence	1390	100	100	Ma	T (DM)	TIMS (unspecified)	2.6	254026	ZC56B 254026	wr	ZC56B	-40.4818	-3.8225	Not Defined
Brazil	Caninde do Ceara	Gneiss	whole rock	Sm-Nd	Crustal residence	1520	100	100	Ma	T (DM)	TIMS (unspecified)	-5.9	254027	BRCE96-16 254027	wr	BRCE96-16	-38.6927	-4.17617	Fetter (1999) PhD
Brazil	Caninde do Ceara	Granite	whole rock	Sm-Nd	Crustal residence	1690	100	100	Ma	T (DM)	TIMS (unspecified)	-7.9	254028	BRCE96-01 254028	wr	BRCE96-01	-38.523	-3.9655	Fetter (1999) PhD
Brazil	Caninde do Ceara	Granitoid	whole rock	Sm-Nd	Crustal residence	1730	100	100	Ma	T (DM)	TIMS (unspecified)	-9.7	254029	ZC-9 254029	wr	ZC-9	-40.4938	-3.86667	Fetter (1999) PhD
Brazil	Caninde do Ceara	Granulite	whole rock	Sm-Nd	Crustal residence	1890	100	100	Ma	T (DM)	TIMS (unspecified)	-18.6	254030	BRCE94-03 254030	wr	BRCE94-03	-40.8307	-3.0613	Fetter (1999) PhD
Brazil	Caninde do Ceara	Not defined	whole rock	Sm-Nd	Crustal residence	1900	100	100	Ma	T (DM)	TIMS (unspecified)	-16.4	254031	BRCE94-48 254031	wr	BRCE94-48	-40.4162	-5.339	Fetter (1999) PhD
Brazil	Caninde do Ceara	Granite	whole rock	Sm-Nd	Crustal residence	1910	100	100	Ma	T (DM)	TIMS (unspecified)	-12.5	254032	BRCE95-39 254032	wr	BRCE95-39	-39.8048	-3.3785	Fetter (1999) PhD
Brazil	Caninde do Ceara	Granite	whole rock	Sm-Nd	Crustal residence	2170	100	100	Ma	T (DM)	TIMS (unspecified)	-17.5	254033	BRCE95-45 254033	wr	BRCE95-45	-40.2827	-3.78267	Fetter (1999) PhD
Brazil	Caninde do Ceara	Granite	whole rock	Sm-Nd	Crustal residence	2220	100	100	Ma	T (DM)	TIMS (unspecified)		254034	BRCE94-49 254034	wr	BRCE94-49	-40.2167	-5.43333	Fetter (1999) PhD
Brazil	Caninde do Ceara	Tonalite	whole rock	Sm-Nd	Crustal residence	2270	100	100	Ma	T (DM)	TIMS (unspecified)	-13.1	254035	BRCE95-68 254035	wr	BRCE95-68	-38.7527	-4.75667	Fetter (1999) PhD
Brazil	Caninde do Ceara	Tonalite	whole rock	Sm-Nd	Crustal residence	2270	100	100	Ma	T (DM)	TIMS (unspecified)	1.9	254036	BRCE95-68 254036	wr	BRCE95-68	-38.7527	-4.75667	Fetter (1999) PhD
Brazil	Caninde do Ceara	Granite	whole rock	Sm-Nd	Crustal residence	2290	100	100	Ma	T (DM)	TIMS (unspecified)	-19.8	254037	BRCE95-40 254037	wr	BRCE95-40	-39.7528	-3.40683	Fetter (1999) PhD
Brazil	Caninde do Ceara	Granite	whole rock	Sm-Nd	Crustal residence	2370	100	100	Ma	T (DM)	TIMS (unspecified)	-19.7	254038	BRCE95-25 254038	wr	BRCE95-25	-39.2292	-4.66733	Fetter (1999) PhD
Brazil	Caninde do Ceara	Gneiss	whole rock	Sm-Nd	Crustal residence	2400	100	100	Ma	T (DM)	TIMS (unspecified)	-18.4	254039	BRCE96-69 254039	wr	BRCE96-69	-38.937	-4.63067	Fetter (1999) PhD
Brazil	Caninde do Ceara	Schist	whole rock	Sm-Nd	Crustal residence	2470	100	100	Ma	T (DM)	TIMS (unspecified)	-15.1	254040	BRCE95-60 254040	wr	BRCE95-60	-40.274	-5.37483	Fetter (1999) PhD
Brazil	Granja complex	Kinzigite	whole rock	Sm-Nd	Crustal residence	2540	100	100	Ma	T (DM)	TIMS (unspecified)	-18.9	254041	BRCE94-03 254041	wr	BRCE94-03	-40.8307	-3.0613	dos Santos et al., (2008) GSL	0.6
Brazil	Granja complex	Kinzigite	whole rock	Sm-Nd	Crustal residence	2540	100	100	Ma	T (DM)	TIMS (unspecified)	0.4	254042	BRCE94-03 254042	wr	BRCE94-03	-40.8307	-3.0613	dos Santos et al., (2008) GSL	2.33
Brazil	Capim	Not defined	whole rock	Sm-Nd	Crustal residence	2290	100	100	Ma	T (DM)	TIMS (unspecified)	1.11	254083	CR-3 254083	wr	CR-3	-39.2606	-9.87228	Not Defined
Brazil	Carira	Not defined	whole rock	Sm-Nd	Crustal residence	1530	100	100	Ma	T (DM)	TIMS (unspecified)	-6.2	254091	BR92-08 254091	wr	BR92-08	-37.105	-10.12	van Schmus, WR et al., (1995) JSAES
Brazil	Carira	Granodiorite	whole rock	Sm-Nd	Crustal residence	1710	100	100	Ma	T (DM)	TIMS (unspecified)	-8.2	254092	BR92-04 254092	wr	BR92-04	-37.625	-10.4083	van Schmus, WR et al., (1995) JSAES
Brazil	Catole do Rocha	Granite	whole rock	Sm-Nd	Crustal residence	2080	100	100	Ma	T (DM)	TIMS (unspecified)	-18.2	254102	BR92-39 254102	wr	BR92-39	-37.7417	-6.35	van Schmus, WR et al., (1995) JSAES
Brazil	Ceara	Granulite	whole rock	Sm-Nd	Crustal residence	1610	100	100	Ma	T (DM)	TIMS (unspecified)	-3.3	254108	ZC03 254108	wr	ZC03	-40.4945	-3.83867	Not Defined
Brazil	Ceara	Granulite	whole rock	Sm-Nd	Crustal residence	1640	100	100	Ma	T (DM)	TIMS (unspecified)	-3.3	254109	ZC03 254109	wr	ZC03	-40.4945	-3.83867	Not Defined
Brazil	Ceara	Enderbite	whole rock	Sm-Nd	Crustal residence	2220	100	100	Ma	T (DM)	TIMS (unspecified)	-15	254110	ZC-11Z 254110	wr	ZC-11Z	-40.4908	-3.85867	Fetter (1999) PhD
Brazil	Ceara	Enderbite	whole rock	Sm-Nd	Crustal residence	2220	100	100	Ma	T (DM)	TIMS (unspecified)	1.9	254111	ZC-11Z 254111	wr	ZC-11Z	-40.4908	-3.85867	Fetter (1999) PhD
Brazil	Ceara	Enderbite	whole rock	Sm-Nd	Crustal residence	2230	100	100	Ma	T (DM)	TIMS (unspecified)	-13.2	254112	ZC-11F 254112	wr	ZC-11F	-40.4908	-3.85867	Fetter (1999) PhD
Brazil	Ceara	Enderbite	whole rock	Sm-Nd	Crustal residence	2230	100	100	Ma	T (DM)	TIMS (unspecified)	1.9	254113	ZC-11F 254113	wr	ZC-11F	-40.4908	-3.85867	Fetter (1999) PhD
Brazil	Ceara	Enderbite	whole rock	Sm-Nd	Crustal residence	2240	100	100	Ma	T (DM)	TIMS (unspecified)	-13.5	254114	BRCE94-37 254114	wr	BRCE94-37	-40.4964	-3.85917	Fetter et al., (2003) GR
Brazil	Ceara	Tonalite	whole rock	Sm-Nd	Crustal residence	2250	100	100	Ma	T (DM)	TIMS (unspecified)	-14.9	254115	BRCE95-28 254115	wr	BRCE95-28	-39.3606	-4.34306	Fetter (1999) PhD
Brazil	Ceara	Tonalite	whole rock	Sm-Nd	Crustal residence	2260	100	100	Ma	T (DM)	TIMS (unspecified)	-17	254116	BRCE95-69 254116	wr	BRCE95-69	-38.9394	-4.64	Fetter et al., (2003) GR
Brazil	Ceara	Gneiss	whole rock	Sm-Nd	Crustal residence	2300	100	100	Ma	T (DM)	TIMS (unspecified)	-18.5	254117	BRCE94-21 254117	wr	BRCE94-21	-39.8731	-3.3525	Fetter et al., (2003) GR
Brazil	Ceara	Gneiss	whole rock	Sm-Nd	Crustal residence	2310	100	100	Ma	T (DM)	TIMS (unspecified)	-20.1	254118	BRCE95-31 254118	wr	BRCE95-31	-39.6881	-4.20918	Fetter et al., (2003) GR
Brazil	Ceara	Tonalite	whole rock	Sm-Nd	Crustal residence	2330	100	100	Ma	T (DM)	TIMS (unspecified)	-15	254119	BRCE95-54 254119	wr	BRCE95-54	-39.7183	-5.10084	Fetter et al., (2003) GR
Brazil	Ceara	Granite-gneiss	whole rock	Sm-Nd	Crustal residence	2350	100	100	Ma	T (DM)	TIMS (unspecified)	-18.2	254120	BRCE96-73 254120	wr	BRCE96-73	-39.005	-3.82112	Fetter et al., (2003) GR
Brazil	Ceara	Diorite	whole rock	Sm-Nd	Crustal residence	2360	100	100	Ma	T (DM)	TIMS (unspecified)	-20.9	254121	BRCE95-24 254121	wr	BRCE95-24	-39.1847	-4.76612	Fetter (1999) PhD
Brazil	Ceara	Tonalite	whole rock	Sm-Nd	Crustal residence	2430	100	100	Ma	T (DM)	TIMS (unspecified)	-18.8	254122	BRCE94-39 254122	wr	BRCE94-39	-40.3378	-3.19223	Fetter et al., (2003) GR
Brazil	Ceara	Tonalite	whole rock	Sm-Nd	Crustal residence	2440	100	100	Ma	T (DM)	TIMS (unspecified)	-17.2	254123	BRCE95-52 254123	wr	BRCE95-52	-39.4883	-4.77056	Fetter et al., (2003) GR
Brazil	Algodoes	Amphibolite	whole rock	Sm-Nd	Crustal residence	2236	100	100	Ma	T (DM)	TIMS (unspecified)	2.21	254149	GM-58A 254149	wr	GM-58A	-39.1409	-4.85592	Martins et al., (2009). Gond Res
Brazil	Algodoes	Tonalite gneiss	whole rock	Sm-Nd	Crustal residence	2260	100	100	Ma	T (DM)	TIMS (unspecified)	1.53	254150	GM-47B 254150	wr	GM-47B	-39.201	-4.902	Martins et al., (2009). Gond Res
Brazil	Algodoes	Amphibolite	whole rock	Sm-Nd	Crustal residence	2400	100	100	Ma	T (DM)	TIMS (unspecified)	2.18	254151	GM-59A 254151	wr	GM-59A	-39.1409	-4.85592	Martins et al., (2009). Gond Res
Brazil	Moxotó (Buíque-Paulo Af bath)	Granite	whole rock	Sm-Nd	Crustal residence	1110	100	100	Ma	T (DM)	TIMS (unspecified)	-1	254155	PA-2 254155	wr	PA-2	-38.2563	-9.18317	Silva Filho et al., (2002) Gond Res	0.6
Brazil	Rio Palmeira (Ag Belas-Canindé bath)	Granite	whole rock	Sm-Nd	Crustal residence	1210	100	100	Ma	T (DM)	TIMS (unspecified)	-1.7	254156	RP-2 254156	wr	RP-2	-37.4762	-9.45833	Silva Filho et al., (2002) Gond Res	0.6
Brazil	Serra do Caiçara (Aguas Belas-Canindé bath)	Granite	whole rock	Sm-Nd	Crustal residence	1430	100	100	Ma	T (DM)	TIMS (unspecified)	-5.2	254157	SI-13 254157	wr	SI-13	-37.3072	-9.25467	Silva Filho et al., (2002) Gond Res	0.6
Brazil	Serra da Boa Vista (Buíque-Paulo Af bath)	Granite	whole rock	Sm-Nd	Crustal residence	1440	100	100	Ma	T (DM)	TIMS (unspecified)	-5	254158	SBV-9 254158	wr	SBV-9	-37.7082	-9.01917	Silva Filho et al., (2002) Gond Res	0.6
Brazil	Correntes	Not defined	whole rock	Sm-Nd	Crustal residence	1810	100	100	Ma	T (DM)	TIMS (unspecified)	-8.2	254171	CO-2 254171	wr	CO-2	-36.4785	-9.20467	Silva Filho et al., (2002) Gond Res	0.6
Brazil	Dona Ines	Granitoid	whole rock	Sm-Nd	Crustal residence	2230	100	100	Ma	T (DM)	TIMS (unspecified)	-21	254276	DI-72 254276	wr	DI-72	-35.6147	-6.62181	Guimarães IP et al., (2009) GR Serrinha-PV
Brazil	Dona Ines	Granitoid	whole rock	Sm-Nd	Crustal residence	2540	100	100	Ma	T (DM)	TIMS (unspecified)	-24.7	254277	DI-77 254277	wr	DI-77	-35.6147	-6.62181	Guimarães IP et al., (2009) GR Serrinha-PV
Brazil	Gloria Norte	Granite	whole rock	Sm-Nd	Crustal residence	1460	100	100	Ma	T (DM)	TIMS (unspecified)	-4.2	254327	BR92-06 254327	wr	BR92-06	-37.5458	-10.1183	van Schmus, WR et al., (1995) JSAES
Brazil	Independencia	Tonalite	whole rock	Sm-Nd	Crustal residence	2310	100	100	Ma	T (DM)	TIMS (unspecified)	-20.7	254359	ZC-18A 254359	wr	ZC-18A	-40.4228	-3.82833	Fetter (1999) PhD
Brazil	Independencia	Tonalite	whole rock	Sm-Nd	Crustal residence	2310	100	100	Ma	T (DM)	TIMS (unspecified)	0.2	254360	ZC-18A 254360	wr	ZC-18A	-40.4228	-3.82833	Fetter (1999) PhD
Brazil	Independencia	Paragneiss	whole rock	Sm-Nd	Crustal residence	2390	100	100	Ma	T (DM)	TIMS (unspecified)	-25.7	254361	BRCE95-62 254361	wr	BRCE95-62	-40.2843	-5.35917	Fetter (1999) PhD
Brazil	Ipojuca	Granite	whole rock	Sm-Nd	Crustal residence	1100	100	100	Ma	T (DM)	TIMS (unspecified)	1.85	254386	CAB 254386	wr	CAB	-34.9428	-8.353	Silva Filho et al., (2002) Gond Res	0.6
Brazil	Jaguaretama	Tonalite	whole rock	Sm-Nd	Crustal residence	2500	100	100	Ma	T (DM)	TIMS (unspecified)	-20.1	254439	BRCE96-13 254439	wr	BRCE96-13	-38.5262	-5.35183	Fetter (1999) PhD
Brazil	Jaguaretama	Not defined	whole rock	Sm-Nd	Crustal residence	2540	100	100	Ma	T (DM)	TIMS (unspecified)	-26.2	254440	BRCE96-7 254440	wr	BRCE96-7	-38.156	-5.14883	Fetter (1999) PhD
Brazil	Jaguaretama	Gneiss	whole rock	Sm-Nd	Crustal residence	2550	100	100	Ma	T (DM)	TIMS (unspecified)	-20.3	254441	BRCE96-16 254441	wr	BRCE96-16	-38.8233	-5.63833	Fetter (1999) PhD
Brazil	Jaguaretama	Tonalite	whole rock	Sm-Nd	Crustal residence	2560	100	100	Ma	T (DM)	TIMS (unspecified)	-20.3	254442	BRCE96-33 254442	wr	BRCE96-33	-39.9502	-6.687	Fetter (1999) PhD
Brazil	Jaguaretama	Tonalite	whole rock	Sm-Nd	Crustal residence	2570	100	100	Ma	T (DM)	TIMS (unspecified)	-23.8	254443	BRCE96-27 254443	wr	BRCE96-27	-39.0462	-6.54133	Fetter (1999) PhD
Brazil	Jaguaretama	Granodiorite	whole rock	Sm-Nd	Crustal residence	2600	100	100	Ma	T (DM)	TIMS (unspecified)	-23.1	254444	BRCE96-20 254444	wr	BRCE96-20	-38.7798	-5.9335	Fetter (1999) PhD
Brazil	Jaguaretama	Tonalite	whole rock	Sm-Nd	Crustal residence	2610	100	100	Ma	T (DM)	TIMS (unspecified)	-21.9	254445	BRCE96-21 254445	wr	BRCE96-21	-38.5285	-5.80567	Fetter (1999) PhD
Brazil	Jaguaretama	Migmatite	whole rock	Sm-Nd	Crustal residence	2670	100	100	Ma	T (DM)	TIMS (unspecified)	-4	254446	BR92-44 254446	wr	BR92-44	-38.2333	-6.23333	van Schmus, WR et al., (1995) JSAES
Brazil	Jaguaretama	Augen gneiss	whole rock	Sm-Nd	Crustal residence	2710	100	100	Ma	T (DM)	TIMS (unspecified)	-4	254447	BR92-47 254447	wr	BR92-47	-38.1833	-6.01667	van Schmus, WR et al., (1995) JSAES
Brazil	Jucurutu	Gneiss	whole rock	Sm-Nd	Crustal residence	1460	100	100	Ma	T (DM)	TIMS (unspecified)	-4.7	254475	EC-61 254475	wr	EC-61	-37.0213	-6.03746	van Schmus, WR et al., (2003) PR
Brazil	Jucurutu	Gneiss	whole rock	Sm-Nd	Crustal residence	1470	100	100	Ma	T (DM)	TIMS (unspecified)	-4.8	254476	95-101 254476	wr	95-101	-36.1605	-5.969	van Schmus, WR et al., (2003) PR	0.6
Brazil	Jucurutu	Gneiss	whole rock	Sm-Nd	Crustal residence	1610	100	100	Ma	T (DM)	TIMS (unspecified)	-5.5	254477	94-87 254477	wr	94-87	-37.0638	-6.09567	van Schmus, WR et al., (2003) PR	0.6
Brazil	Macurure	Granite	whole rock	Sm-Nd	Crustal residence	1170	100	100	Ma	T (DM)	TIMS (unspecified)	3.9	254491	BR92-09 254491	wr	BR92-09	-37.055	-10.0078	van Schmus, WR et al., (1995) JSAES
Brazil	Madalena	Gneiss	whole rock	Sm-Nd	Crustal residence	2100	100	100	Ma	T (DM)	TIMS (unspecified)	3.5	254494	NCC - 301 254494	wr	NCC - 301	-39.5412	-4.94671	Castro (2004) PhD Thesis USP
Brazil	Madalena	Rhyolite	whole rock	Sm-Nd	Crustal residence	2230	100	100	Ma	T (DM)	TIMS (unspecified)	1.8	254495	NCC - 055 254495	wr	NCC - 055	-39.6638	-4.89956	Castro (2004) PhD Thesis USP
Brazil	Madalena	Orthogneiss	whole rock	Sm-Nd	Crustal residence	2303	100	100	Ma	T (DM)	TIMS (unspecified)	0.7	254496	NCC - 160 254496	wr	NCC - 160	-39.5953	-4.9141	Castro (2004) PhD Thesis USP
Brazil	Madalena	Gneiss	whole rock	Sm-Nd	Crustal residence	2354	100	100	Ma	T (DM)	TIMS (unspecified)	-11.4	254497	NCC - 172 254497	wr	NCC - 172	-39.6675	-4.96469	Castro (2004) PhD Thesis USP
Brazil	Madalena	Gneiss	whole rock	Sm-Nd	Crustal residence	2360	100	100	Ma	T (DM)	TIMS (unspecified)	-0.2	254498	NCC - 44E 254498	wr	NCC - 44E	-39.5772	-4.85984	Castro (2004) PhD Thesis USP
Brazil	Madalena	Gneiss	whole rock	Sm-Nd	Crustal residence	2368	100	100	Ma	T (DM)	TIMS (unspecified)		254499	NCC - 140 254499	wr	NCC - 140	-39.5591	-4.76944	Castro (2004) PhD Thesis USP
Brazil	Madalena	Gneiss	whole rock	Sm-Nd	Crustal residence	2378	100	100	Ma	T (DM)	TIMS (unspecified)	-0.3	254500	NCC - 292 254500	wr	NCC - 292	-39.5916	-4.87068	Castro (2004) PhD Thesis USP
Brazil	Madalena	Gneiss	whole rock	Sm-Nd	Crustal residence	2387	100	100	Ma	T (DM)	TIMS (unspecified)	-0.3	254501	NCC - 149 254501	wr	NCC - 149	-39.5556	-4.85624	Castro (2004) PhD Thesis USP
Brazil	Madalena	Orthogneiss	whole rock	Sm-Nd	Crustal residence	2391	100	100	Ma	T (DM)	TIMS (unspecified)	-0.6	254502	NCC - 160 254502	wr	NCC - 160	-39.5953	-4.9141	Castro (2004) PhD Thesis USP
Brazil	Madalena	Gneiss	whole rock	Sm-Nd	Crustal residence	2416	100	100	Ma	T (DM)	TIMS (unspecified)	-1	254503	NCC - 139 254503	wr	NCC - 139	-39.4833	-4.76221	Castro (2004) PhD Thesis USP
Brazil	Madalena	Gneiss	whole rock	Sm-Nd	Crustal residence	2575	100	100	Ma	T (DM)	TIMS (unspecified)	-3.1	254504	NCC - 147 254504	wr	NCC - 147	-39.5591	-4.83452	Castro (2004) PhD Thesis USP
Brazil	Madalena	Gneiss	whole rock	Sm-Nd	Crustal residence	2602	100	100	Ma	T (DM)	TIMS (unspecified)	-3.4	254505	NCC - 153 254505	wr	NCC - 153	-39.4979	-4.88523	Castro (2004) PhD Thesis USP
Brazil	Madalena	Gneiss	whole rock	Sm-Nd	Crustal residence	3056	100	100	Ma	T (DM)	TIMS (unspecified)	-5	254506	NCC - 306 254506	wr	NCC - 306	-39.7937	-4.91389	Castro (2004) PhD Thesis USP
Brazil	Martinopole	Rhyolite	whole rock	Sm-Nd	Crustal residence	1060	100	100	Ma	T (DM)	TIMS (unspecified)	-0.6	254562	BRCE94-36 254562	wr	BRCE94-36	-40.5158	-3.11639	Fetter et al., (2003) GR
Brazil	Martinopole	Schist	whole rock	Sm-Nd	Crustal residence	1240	100	100	Ma	T (DM)	TIMS (unspecified)	-0.2	254563	BRCE94-34 254563	wr	BRCE94-34	-40.3781	-3.49473	Fetter et al., (2003) GR
Brazil	Martinopole	Schist	whole rock	Sm-Nd	Crustal residence	1300	100	100	Ma	T (DM)	TIMS (unspecified)	-1.1	254564	BRCE95-7B 254564	wr	BRCE95-7B	-41.1736	-3.12779	Fetter et al., (2003) GR
Brazil	Martinopole	Schist	whole rock	Sm-Nd	Crustal residence	1320	100	100	Ma	T (DM)	TIMS (unspecified)	-1.1	254565	BRCE95-7A 254565	wr	BRCE95-7A	-41.1736	-3.12779	Fetter et al., (2003) GR
Brazil	Martinopole	Schist	whole rock	Sm-Nd	Crustal residence	1960	100	100	Ma	T (DM)	TIMS (unspecified)	-10.3	254566	BRCE95-4 254566	wr	BRCE95-4	-40.5628	-3.17167	fetter et al 2003 GR
Brazil	Mombaca	Granodiorite	whole rock	Sm-Nd	Crustal residence	1980	100	100	Ma	T (DM)	TIMS (unspecified)	-13.6	254605	BRCE95-67 254605	wr	BRCE95-67	-39.0468	-5.0395	Fetter (1999) PhD
Brazil	Mombaca	Gneiss	whole rock	Sm-Nd	Crustal residence	2200	100	100	Ma	T (DM)	TIMS (unspecified)	-19	254606	BRCE95-18 254606	wr	BRCE95-18	-38.8792	-4.9505	Fetter (1999) PhD
Brazil	Mombaca	Tonalite	whole rock	Sm-Nd	Crustal residence	2780	100	100	Ma	T (DM)	TIMS (unspecified)	-27.3	254607	BRCE96-42 254607	wr	BRCE96-42	-40.0735	-6.18333	Fetter (1999) PhD
Brazil	Mombaca	Tonalite	whole rock	Sm-Nd	Crustal residence	2960	100	100	Ma	T (DM)	TIMS (unspecified)	-24.5	254608	BRCE96-61 254608	wr	BRCE96-61	-39.6112	-5.80283	Fetter (1999) PhD
Brazil	Mombaca	Tonalite	whole rock	Sm-Nd	Crustal residence	2960	100	100	Ma	T (DM)	TIMS (unspecified)	0.2	254609	BRCE96-61 254609	wr	BRCE96-61	-39.6112	-5.80283	Fetter (1999) PhD
Brazil	Mombaca	Tonalite	whole rock	Sm-Nd	Crustal residence	3040	100	100	Ma	T (DM)	TIMS (unspecified)	-30	254610	BRCE96-44 254610	wr	BRCE96-44	-40.1883	-6.1655	Fetter (1999) PhD
Brazil	Mombaca	Tonalite	whole rock	Sm-Nd	Crustal residence	3040	100	100	Ma	T (DM)	TIMS (unspecified)	-0.3	254611	BRCE96-44 254611	wr	BRCE96-44	-40.1883	-6.1655	Fetter (1999) PhD
Brazil	Novo Oriente	Basalt	whole rock	Sm-Nd	Crustal residence	1530	100	100	Ma	T (DM)	TIMS (unspecified)		254643	JC-36 254643	wr	JC-36	-40.7714	-5.60522	Ganade de Araújo et al., (2010) Gondwana Res
Brazil	Novo Oriente	Basalt	whole rock	Sm-Nd	Crustal residence	1690	100	100	Ma	T (DM)	TIMS (unspecified)		254644	KE-278 254644	wr	KE-278	-40.7081	-5.49728	Ganade de Araújo et al., (2010) Gondwana Res
Brazil	Novo Oriente	Basalt	whole rock	Sm-Nd	Crustal residence	2420	100	100	Ma	T (DM)	TIMS (unspecified)		254645	KE_417 254645	wr	KE_417	-40.8202	-5.87053	Ganade de Araújo et al., (2010) Gondwana Res
Brazil	Novo Oriente	Gabbro	whole rock	Sm-Nd	Crustal residence	2460	100	100	Ma	T (DM)	TIMS (unspecified)		254646	KE-421B 254646	wr	KE-421B	-40.8418	-5.82806	Ganade de Araújo et al., (2010) Gondwana Res
Brazil	Olho d'Agua	Granodiorite	whole rock	Sm-Nd	Crustal residence	1300	100	100	Ma	T (DM)	TIMS (unspecified)	-2	254662	SPAB-Gd 254662	wr	SPAB-Gd	-37.715	-7.18667	van Schmus, WR et al., (1995) JSAES
Brazil	Oros	Gneiss	whole rock	Sm-Nd	Crustal residence	2730	100	100	Ma	T (DM)	TIMS (unspecified)	-19	254664	BRCE95-20 254664	wr	BRCE95-20	-38.6383	-4.97683	Fetter (1999) PhD
Brazil	Parapui	Not defined	whole rock	Sm-Nd	Crustal residence	1720	100	100	Ma	T (DM)	TIMS (unspecified)		254681	BRCE94-20 254681	wr	BRCE94-20	-40.1667	-3.35	Not Defined
Brazil	Pereiro	Granite	whole rock	Sm-Nd	Crustal residence	2550	100	100	Ma	T (DM)	TIMS (unspecified)	-18.8	254697	BR92-46 254697	wr	BR92-46	-38.375	-6.10833	van Schmus, WR et al., (1995) JSAES
Brazil	Pereiro	Granite	whole rock	Sm-Nd	Crustal residence	2580	100	100	Ma	T (DM)	TIMS (unspecified)	-19.1	254698	BRCE96-24 254698	wr	BRCE96-24	-38.5185	-6.04967	Fetter (1999) PhD
Brazil	Poco da Cruz	Granite	whole rock	Sm-Nd	Crustal residence	2250	100	100	Ma	T (DM)	TIMS (unspecified)	-18.7	254729	BR92-41 254729	wr	BR92-41	-38.1	-6.33333	van Schmus, WR et al., (1995) JSAES
Brazil	Pombal	Granite	whole rock	Sm-Nd	Crustal residence	2510	100	100	Ma	T (DM)	TIMS (unspecified)	-19.3	254733	BR92-38 254733	wr	BR92-38	-37.8167	-6.7	van Schmus, WR et al., (1995) JSAES
Brazil	Propria	Granite	whole rock	Sm-Nd	Crustal residence	1300	100	100	Ma	T (DM)	TIMS (unspecified)	-3.2	254750	BR92-12 254750	wr	BR92-12	-36.8067	-10.1633	van Schmus, WR et al., (1995) JSAES
Brazil	Puxinana	Granite	whole rock	Sm-Nd	Crustal residence	1490	100	100	Ma	T (DM)	TIMS (unspecified)		254772	Gp-ESP 254772	wr	Gp-ESP	-35.775	-7.03333	Not Defined
Brazil	Quixeramobim	Granite	whole rock	Sm-Nd	Crustal residence	1830	100	100	Ma	T (DM)	TIMS (unspecified)	-11.9	254790	BRCE95-17 254790	wr	BRCE95-17	-39.0005	-4.9725	Fetter (1999) PhD
Brazil	Quixeramobim	Granite	whole rock	Sm-Nd	Crustal residence	1860	100	100	Ma	T (DM)	TIMS (unspecified)	-13.8	254791	BRCE94-52 254791	wr	BRCE94-52	-39.4642	-5.52167	Fetter (1999) PhD
Brazil	Quixeramobim	Volcaniclastic	whole rock	Sm-Nd	Crustal residence	2230	100	100	Ma	T (DM)	TIMS (unspecified)	-16.9	254792	BRCE96-67 254792	wr	BRCE96-67	-39.3162	-5.1555	Fetter (1999) PhD
Brazil	Quixeramobim	Granitoid	whole rock	Sm-Nd	Crustal residence	2270	100	100	Ma	T (DM)	TIMS (unspecified)	-13.1	254793	BRCE94-68 254793	wr	BRCE94-68	-39.2258	-5.1625	Not Defined
Brazil	Riacho do Forno	Not defined	whole rock	Sm-Nd	Crustal residence	1446	100	100	Ma	T (DM)	TIMS (unspecified)		254811	USM 254811	wr	USM	-35.6583	-6.93333	Not Defined
Brazil	Riacho do Forno	Gneiss	whole rock	Sm-Nd	Crustal residence	1590	100	100	Ma	T (DM)	TIMS (unspecified)	-5.3	254812	BR92-34 254812	wr	BR92-34	-37.2762	-7.30333	van Schmus, WR et al., (1995) JSAES
Brazil	Riacho do Forno	Gneiss	whole rock	Sm-Nd	Crustal residence	1662	100	100	Ma	T (DM)	TIMS (unspecified)	-2	254813	SPP-Gr-LR 254813	wr	SPP-Gr-LR	-35.8644	-7.11972	Brito Neves et al., (2001) RBG
Brazil	Riacho do Forno	Augen gneiss	whole rock	Sm-Nd	Crustal residence	1774	100	100	Ma	T (DM)	TIMS (unspecified)	-3	254814	Agn-59 254814	wr	Agn-59	-35.6556	-7.01389	Brito-Neves et al., (2001) RBG Alto Pajeú
Brazil	Riacho do Forno	Augen gneiss	whole rock	Sm-Nd	Crustal residence	1902	100	100	Ma	T (DM)	TIMS (unspecified)	-4	254815	Agn-61 254815	wr	Agn-61	-35.6556	-7.00833	Brito-Neves et al., (2001) RBG Alto Pajeú
Brazil	Riacho do Ico	Granodiorite	whole rock	Sm-Nd	Crustal residence	1460	100	100	Ma	T (DM)	TIMS (unspecified)	0.1	254822	SPP-G-10 254822	wr	SPP-G-10	-38.6	-8.48667	van Schmus, WR et al., (1995) JSAES
Brazil	Riacho Trairas	Granite	whole rock	Sm-Nd	Crustal residence	2400	100	100	Ma	T (DM)	TIMS (unspecified)	-8.4	254825	BRCE94-53 254825	wr	BRCE94-53	-39.3245	-5.63033	Fetter (1999) PhD
Brazil	Rio Capim	Dacite	whole rock	Sm-Nd	Crustal residence	2290	100	100	Ma	T (DM)	TIMS (unspecified)	1.11	254847	CR-3 254847	wr	CR-3	-39.2606	-9.87228	Not Defined
Brazil	Rio Capim	Dacite	whole rock	Sm-Nd	Crustal residence	2300	100	100	Ma	T (DM)	TIMS (unspecified)	0.97	254848	CR-2 254848	wr	CR-2	-39.2595	-9.87144	Not Defined
Brazil	Rio Capim	Gabbro	whole rock	Sm-Nd	Crustal residence	2430	100	100	Ma	T (DM)	TIMS (unspecified)	-0.82	254849	Z14 254849	wr	Z14	-39.208	-9.95304	Not Defined
Brazil	Rio Capim	Amphibolite	whole rock	Sm-Nd	Crustal residence	2440	100	100	Ma	T (DM)	TIMS (unspecified)	2.38	254850	Z10.B 254850	wr	Z10.B	-39.215	-9.951	Not Defined
Brazil	Salgueiro - Riacho Gravata	Diorite	whole rock	Sm-Nd	Crustal residence	2460	100	100	Ma	T (DM)	TIMS (unspecified)	-1.3	254851	96-5.1 254851	wr	96-5.1	-39.2015	-9.95601	Not Defined
Brazil	Rio Capim	Pelite	whole rock	Sm-Nd	Crustal residence	2520	100	100	Ma	T (DM)	TIMS (unspecified)	-1.54	254852	96-8.4 254852	wr	96-8.4	-39.2563	-9.86383	Not Defined
Brazil	Rio Capim	Dacite	whole rock	Sm-Nd	Crustal residence	2540	100	100	Ma	T (DM)	TIMS (unspecified)	-2.06	254853	96-8.5 254853	wr	96-8.5	-39.2563	-9.86383	Not Defined
Brazil	Rio Capim	Amphibolite	whole rock	Sm-Nd	Crustal residence	2580	100	100	Ma	T (DM)	TIMS (unspecified)	2	254854	96-8.3 254854	wr	96-8.3	-39.2563	-9.86383	Not Defined
Brazil	Rio Capim	Diorite	whole rock	Sm-Nd	Crustal residence	2750	100	100	Ma	T (DM)	TIMS (unspecified)	-5.3	254855	C-10 254855	wr	C-10	-39.2191	-9.85529	Not Defined
Brazil	Rio Capim	Pelite	whole rock	Sm-Nd	Crustal residence	3110	100	100	Ma	T (DM)	TIMS (unspecified)	-2.83	254856	Z15.B 254856	wr	Z15.B	-39.206	-9.9537	Not Defined
Brazil	Santa Quiteria	Granite	whole rock	Sm-Nd	Crustal residence	1975	100	100	Ma	T (DM)	TIMS (unspecified)	-13.8	254957	NCC - 353 254957	wr	NCC - 353	-39.8937	-4.07071	Castro (2004) PhD Thesis USP
Brazil	Tanquinho (Ag Belas-Canindé bath)	Granite	whole rock	Sm-Nd	Crustal residence	1060	100	100	Ma	T (DM)	TIMS (unspecified)	0.2	254967	SI-5 254967	wr	SI-5	-37.159	-9.27567	Silva Filho et al., (2002) Gond Res	0.6
Brazil	Camoxinga (Aguas Belas-Canindé bath)	Granite	whole rock	Sm-Nd	Crustal residence	1240	100	100	Ma	T (DM)	TIMS (unspecified)	-3.6	254968	92-18 254968	wr	92-18	-37.2283	-9.295	Silva Filho et al., (2002) Gond Res	0.6
Brazil	Santana do Ipanema	Granite	whole rock	Sm-Nd	Crustal residence	1240	100	100	Ma	T (DM)	TIMS (unspecified)	-3.6	254969	BR92-18 254969	wr	BR92-18	-37.2283	-9.295	van Schmus, WR et al., (1995) JSAES
Brazil	Santana do Ipanema	Granite	whole rock	Sm-Nd	Crustal residence	1330	100	100	Ma	T (DM)	TIMS (unspecified)	-4.1	254970	SI-43 254970	wr	SI-43	-37.1273	-9.32267	Silva Filho et al., (2002) Gond Res	0.6
Brazil	Serra da Lagoa (Aguas Belas-Canindé bath)	Granite	whole rock	Sm-Nd	Crustal residence	1370	100	100	Ma	T (DM)	TIMS (unspecified)	-5	254971	92-19 254971	wr	92-19	-37.1467	-9.32167	Silva Filho et al., (2002) Gond Res	0.6
Brazil	Santana do Ipanema	Granite	whole rock	Sm-Nd	Crustal residence	1370	100	100	Ma	T (DM)	TIMS (unspecified)	-5	254972	BR92-19 254972	wr	BR92-19	-37.1467	-9.32167	van Schmus, WR et al., (1995) JSAES
Brazil	Serra do Poço (Aguas Belas-Canindé bath)	Granite	whole rock	Sm-Nd	Crustal residence	1910	100	100	Ma	T (DM)	TIMS (unspecified)	-8.1	254973	SI-51 254973	wr	SI-51	-37.2573	-9.30567	Silva Filho et al., (2002) Gond Res	0.6
Brazil	Santana dos Garrotes	Siltstone	whole rock	Sm-Nd	Crustal residence	1240	100	100	Ma	T (DM)	TIMS (unspecified)	-0.4	254981	BRCR94-59 254981	wr	BRCE94-59	-38.9548	-7.01017	Fetter (1999) PhD
Brazil	Santana dos Garrotes	Siltstone	whole rock	Sm-Nd	Crustal residence	1240	100	100	Ma	T (DM)	TIMS (unspecified)	-0.4	254982	BRCE94-59 254982	wr	BRCE94-59	-38.9548	-7.01017	Fetter (1999) PhD
Brazil	Santana dos Garrotes	Siltstone	whole rock	Sm-Nd	Crustal residence	1270	100	100	Ma	T (DM)	TIMS (unspecified)	-0.8	254983	BRCE94-60 254983	wr	BRCE94-60	-39.0032	-7.09033	Fetter (1999) PhD
Brazil	Sao Joaquim	Gneiss	whole rock	Sm-Nd	Crustal residence	2380	100	100	Ma	T (DM)	TIMS (unspecified)	-24	254990	T-35B 254990	wr	T-35B	-41.1045	-3.522	Fetter (1999) PhD
Brazil	Sao Joaquim	Gneiss	whole rock	Sm-Nd	Crustal residence	2380	100	100	Ma	T (DM)	TIMS (unspecified)	1.9	254991	T-35B 254991	wr	T-35B	-41.1045	-3.522	Fetter (1999) PhD
Brazil	Sao Joaquim	Gneiss	whole rock	Sm-Nd	Crustal residence	2400	100	100	Ma	T (DM)	TIMS (unspecified)	-23.3	254992	T-35A 254992	wr	T-35A	-41.1045	-3.522	Fetter (1999) PhD
Brazil	Sao Joaquim	Gneiss	whole rock	Sm-Nd	Crustal residence	2400	100	100	Ma	T (DM)	TIMS (unspecified)	1.5	254993	T-35A 254993	wr	T-35A	-41.1045	-3.522	Fetter (1999) PhD
Brazil	Sao Jose do Campestre	Syenogranite	whole rock	Sm-Nd	Crustal residence	3180	100	100	Ma	T (DM)	TIMS (unspecified)	-4	254998	CE116 254998	wr	CE116	-35.78	-6.23	Dantas et al., (2004) PR
Brazil	Sao Vicente	Tonalite	whole rock	Sm-Nd	Crustal residence	2620	100	100	Ma	T (DM)	TIMS (unspecified)	-2.7	255025	BR-E-20 255025	wr	BR-E-20	-36.8183	-6.15667	van Schmus, WR et al., (1995) JSAES
Brazil	Sao Vicente	Gabbro	whole rock	Sm-Nd	Crustal residence	2620	100	100	Ma	T (DM)	TIMS (unspecified)	-2.5	255026	BR-E-24 255026	wr	BR-E-24	-36.78	-6.17667	van Schmus, WR et al., (1995) JSAES
Brazil	Sao Vicente	Gabbro	whole rock	Sm-Nd	Crustal residence	2650	100	100	Ma	T (DM)	TIMS (unspecified)	-2.8	255027	BR-E-19 255027	wr	BR-E-19	-36.8183	-6.15667	van Schmus, WR et al., (1995) JSAES
Brazil	Serido	Gneiss	whole rock	Sm-Nd	Crustal residence	600	100	100	Ma	T (DM)	TIMS (unspecified)	-14.9	255033	94-72 255033	wr	94-72	-36.2413	-6.13583	van Schmus, WR et al., (2003) PR	0.6
Brazil	Serido	Schist	whole rock	Sm-Nd	Crustal residence	1190	100	100	Ma	T (DM)	TIMS (unspecified)	0.2	255034	93-48C 255034	wr	93-48C	-35.9515	-6.86407	van Schmus, WR et al., (2003) PR
Brazil	Serido	Schist	whole rock	Sm-Nd	Crustal residence	1210	100	100	Ma	T (DM)	TIMS (unspecified)	-0.1	255035	93-48C 255035	wr	93-48C	-35.9515	-6.86407	van Schmus, WR et al., (2003) PR
Brazil	Serido	Not defined	whole rock	Sm-Nd	Crustal residence	1210	100	100	Ma	T (DM)	TIMS (unspecified)	0.1	255036	93-48G 255036	wr	93-48G	-35.9515	-6.86407	van Schmus, WR et al., (2003) PR
Brazil	Serido	Schist	whole rock	Sm-Nd	Crustal residence	1210	100	100	Ma	T (DM)	TIMS (unspecified)	0.1	255037	94-84 255037	wr	94-84	-36.699	-5.97567	van Schmus, WR et al., (2003) PR	0.6
Brazil	Serido	Schist	whole rock	Sm-Nd	Crustal residence	1220	100	100	Ma	T (DM)	TIMS (unspecified)	0.1	255038	93-48B 255038	wr	93-48B	-35.9515	-6.86407	van Schmus, WR et al., (2003) PR
Brazil	Serido	Schist	whole rock	Sm-Nd	Crustal residence	1220	100	100	Ma	T (DM)	TIMS (unspecified)	0.3	255039	94-89 255039	wr	94-89	-36.7997	-6.41067	van Schmus, WR et al., (2003) PR	0.6
Brazil	Serido	Schist	whole rock	Sm-Nd	Crustal residence	1250	100	100	Ma	T (DM)	TIMS (unspecified)	0.1	255040	94-88 255040	wr	94-88	-36.8555	-6.4325	van Schmus, WR et al., (2003) PR	0.6
Brazil	Serido	Greywacke	whole rock	Sm-Nd	Crustal residence	1260	100	100	Ma	T (DM)	TIMS (unspecified)	-0.5	255041	93-33 255041	wr	93-33	-35.9518	-5.75083	van Schmus, WR et al., (2003) PR	0.6
Brazil	Serido	Schist	whole rock	Sm-Nd	Crustal residence	1260	100	100	Ma	T (DM)	TIMS (unspecified)	-0.3	255042	95-113 255042	wr	95-113	-36.6662	-6.23767	van Schmus, WR et al., (2003) PR	0.6
Brazil	Serido	Schist	whole rock	Sm-Nd	Crustal residence	1260	100	100	Ma	T (DM)	TIMS (unspecified)	-0.3	255043	95-105 255043	wr	95-105	-36.7008	-5.7185	van Schmus, WR et al., (2003) PR	0.6
Brazil	Serido	Schist	whole rock	Sm-Nd	Crustal residence	1290	100	100	Ma	T (DM)	TIMS (unspecified)	-2.3	255044	94-83C 255044	wr	94-83C	-36.09	-5.57817	van Schmus, WR et al., (2003) PR	0.6
Brazil	Serido	Schist	whole rock	Sm-Nd	Crustal residence	1330	100	100	Ma	T (DM)	TIMS (unspecified)	-2.7	255045	94-83B 255045	wr	94-83B	-36.09	-5.57817	van Schmus, WR et al., (2003) PR	0.6
Brazil	Serido	Schist	whole rock	Sm-Nd	Crustal residence	1380	100	100	Ma	T (DM)	TIMS (unspecified)	-2.4	255046	94-82 255046	wr	94-82	-36.0718	-5.655	van Schmus, WR et al., (2003) PR	0.6
Brazil	Serido	Gneiss	whole rock	Sm-Nd	Crustal residence	1490	100	100	Ma	T (DM)	TIMS (unspecified)	-4.5	255047	SED-Gf-55 255047	wr	SED-Gf-55	-36.243	-6.13617	van Schmus, WR et al., (2003) PR	0.6
Brazil	Serido	Gneiss	whole rock	Sm-Nd	Crustal residence	1510	100	100	Ma	T (DM)	TIMS (unspecified)	-5.2	255048	95-112 255048	wr	95-112	-36.676	-6.22633	van Schmus, WR et al., (2003) PR	0.6
Brazil	Serido	Gneiss	whole rock	Sm-Nd	Crustal residence	1520	100	100	Ma	T (DM)	TIMS (unspecified)	-4.7	255049	SED-Gf-55 255049	wr	SED-Gf-55	-36.243	-6.13617	van Schmus, WR et al., (2003) PR	0.6
Brazil	Serido	Gneiss	whole rock	Sm-Nd	Crustal residence	1530	100	100	Ma	T (DM)	TIMS (unspecified)	-4.7	255050	94-74 255050	wr	94-74	-36.243	-6.13617	van Schmus, WR et al., (2003) PR	0.6
Brazil	Serido	Schist	whole rock	Sm-Nd	Crustal residence	2090	100	100	Ma	T (DM)	TIMS (unspecified)	-13.2	255051	94-80 255051	wr	94-80	-36.0718	-5.655	van Schmus, WR et al., (2003) PR	0.6
Brazil	Serido	Granite	whole rock	Sm-Nd	Crustal residence	2483	100	100	Ma	T (DM)	TIMS (unspecified)	-20	255052	GR-MSB 255052	wr	GR-MSB	-35.9	-6.97667	Not Defined
Brazil	Serido	Schist	whole rock	Sm-Nd	Crustal residence	2560	100	100	Ma	T (DM)	TIMS (unspecified)	-23.8	255053	94-83 255053	wr	94-83	-36.09	-5.57817	van Schmus, WR et al., (2003) PR	0.6
Brazil	Serido	Gneiss	whole rock	Sm-Nd	Crustal residence	2630	100	100	Ma	T (DM)	TIMS (unspecified)	-22.9	255054	95-111 255054	wr	95-111	-36.7905	-5.754	van Schmus, WR et al., (2003) PR	0.6
Brazil	Serido	Augen gneiss	whole rock	Sm-Nd	Crustal residence	2650	100	100	Ma	T (DM)	TIMS (unspecified)	-23.5	255055	95-108 255055	wr	95-108	-36.763	-5.75267	van Schmus, WR et al., (2003) PR	0.6
Brazil	Serido	Granite	whole rock	Sm-Nd	Crustal residence	2670	100	100	Ma	T (DM)	TIMS (unspecified)	-23.6	255056	95-107 255056	wr	95-107	-36.763	-5.75267	van Schmus, WR et al., (2003) PR	0.6
Brazil	Serido	Gneiss	whole rock	Sm-Nd	Crustal residence	2680	100	100	Ma	T (DM)	TIMS (unspecified)	-23.8	255057	95-110 255057	wr	95-110	-36.7905	-5.754	van Schmus, WR et al., (2003) PR	0.6
Brazil	Serido	Gneiss	whole rock	Sm-Nd	Crustal residence	2710	100	100	Ma	T (DM)	TIMS (unspecified)	-20.7	255058	95-109 255058	wr	95-109	-36.7905	-5.754	van Schmus, WR et al., (2003) PR	0.6
Brazil	Serido	Gneiss	whole rock	Sm-Nd	Crustal residence	3320	100	100	Ma	T (DM)	TIMS (unspecified)	-22.7	255059	94-73 255059	wr	94-73	-36.2413	-6.13583	van Schmus, WR et al., (2003) PR	0.6
Brazil	Serra Branca	Granodiorite	whole rock	Sm-Nd	Crustal residence	2308	100	100	Ma	T (DM)	TIMS (unspecified)	-21	255087	SPP-Gr-SB 255087	wr	SPP-Gr-SB	-36.8267	-7.52694	Brito-Neves et al., (2001) RBG Alto Moxotó
Brazil	Major Isidoro (Ag Belas-Canindé bath)	Granite	whole rock	Sm-Nd	Crustal residence	1020	100	100	Ma	T (DM)	TIMS (unspecified)	-0.2	255105	MI-1 255105	wr	MI-1	-36.9883	-9.43667	Silva Filho et al., (2002) Gond Res	0.6
Brazil	Serra do Catu	Granite	whole rock	Sm-Nd	Crustal residence	1480	100	100	Ma	T (DM)	TIMS (unspecified)	-5	255106	SC-95-A 255106	wr	SC-95-A	-37.7543	-9.487	Silva Filho et al., (2002) Gond Res	0.6
Brazil	Serra do Deserto	Granite	whole rock	Sm-Nd	Crustal residence	2330	100	100	Ma	T (DM)	TIMS (unspecified)	-19.6	255110	BR92-42 255110	wr	BR92-42	-38.1833	-6.25833	van Schmus, WR et al., (1995) JSAES
Brazil	Serra do Deserto	Augen gneiss	whole rock	Sm-Nd	Crustal residence	2630	100	100	Ma	T (DM)	TIMS (unspecified)	-3	255111	BR92-43 255111	wr	BR92-43	-38.1833	-6.25833	van Schmus, WR et al., (1995) JSAES
Brazil	Serra do Deserto	Granite	whole rock	Sm-Nd	Crustal residence	2770	100	100	Ma	T (DM)	TIMS (unspecified)	-17.1	255112	BRCE96-25 255112	wr	BRCE96-25	-38.522	-6.038	Fetter (1999) PhD
Brazil	Serra dos Quintos	Gneiss	whole rock	Sm-Nd	Crustal residence	2490	100	100	Ma	T (DM)	TIMS (unspecified)	-18.4	255190	94-90 255190	wr	94-90	-37.1643	-6.808	van Schmus, WR et al., (2003) PR	0.6
Brazil	Serra dos Quintos	Gneiss	whole rock	Sm-Nd	Crustal residence	2570	100	100	Ma	T (DM)	TIMS (unspecified)	-19.3	255191	94-92 255191	wr	94-92	-37.1675	-6.80717	van Schmus, WR et al., (2003) PR	0.6
Brazil	Serra dos Quintos	Gneiss	whole rock	Sm-Nd	Crustal residence	2630	100	100	Ma	T (DM)	TIMS (unspecified)	-24.3	255192	94-94 255192	wr	94-94	-37.1718	-6.80683	van Schmus, WR et al., (2003) PR	0.6
Brazil	Serra dos Quintos	Gneiss	whole rock	Sm-Nd	Crustal residence	2750	100	100	Ma	T (DM)	TIMS (unspecified)	-18.3	255193	SED-J-4 255193	wr	SED-J-4	-37.1718	-6.80683	van Schmus, WR et al., (2003) PR	0.6
Brazil	Serra Grande	Granodiorite	whole rock	Sm-Nd	Crustal residence	2690	100	100	Ma	T (DM)	TIMS (unspecified)	-18.2	255205	BRPI94-1 255205	wr	BRPI94-1	-41.374	-3.05867	Fetter (1999) PhD
Brazil	Solanea	Granitoid	whole rock	Sm-Nd	Crustal residence	2170	100	100	Ma	T (DM)	TIMS (unspecified)	-17.2	255238	SO-39F 255238	wr	SO-39F	-35.7046	-6.71699	Guimarães IP et al., (2009) GR Serrinha-PV
Brazil	Solanea	Granitoid	whole rock	Sm-Nd	Crustal residence	2340	100	100	Ma	T (DM)	TIMS (unspecified)	-17.4	255239	SO-38 255239	wr	SO-38	-35.7046	-6.71699	Guimarães IP et al., (2009) GR Serrinha-PV
Brazil	Solidao	Granite	whole rock	Sm-Nd	Crustal residence	2140	100	100	Ma	T (DM)	TIMS (unspecified)	-15.5	255242	SL-G-Sol 255242	wr	SL-G-Sol	-37.6033	-7.60833	van Schmus, WR et al., (1995) JSAES
Brazil	Teixeira	Syenite	whole rock	Sm-Nd	Crustal residence	2040	100	100	Ma	T (DM)	TIMS (unspecified)	-13.9	255252	BR92-35 255252	wr	BR92-35	-37.25	-7.24667	van Schmus, WR et al., (1995) JSAES
Brazil	Terra Nova	Not defined	whole rock	Sm-Nd	Crustal residence	1860	100	100	Ma	T (DM)	TIMS (unspecified)	-13.5	255254	SL-SY-TN 255254	wr	SL-SY-TN	-39.3667	-8.2	van Schmus, WR et al., (1995) JSAES
Brazil	Troia	Rhyolite	whole rock	Sm-Nd	Crustal residence	2810	100	100	Ma	T (DM)	TIMS (unspecified)	-12.4	255329	BRCE94-50 255329	wr	BRCE94-50	-39.8383	-5.43	Fetter (1999) PhD
Brazil	Troia	Rhyolite	whole rock	Sm-Nd	Crustal residence	2810	100	100	Ma	T (DM)	TIMS (unspecified)	2.1	255330	BRCE94-50 255330	wr	BRCE94-50	-39.8383	-5.43	Fetter (1999) PhD
Brazil	Troia	Tonalite	whole rock	Sm-Nd	Crustal residence	2920	100	100	Ma	T (DM)	TIMS (unspecified)	-34.7	255331	BRCE94-51 255331	wr	BRCE94-51	-39.663	-5.4965	Fetter (1999) PhD
Brazil	Troia	Tonalite	whole rock	Sm-Nd	Crustal residence	2920	100	100	Ma	T (DM)	TIMS (unspecified)	-0.2	255332	BRCE94-51 255332	wr	BRCE94-51	-39.663	-5.4965	Fetter (1999) PhD
Brazil	Curaca	Granite	whole rock	Sm-Nd	Crustal residence	2500	100	100	Ma	T (DM)	TIMS (unspecified)		255382	LC-041504 255382	wr	LC-041504	-39.8648	-9.8619	Not Defined
Brazil	Curaca	Migmatite	whole rock	Sm-Nd	Crustal residence	2650	100	100	Ma	T (DM)	TIMS (unspecified)		255383	365N-1A 255383	wr	365N-1A	-39.8666	-9.87085	Not Defined
Brazil	Curaca	Granite	whole rock	Sm-Nd	Crustal residence	2720	100	100	Ma	T (DM)	TIMS (unspecified)		255384	LC-03 255384	wr	LC-03	-39.8648	-9.8619	Not Defined
Brazil	Curaca	Norite	whole rock	Sm-Nd	Crustal residence	2820	100	100	Ma	T (DM)	TIMS (unspecified)	-0.3	255385	365N-8A 255385	wr	365N-8A	-39.8666	-9.87085	Not Defined
Brazil	Curaca	Norite	whole rock	Sm-Nd	Crustal residence	2850	100	100	Ma	T (DM)	TIMS (unspecified)	-0.92	255386	380-2A 255386	wr	380-2A	-39.8666	-9.87085	Not Defined
Brazil	Curaca	Norite	whole rock	Sm-Nd	Crustal residence	2860	100	100	Ma	T (DM)	TIMS (unspecified)	-1	255387	380-2C 255387	wr	380-2C	-39.8666	-9.87085	Not Defined
Brazil	Vertentes	Migmatite	whole rock	Sm-Nd	Crustal residence	4070	100	100	Ma	T (DM)	TIMS (unspecified)	-23	255456	SPP-Mi-PT 255456	wr	SPP-Mi-PT	-35.0167	-7.79722	Brito-Neves et al., (2001) RBG Alto Moxotó
Brazil	Carire	Granulite	whole rock	Sm-Nd	Crustal residence	800	100	100	Ma	T (DM)	TIMS (unspecified)		256384	Amaral WT7-3A	wr	WT7-3A	-40.475	-3.81667	Not Defined
Brazil	Carire	Granulite	whole rock	Sm-Nd	Crustal residence	1610	100	100	Ma	T (DM)	TIMS (unspecified)		256385	Amaral ZC-03	wr	ZC-03	-40.4889	-3.83333	Fetter (1999) PhD
Brazil	Carire	Granulite	whole rock	Sm-Nd	Crustal residence	1390	100	100	Ma	T (DM)	TIMS (unspecified)		256386	Amaral ZC-56	wr	ZC-56	-40.4792	-3.83333	Fetter (1999) PhD
Brazil	Carire	Granulite	whole rock	Sm-Nd	Crustal residence	1370	100	100	Ma	T (DM)	TIMS (unspecified)		256387	Amaral ZC-56	wr	ZC-56	-40.4792	-3.83333	Fetter (1999) PhD
Brazil	Carire	Granulite	whole rock	Sm-Nd	Crustal residence	2230	100	100	Ma	T (DM)	TIMS (unspecified)		256388	Amaral ZC-11	wr	ZC-11	-40.4917	-3.86667	Fetter (1999) PhD
Brazil	Carire	Granulite	whole rock	Sm-Nd	Crustal residence	2220	100	100	Ma	T (DM)	TIMS (unspecified)		256389	Amaral ZC-11	wr	ZC-11	-40.4917	-3.86667	Fetter (1999) PhD
Brazil	Metaplutonic Serra Caiada	Granite	whole rock	Sm-Nd	Crustal residence	3540			Ma	T (DM)	TIMS (unspecified)	0.34	258409	ES450	wr	ES450	-35.73	-6.09	de Souza Z.S. et al., (2016)
Brazil	Metaplutonic Serra Caiada	Granite	whole rock	Sm-Nd	Crustal residence	3660			Ma	T (DM)	TIMS (unspecified)	-1.16	258412	ZEF16A	wr	ZEF16A	-35.722	-6.122	de Souza Z.S. et al., (2016)
Brazil	Metaplutonic São Pedro do Potengi	Granite	whole rock	Sm-Nd	Crustal residence	3530			Ma	T (DM)	TIMS (unspecified)	-3.21	258414	ES387	wr	ES387	-35.34	-5.87	de Souza Z.S. et al., (2016)
Brazil	Metavolcanic Açu	Metandesite	whole rock	Sm-Nd	Crustal residence	2630			Ma	T (DM)	TIMS (unspecified)	-1.76	258416	ZEF8A	wr	ZEF8A	-36.853	-5.636	de Souza Z.S. et al., (2016)
Brazil	Metaplutonic Caicó	Granodiorite	whole rock	Sm-Nd	Crustal residence	2580			Ma	T (DM)	TIMS (unspecified)	-0.42	258418	ZEF28B	wr	ZEF28B	-37.082	-6.497	de Souza Z.S. et al., (2016)
Brazil	Metaplutonic Caicó	Granite sheet	whole rock	Sm-Nd	Crustal residence	2500			Ma	T (DM)	TIMS (unspecified)	-2.25	258420	ZEF28A	wr	ZEF28A	-37.082	-6.497	de Souza Z.S. et al., (2016)
Brazil	Plutonic São José do Campestre	Gabbro	whole rock	Sm-Nd	Crustal residence	2360			Ma	T (DM)	TIMS (unspecified)	-15.74	258422	LG130	wr	LG130	-35.654	-6.315	de Souza Z.S. et al., (2016)
Brazil	Plutonic Japi	Granite	whole rock	Sm-Nd	Crustal residence	2300			Ma	T (DM)	TIMS (unspecified)	-21.6	258424	ES487	wr	ES487	-35.932	-6.424	de Souza Z.S. et al., (2016)
Brazil	Plutonic Cerro Corá	Granite	whole rock	Sm-Nd	Crustal residence	1330	0	0	Ma	T (DM)	TIMS (unspecified)	-11.59	258426	D3	wr	D3	-36.359	-5.947	de Souza Z.S. et al., (2016)
Brazil	Plutonic Santana do Matos	Granite	whole rock	Sm-Nd	Crustal residence	2170			Ma	T (DM)	TIMS (unspecified)	-16.49	258428	ZEF5	wr	ZEF5	-36.461	-5.689	de Souza Z.S. et al., (2016)
Brazil	Plutonic Lajes	Gabbro	whole rock	Sm-Nd	Crustal residence	1790			Ma	T (DM)	TIMS (unspecified)	-2.3	258430	ZEF3	wr	ZEF3	-36.089	-5.741	de Souza Z.S. et al., (2016)
Brazil	Plutonic Jardim do Seridó	Tonalite sheet	whole rock	Sm-Nd	Crustal residence	2380			Ma	T (DM)	TIMS (unspecified)	-16.9	258432	ZEF25B	wr	ZEF25B	-36.761	-6.579	de Souza Z.S. et al., (2016)
Brazil	Plutonic Bodó	Leucogranite	whole rock	Sm-Nd	Crustal residence	2360			Ma	T (DM)	TIMS (unspecified)	-16.98	258435	ES818	wr	ES818	-36.407	-5.998	de Souza Z.S. et al., (2016)
Brazil	Plutonic São Paulo do Potengi	Pink granite	whole rock	Sm-Nd	Crustal residence	2610			Ma	T (DM)	TIMS (unspecified)	-22.81	258439	ES586	wr	ES586	-35.845	-5.923	de Souza Z.S. et al., (2016)
Brazil	Piloezinhos Pluton	Granite	zircon	Lu-Hf	Crustal residence	1810			Ma	T (DM)	ICP MS (single fragment/grain)	-17.9	258441	PP3	zr	PP3	-35.5627	-6.85498	Lima J.V. et al., (2017)
Brazil	Piloezinhos Pluton	Granite	whole rock	Sm-Nd	Crustal residence	2026			Ma	T (DM)	TIMS (unspecified)	-15.47	258442	PP3	wr	PP3	-35.5627	-6.85498	Lima J.V. et al., (2017)
Brazil	Piloezinhos Pluton	Granite	whole rock	Sm-Nd	Crustal residence	2030			Ma	T (DM)	TIMS (unspecified)	-15.81	258443	PP2	wr	PP2	-35.546	-6.83885	Lima J.V. et al., (2017)
Brazil	Piloezinhos Pluton	Granite	whole rock	Sm-Nd	Crustal residence	2003			Ma	T (DM)	TIMS (unspecified)	-15.52	258444	PP4	wr	PP4	-35.4879	-6.81144	Lima J.V. et al., (2017)
Brazil	Piloezinhos Pluton	Granite	whole rock	Sm-Nd	Crustal residence	2031			Ma	T (DM)	TIMS (unspecified)	-15.17	258445	PP7	wr	PP7	-35.5666	-6.85281	Lima J.V. et al., (2017)
Brazil	Piloezinhos Pluton	Granite	whole rock	Sm-Nd	Crustal residence	1961			Ma	T (DM)	TIMS (unspecified)	-15.69	258446	PP8	wr	PP8	-35.5459	-6.85433	Lima J.V. et al., (2017)
Brazil	Piloezinhos Pluton	Enclave	whole rock	Sm-Nd	Crustal residence	1293			Ma	T (DM)	TIMS (unspecified)	-1.88	258447	PP9B	wr	PP9B	-35.5461	-6.86261	Lima J.V. et al., (2017)
Brazil	Piloezinhos Pluton	Granite	whole rock	Sm-Nd	Crustal residence	1900			Ma	T (DM)	TIMS (unspecified)	-14.98	258448	PP12	wr	PP12	-35.5677	-6.86128	Lima J.V. et al., (2017)
Brazil	Piloezinhos Pluton	Granite	whole rock	Sm-Nd	Crustal residence	1967			Ma	T (DM)	TIMS (unspecified)	-14.73	258449	PP21	wr	PP21	-35.4758	-6.79755	Lima J.V. et al., (2017)
Brazil	Curral de Cima Pluton	Diorite	whole rock	Sm-Nd	Crustal residence	1438			Ma	T (DM)	TIMS (unspecified)	-1.12	258450	CCP4	wr	CCP4	-35.2666	-6.71634	Lima J.V. et al., (2017)
Brazil	Morro Branco Complex	Metabasalt	whole rock	Sm-Nd	Crustal residence				Ma	T (DM)	TIMS (unspecified)	2.3	258460	FRP133*	wr	FRP133*	-41.9903	-8.48209	Caxito F. et al., (2016) P.R.	1
Brazil	Morro Branco Complex	Metabasalt	whole rock	Sm-Nd	Crustal residence				Ma	T (DM)	TIMS (unspecified)	2.1	258461	FRP135*	wr	FRP135*	-41.9844	-8.4864	Caxito F. et al., (2016) P.R.	1
Brazil	Morro Branco Complex	Metabasalt	whole rock	Sm-Nd	Crustal residence				Ma	T (DM)	TIMS (unspecified)	1.1	258462	FRP336	wr	FRP336	-41.9864	-8.4863	Caxito F. et al., (2016) P.R.	1
Brazil	Morro Branco Complex	Schist	whole rock	Sm-Nd	Crustal residence				Ma	T (DM)	TIMS (unspecified)	5	258463	FRP119	wr	FRP119	-41.9034	-8.47403	Caxito F. et al., (2016) P.R.	1
Brazil	Morro Branco Complex	Schist	whole rock	Sm-Nd	Crustal residence				Ma	T (DM)	TIMS (unspecified)	0.8	258464	FRP125	wr	FRP125	-41.818	-8.50378	Caxito F. et al., (2016) P.R.	1
Brazil	Morro Branco Complex	Schist	whole rock	Sm-Nd	Crustal residence				Ma	T (DM)	TIMS (unspecified)	0.6	258465	FRP122	wr	FRP122	-41.846	-8.48976	Caxito F. et al., (2016) P.R.	1
Brazil	Morro Branco Complex	Schist	whole rock	Sm-Nd	Crustal residence				Ma	T (DM)	TIMS (unspecified)	-5.6	258466	FRP112	wr	FRP112	-41.9866	-8.45068	Caxito F. et al., (2016) P.R.	1
Brazil	Afeição Suite	Augen Gneiss	whole rock	Sm-Nd	Crustal residence	1200			Ma	T (DM)	TIMS (unspecified)	3.1	258467	FRP242	wr	FRP242	-41.5068	-8.13543	Caxito et al., (2014a) Geology	0.98
Brazil	Afeição Suite	Augen Gneiss	whole rock	Sm-Nd	Crustal residence	1300			Ma	T (DM)	TIMS (unspecified)	0.9	258468	FRP250	wr	FRP250	-41.5464	-8.26414	Caxito et al., (2014a) Geology	0.98
Brazil	Afeição Suite	Augen Gneiss	whole rock	Sm-Nd	Crustal residence	1400			Ma	T (DM)	TIMS (unspecified)	0.8	258469	FRP142A	wr	FRP142A	-40.9858	-8.10843	Caxito et al., (2014a) Geology	0.98
Brazil	Afeição Suite	Granite	whole rock	Sm-Nd	Crustal residence	1500			Ma	T (DM)	TIMS (unspecified)	0.9	258470	FRP122	wr	FRP122	-41.846	-8.48976	Caxito et al., (2014a) Geology	0.98
Brazil	Afeição Suite	Augen Gneiss	whole rock	Sm-Nd	Crustal residence	1500			Ma	T (DM)	TIMS (unspecified)	-1	258471	FRP200	wr	FRP200	-41.3111	-8.06504	Caxito et al., (2014a) Geology	0.98
Brazil	Afeição Suite	Augen Gneiss	whole rock	Sm-Nd	Crustal residence	1800			Ma	T (DM)	TIMS (unspecified)	-3.1	258472	FRP327G	wr	FRP327G	-40.8837	-8.23149	Caxito et al., (2014a) Geology	0.98
Brazil	Brejo Seco Complex	Troctolite	whole rock	Sm-Nd	Crustal residence				Ma	T (DM)	TIMS (unspecified)	2.92	258473	FRP-118	wr	FRP-118	-41.9511	-8.47152	Salgado et al., (2016) JSAES	0.9
Brazil	Brejo Seco Complex	Gabbro	whole rock	Sm-Nd	Crustal residence				Ma	T (DM)	TIMS (unspecified)	2.67	258474	FRP-116B	wr	FRP-116B	-41.955	-8.47942	Salgado et al., (2016) JSAES	0.9
Brazil	Brejo Seco Complex	Gabbro	whole rock	Sm-Nd	Crustal residence				Ma	T (DM)	TIMS (unspecified)	2.85	258475	FRP-116C	wr	FRP-116C	-41.955	-8.47942	Salgado et al., (2016) JSAES	0.9
Brazil	Brejo Seco Complex	Ilm-mag gabbro	whole rock	Sm-Nd	Crustal residence				Ma	T (DM)	TIMS (unspecified)	0.84	258476	FRP231*	wr	FRP231*	-41.9719	-8.47988	Salgado et al., (2016) JSAES	0.9
Brazil	Brejo Seco Complex	Ilm-mag gabbro	whole rock	Sm-Nd	Crustal residence				Ma	T (DM)	TIMS (unspecified)	0.73	258477	FRP232*	wr	FRP232*	-41.9692	-8.48467	Salgado et al., (2016) JSAES	0.9
Brazil	Brejo Seco Complex	Ilm-mag gabbro	whole rock	Sm-Nd	Crustal residence				Ma	T (DM)	TIMS (unspecified)	0.76	258478	FRP117A*	wr	FRP117A*	-41.9562	-8.48785	Salgado et al., (2016) JSAES	0.9
Brazil	Brejo Seco Complex	Ilm-mag gabbro	whole rock	Sm-Nd	Crustal residence				Ma	T (DM)	TIMS (unspecified)	0.77	258479	FRP117B*	wr	FRP117B*	-41.9562	-8.48785	Salgado et al., (2016) JSAES	0.9
Brazil	São Francisco de Assis Cpx	Metagabbro	whole rock	Sm-Nd	Crustal residence	1800			Ma	T (DM)	TIMS (unspecified)	-3.11	258480	FRP248A*	wr	FRP248A*	-41.654	-8.2503	Caxito F. et al., (2016) P.R.	0.9
Brazil	Paulsitana Complex	metabasalt	whole rock	Sm-Nd	Crustal residence				Ma	T (DM)	TIMS (unspecified)	3	258481	FRP093A*	wr	FRP093A*	-41.2527	-8.16815	Caxito F. et al., (2016) P.R.	0.6
Brazil	Paulsitana Complex	metabasalt	whole rock	Sm-Nd	Crustal residence				Ma	T (DM)	TIMS (unspecified)	2.8	258482	FRP093B*	wr	FRP093B*	-41.2527	-8.16815	Caxito F. et al., (2016) P.R.	0.6
Brazil	Paulistana Complex	metabasalt	whole rock	Sm-Nd	Crustal residence	1000			Ma	T (DM)	TIMS (unspecified)	2.8	258483	FRP176*	wr	FRP176*	-41.2573	-8.16712	Caxito F. et al., (2016) P.R.	0.6
Brazil	Paulsitana Complex	Metabasalt	whole rock	Sm-Nd	Crustal residence				Ma	T (DM)	TIMS (unspecified)	2.5	258484	FRP315	wr	FRP315	-41.2382	-8.16972	Caxito F. et al., (2016) P.R.	0.6
Brazil	Paulistana Complex	metabasalt	whole rock	Sm-Nd	Crustal residence				Ma	T (DM)	TIMS (unspecified)	1.9	258485	FRP180A*	wr	FRP180A*	-41.2548	-8.14645	Caxito F. et al., (2016) P.R.	0.6
Brazil	Paulsitana Complex	Ultramafic schist	whole rock	Sm-Nd	Crustal residence				Ma	T (DM)	TIMS (unspecified)	1.8	258486	FRP015A*	wr	FRP015A*	-41.1581	-8.13285	Caxito F. et al., (2016) P.R.	0.6
Brazil	Paulsitana Complex	Garnet amphibole schist	whole rock	Sm-Nd	Crustal residence				Ma	T (DM)	TIMS (unspecified)	-0.2	258487	FRP015C	wr	FRP015C	-41.1581	-8.13285	Caxito F. et al., (2016) P.R.	0.6
Brazil	Paulsitana Complex	Schist	whole rock	Sm-Nd	Crustal residence	1400			Ma	T (DM)	TIMS (unspecified)	-4.2	258488	FRP323	wr	FRP323	-41.2671	-8.0941	Caxito F. et al., (2016) P.R.	0.6
Brazil	Paulsitana Complex	Schist	whole rock	Sm-Nd	Crustal residence	1500			Ma	T (DM)	TIMS (unspecified)	-4	258489	FRP305	wr	FRP305	-41.2597	-8.0845	Caxito F. et al., (2016) P.R.	0.6
Brazil	Paulsitana Complex	Schist	whole rock	Sm-Nd	Crustal residence	1600			Ma	T (DM)	TIMS (unspecified)	-5.9	258490	FRP320	wr	FRP320	-41.2764	-8.13973	Caxito F. et al., (2016) P.R.	0.6
Brazil	Paulsitana Complex	Schist	whole rock	Sm-Nd	Crustal residence	1700			Ma	T (DM)	TIMS (unspecified)	-6.9	258491	FRP310	wr	FRP310	-41.3322	-8.09992	Caxito F. et al., (2016) P.R.	0.6
Brazil	Paulsitana Complex	Paragneiss	whole rock	Sm-Nd	Crustal residence	1700			Ma	T (DM)	TIMS (unspecified)	-7.5	258492	FRP325	wr	FRP325	-41.2277	-8.06684	Caxito F. et al., (2016) P.R.	0.6
Brazil	Santa Filomena Complex	Calc schist	whole rock	Sm-Nd	Crustal residence	1000			Ma	T (DM)	TIMS (unspecified)	3	258493	FRP156	wr	FRP156	-41.2092	-8.05696	Caxito F. et al., (2016) P.R.	0.6
Brazil	Santa Filomena Complex	Garnet mica schist	whole rock	Sm-Nd	Crustal residence	1500			Ma	T (DM)	TIMS (unspecified)	-4.6	258494	FRP076	wr	FRP076	-40.756	-8.23965	Caxito F. et al., (2016) P.R.	0.6
Brazil	Santa Filomena Complex	Quartz schist	whole rock	Sm-Nd	Crustal residence	1600			Ma	T (DM)	TIMS (unspecified)	-5.4	258495	FRP215	wr	FRP215	-41.3216	-8.38284	Caxito F. et al., (2016) P.R.	0.6
Brazil	Santa Filomena Complex	Garnet mica schist	whole rock	Sm-Nd	Crustal residence	2100			Ma	T (DM)	TIMS (unspecified)	-10.3	258496	FRP327X	wr	FRP327X	-40.8837	-8.23149	Caxito F. et al., (2016) P.R.	0.6
Brazil	Santa Filomena Complex	Garnet mica schist	whole rock	Sm-Nd	Crustal residence				Ma	T (DM)	TIMS (unspecified)	-15.3	258497	FRP077	wr	FRP077	-40.7713	-8.21772	Caxito F. et al., (2016) P.R.	0.6
Brazil	Monte Orebe Complex	Metabasalt	whole rock	Sm-Nd	Crustal residence				Ma	T (DM)	TIMS (unspecified)	4.6	258498	FRP043B*	wr	FRP043B*	-40.7817	-8.34294	Caxito et al., (2014b) JSAES	0.6
Brazil	Monte Orebe Complex	Metabasalt	whole rock	Sm-Nd	Crustal residence				Ma	T (DM)	TIMS (unspecified)	4.3	258499	FRP042*	wr	FRP042*	-40.7792	-8.34581	Caxito et al., (2014b) JSAES	0.6
Brazil	Monte Orebe Complex	Metabasalt	whole rock	Sm-Nd	Crustal residence				Ma	T (DM)	TIMS (unspecified)	4.2	258500	FRP072*	wr	FRP072*	-40.7609	-8.29813	Caxito et al., (2014b) JSAES	0.6
Brazil	Monte Orebe Complex	Metabasalt	whole rock	Sm-Nd	Crustal residence				Ma	T (DM)	TIMS (unspecified)	3.9	258501	FRP043A*	wr	FRP043A*	-40.7817	-8.34294	Caxito et al., (2014b) JSAES	0.6
Brazil	Monte Orebe Complex	Metabasalt	whole rock	Sm-Nd	Crustal residence				Ma	T (DM)	TIMS (unspecified)	4	258502	FRP073*	wr	FRP073*	-40.7612	-8.29174	Caxito et al., (2014b) JSAES	0.6
Brazil	Monte Orebe Complex	Felsic volcanic	whole rock	Sm-Nd	Crustal residence	1300			Ma	T (DM)	TIMS (unspecified)	-2.5	258503	FRP011X *	wr	FRP011X *	-41.0622	-8.33869	Caxito F. et al., (2016) P.R.	0.6
Brazil	Monte Orebe Complex	Schist	whole rock	Sm-Nd	Crustal residence	1700			Ma	T (DM)	TIMS (unspecified)	-5.8	258504	FRP262	wr	FRP262	-41.1577	-8.44612	Caxito F. et al., (2016) P.R.	0.6
Brazil	Monte Orebe Complex	Schist	whole rock	Sm-Nd	Crustal residence	1900			Ma	T (DM)	TIMS (unspecified)	-11.1	258505	FRP052	wr	FRP052	-40.9572	-8.38405	Caxito F. et al., (2016) P.R.	0.6
Brazil	Monte Orebe Complex	Schist	whole rock	Sm-Nd	Crustal residence	2300			Ma	T (DM)	TIMS (unspecified)	-14.2	258506	FRP011B	wr	FRP011B	-41.0622	-8.33869	Caxito F. et al., (2016) P.R.	0.6
Brazil	Monte Orebe Complex	Schist	whole rock	Sm-Nd	Crustal residence	2400			Ma	T (DM)	TIMS (unspecified)	-13.3	258507	FRP099	wr	FRP099	-41.1569	-8.4138	Caxito F. et al., (2016) P.R.	0.6
Brazil	Monte Orebe Complex	Schist	whole rock	Sm-Nd	Crustal residence				Ma	T (DM)	TIMS (unspecified)	4.4	258508	FRP221	wr	FRP221	-41.2574	-8.47252	Caxito F. et al., (2016) P.R.	0.6
Brazil	Barra Bonita Fm	Mica schist	whole rock	Sm-Nd	Crustal residence	1500			Ma	T (DM)	TIMS (unspecified)	-4.1	258509	FRP110	wr	FRP110	-42.4684	-8.7923	Caxito F. et al., (2016) P.R.	0.6
Brazil	Barra Bonita Fm	Mica schist	whole rock	Sm-Nd	Crustal residence	1700			Ma	T (DM)	TIMS (unspecified)	-6	258510	FRP271	wr	FRP271	-40.7719	-9.00078	Caxito F. et al., (2016) P.R.	0.6
Brazil	Barra Bonita Fm	Mica schist	whole rock	Sm-Nd	Crustal residence	1700			Ma	T (DM)	TIMS (unspecified)	-6.2	258511	FRP165	wr	FRP165	-40.1278	-9.23523	Caxito F. et al., (2016) P.R.	0.6
Brazil	Barra Bonita Fm	Feldspar mica schist	whole rock	Sm-Nd	Crustal residence	1900			Ma	T (DM)	TIMS (unspecified)	-3	258512	FRP283B	wr	FRP283B	-40.2694	-8.98481	Caxito F. et al., (2016) P.R.	0.6
Brazil	Barra Bonita Fm	Muscovite quartzite	whole rock	Sm-Nd	Crustal residence	2400			Ma	T (DM)	TIMS (unspecified)	-17.7	258513	FRP106	wr	FRP106	-41.4599	-8.52501	Caxito F. et al., (2016) P.R.	0.6
Brazil	Mandacaru Fm	Metagraywacke	whole rock	Sm-Nd	Crustal residence	1200			Ma	T (DM)	TIMS (unspecified)	-0.2	258514	FRP298	wr	FRP298	-41.312	-8.6417	Caxito F. et al., (2016) P.R.	0.6
Brazil	Mandacaru Fm	Schist	whole rock	Sm-Nd	Crustal residence	1400			Ma	T (DM)	TIMS (unspecified)	-2.5	258515	FRP268	wr	FRP268	-40.8661	-8.82709	Caxito F. et al., (2016) P.R.	0.6
Brazil	Mandacaru Fm	Schist	whole rock	Sm-Nd	Crustal residence	1500			Ma	T (DM)	TIMS (unspecified)	-4.7	258516	FRP104	wr	FRP104	-41.451	-8.53843	Caxito F. et al., (2016) P.R.	0.6
Brazil	Mandacaru Fm	Felsic Metavolcanic	whole rock	Sm-Nd	Crustal residence	1800			Ma	T (DM)	TIMS (unspecified)	-7.6	258517	FRP266	wr	FRP266	-40.9553	-8.56106	Caxito F. et al., (2016) P.R.	0.6
Brazil	Mandacaru Fm	Metagraywacke	whole rock	Sm-Nd	Crustal residence	2000			Ma	T (DM)	TIMS (unspecified)	-9.2	258518	FRP294	wr	FRP294	-40.5903	-8.31699	Caxito F. et al., (2016) P.R.	0.6
Brazil	Rajada Suite	Syncollisional Granite	whole rock	Sm-Nd	Crustal residence	1300			Ma	T (DM)	TIMS (unspecified)	-4.1	258519	FRP005		FRP005	-40.8271	-8.80885	Caxito F. et al., (2016) P.R.	0.6
Brazil	Rajada Suite	Syncollisional Granite	whole rock	Sm-Nd	Crustal residence	1400			Ma	T (DM)	TIMS (unspecified)	-0.2	258520	FRP015		FRP015	-41.1581	-8.13285	Caxito F. et al., (2016) P.R.	0.6
Brazil	Floresta Maf-Ultram Complex	Meta-hornblendite	whole rock	Sm-Nd	Crustal residence	1400			Ma	T (DM)	TIMS (unspecified)	2.84	258523	GL02(M)A	wr	GL02(M)A	-38.5656	-8.47701	Lages & Dantas (2016) P.R.	1.024
Brazil	Floresta Maf-Ultram Complex	Garnet amphibolite	whole rock	Sm-Nd	Crustal residence				Ma	T (DM)	TIMS (unspecified)	0.71	258524	GL02(M)B	wr	GL02(M)B	-38.5656	-8.47701	Lages & Dantas (2016) P.R.	1.024
Brazil	Floresta Maf-Ultram Complex	Fe-Ti-V cumulus	whole rock	Sm-Nd	Crustal residence	2000			Ma	T (DM)	TIMS (unspecified)	0.32	258525	GL02(M)C	wr	GL02(M)C	-38.5656	-8.47701	Lages & Dantas (2016) P.R.	1.024
Brazil	Floresta Maf-Ultram Complex	Meta-hornblendite	whole rock	Sm-Nd	Crustal residence	1800			Ma	T (DM)	TIMS (unspecified)	1.32	258526	GL-02A	wr	GL-02A	-38.5656	-8.47701	Lages & Dantas (2016) P.R.	1.024
Brazil	Floresta Maf-Ultram Complex	Garnet amphibolite	whole rock	Sm-Nd	Crustal residence				Ma	T (DM)	TIMS (unspecified)	0.01	258527	GL2B	wr	GL2B	-38.5656	-8.47701	Lages & Dantas (2016) P.R.	1.024
Brazil	Floresta Maf-Ultram Complex	Olivine cumulate	whole rock	Sm-Nd	Crustal residence				Ma	T (DM)	TIMS (unspecified)	2.18	258528	GL2E	wr	GL2E	-38.5656	-8.47701	Lages & Dantas (2016) P.R.	1.024
Brazil	Floresta Maf-Ultram Complex	Hornblendite	whole rock	Sm-Nd	Crustal residence	1380			Ma	T (DM)	TIMS (unspecified)	1.95	258529	GL 04(M)A	wr	GL 04(M)A	-38.5336	-8.43372	Lages & Dantas (2016) P.R.	1.024
Brazil	Floresta Maf-Ultram Complex	Tremolitite	whole rock	Sm-Nd	Crustal residence	1500			Ma	T (DM)	TIMS (unspecified)	1.48	258530	GL 04(M)C	wr	GL 04(M)C	-38.5336	-8.43372	Lages & Dantas (2016) P.R.	1.024
Brazil	Floresta Maf-Ultram Complex	Pyroxenite	whole rock	Sm-Nd	Crustal residence	1380			Ma	T (DM)	TIMS (unspecified)	2.15	258531	GL 04(M)D	wr	GL 04(M)D	-38.5336	-8.43372	Lages & Dantas (2016) P.R.	1.024
Brazil	Floresta Maf-Ultram Complex	Meta-hornblendite	whole rock	Sm-Nd	Crustal residence	1320			Ma	T (DM)	TIMS (unspecified)	2.41	258532	GL-04A	wr	GL-04A	-38.5336	-8.43372	Lages & Dantas (2016) P.R.	1.024
Brazil	Floresta Maf-Ultram Complex	Garnet amphibolite	whole rock	Sm-Nd	Crustal residence	1150			Ma	T (DM)	TIMS (unspecified)	4.84	258533	GL-04B	wr	GL-04B	-38.5336	-8.43372	Lages & Dantas (2016) P.R.	1.024
Brazil	Floresta Maf-Ultram Complex	Pyroxenite	whole rock	Sm-Nd	Crustal residence	1600			Ma	T (DM)	TIMS (unspecified)	1.76	258534	GL-04C	wr	GL-04C	-38.5336	-8.43372	Lages & Dantas (2016) P.R.	1.024
Brazil	Floresta Maf-Ultram Complex	Pyroxenite schist	whole rock	Sm-Nd	Crustal residence	1380			Ma	T (DM)	TIMS (unspecified)	2.11	258535	GL-04D	wr	GL-04D	-38.5336	-8.43372	Lages & Dantas (2016) P.R.	1.024
Brazil	Floresta Maf-Ultram Complex	Meta-hornblendite	whole rock	Sm-Nd	Crustal residence	1510			Ma	T (DM)	TIMS (unspecified)	1.89	258536	GL 08(M)A	wr	GL 08(M)A	-38.5949	-8.48636	Lages & Dantas (2016) P.R.	1.024
Brazil	Floresta Maf-Ultram Complex	Fe-Ti-V cumulus	whole rock	Sm-Nd	Crustal residence	1590			Ma	T (DM)	TIMS (unspecified)	1.82	258537	GL 08(M)C	wr	GL 08(M)C	-38.5949	-8.48636	Lages & Dantas (2016) P.R.	1.024
Brazil	Floresta Maf-Ultram Complex	Meta-hornblendite	whole rock	Sm-Nd	Crustal residence	1430			Ma	T (DM)	TIMS (unspecified)	1.47	258538	GL-08A	wr	GL-08A	-38.5949	-8.48636	Lages & Dantas (2016) P.R.	1.024
Brazil	Floresta Maf-Ultram Complex	Garnet amphibolite	whole rock	Sm-Nd	Crustal residence	1330			Ma	T (DM)	TIMS (unspecified)	3.85	258539	GL-08B	wr	GL-08B	-38.5949	-8.48636	Lages & Dantas (2016) P.R.	1.024
Brazil	Floresta Maf-Ultram Complex	Olivine cumulate	whole rock	Sm-Nd	Crustal residence				Ma	T (DM)	TIMS (unspecified)	2.48	258540	AM-445E	wr	AM-445E	-38.5781	-8.48643	Lages & Dantas (2016) P.R.	1.024
Brazil	Floresta Maf-Ultram Complex	Garnet amphibolite	whole rock	Sm-Nd	Crustal residence	1290			Ma	T (DM)	TIMS (unspecified)	3.18	258541	AM-448A	wr	AM-448A	-38.5463	-8.43761	Lages & Dantas (2016) P.R.	1.024
Brazil	Floresta Maf-Ultram Complex	Meta-hornblendite	whole rock	Sm-Nd	Crustal residence	1260			Ma	T (DM)	TIMS (unspecified)	3.29	258542	AM-448D	wr	AM-448D	-38.5463	-8.43761	Lages & Dantas (2016) P.R.	1.024
Brazil	Floresta Maf-Ultram Complex	Garnet amphibolite	whole rock	Sm-Nd	Crustal residence	1360			Ma	T (DM)	TIMS (unspecified)	2.6	258543	AM-456A	wr	AM-456A	-38.5531	-8.4358	Lages & Dantas (2016) P.R.	1.024
Brazil	Altinho Orthogneiss	Orthogneiss	whole rock	Sm-Nd	Crustal residence	1315			Ma	T (DM)	TIMS (unspecified)	-0.84	258547	CA40	zr	CA40	-35.9883	-8.43131	Neves S.P., et al., (2015) JSAES	0.652
Brazil	Itabi granite	Granite	whole rock	Sm-Nd	Crustal residence	1410			Ma	T (DM)	TIMS (unspecified)	-4.8	258556	JUTC-138B		JUTC-138B	-37.1014	-10.1196	Oliveira et al., (2015) JSAES Serg Belt	0.58
Brazil	Itabi granite	Granite	whole rock	Sm-Nd	Crustal residence	1390			Ma	T (DM)	TIMS (unspecified)	-5	258557	JUMS-09		JUMS-09	-37.0959	-10.126	Oliveira et al., (2015) JSAES Serg Belt	0.58
Brazil	Pedra Furada granite	Granite	whole rock	Sm-Nd	Crustal residence	1220			Ma	T (DM)	TIMS (unspecified)	-4.2	258558	JUMS-14B		JUMS-14B	-37.0247	-10.0485	Oliveira et al., (2015) JSAES Serg Belt	0.58
Brazil	Areias granite	Granite	whole rock	Sm-Nd	Crustal residence	1280			Ma	T (DM)	TIMS (unspecified)	-3.9	258559	JUMS-27		JUMS-27	-36.9743	-10.0514	Oliveira et al., (2015) JSAES Serg Belt	0.58
Brazil	Areias granite	Granite	whole rock	Sm-Nd	Crustal residence	1300			Ma	T (DM)	TIMS (unspecified)	-4.1	258560	JUMS-33		JUMS-33	-36.9606	-10.0403	Oliveira et al., (2015) JSAES Serg Belt	0.58
Brazil	Angico granite	Granite	whole rock	Sm-Nd	Crustal residence	1230			Ma	T (DM)	TIMS (unspecified)	-3.6	258561	JUTC-33		JUTC-33	-37.0837	-10.0147	Oliveira et al., (2015) JSAES Serg Belt	0.58
Brazil	Glória granite	Granite	whole rock	Sm-Nd	Crustal residence	1860			Ma	T (DM)	TIMS (unspecified)	-5.7	258562	JUD-34		JUD-34	-37.4757	10.1753	Oliveira et al., (2015) JSAES Serg Belt	0.58
Brazil	Glória granite	Granite	whole rock	Sm-Nd	Crustal residence	1260			Ma	T (DM)	TIMS (unspecified)	-3.8	258563	JUD-80A		JUD-80A	-37.4808	-10.1701	Oliveira et al., (2015) JSAES Serg Belt	0.58
Brazil	Glória granite	Granite	whole rock	Sm-Nd	Crustal residence	1780			Ma	T (DM)	TIMS (unspecified)	-1.6	258564	JUD-80B		JUD-80B	-37.4808	-10.1701	Oliveira et al., (2015) JSAES Serg Belt	0.58
Brazil	Caraíbas granite	Granite	whole rock	Sm-Nd	Crustal residence	1480			Ma	T (DM)	TIMS (unspecified)	-7	258565	JUD-11		JUD-11	-39.0662	-9.36624	Oliveira et al., (2015) JSAES Serg Belt	0.58
Brazil	Caraíbas granite	Granite	whole rock	Sm-Nd	Crustal residence	1600			Ma	T (DM)	TIMS (unspecified)	-7.7	258566	FS-84A		FS-84A	-39.0823	-9.35993	Oliveira et al., (2015) JSAES Serg Belt	0.58
Brazil	Formosa granite	Granite	whole rock	Sm-Nd	Crustal residence	1360			Ma	T (DM)	TIMS (unspecified)	-4.4	258567	FS-88		FS-88	-39.1038	-9.61869	Oliveira et al., (2015) JSAES Serg Belt	0.58
Brazil	Formosa granite	Granite	whole rock	Sm-Nd	Crustal residence	1760			Ma	T (DM)	TIMS (unspecified)	-11.8	258568	JUD-18		JUD-18	-39.1847	-9.58925	Oliveira et al., (2015) JSAES Serg Belt	0.58
Brazil	Capivara granite	Granite	whole rock	Sm-Nd	Crustal residence	1360			Ma	T (DM)	TIMS (unspecified)	-3.8	258569	JUD-33		JUD-33	-37.5147	-10.1493	Oliveira et al., (2015) JSAES Serg Belt	0.58
Brazil	Canudos granite	Granite	whole rock	Sm-Nd	Crustal residence	1470			Ma	T (DM)	TIMS (unspecified)	-6.3	258570	JUD-5		JUD-5	-39.1298	-9.76392	Oliveira et al., (2015) JSAES Serg Belt	0.58
Brazil	Monte Alegre granite	Granite	whole rock	Sm-Nd	Crustal residence	1370			Ma	T (DM)	TIMS (unspecified)	-3.7	258571	JUD-21		JUD-21	-37.5776	-10.0591	Oliveira et al., (2015) JSAES Serg Belt	0.58
Brazil	Monte Alegre granite	Granite	whole rock	Sm-Nd	Crustal residence	1390			Ma	T (DM)	TIMS (unspecified)	-3.9	258572	JUD-22B		JUD-22B	-37.5756	-10.0467	Oliveira et al., (2015) JSAES Serg Belt	0.58
Brazil	Santa Helena granite	Granite	whole rock	Sm-Nd	Crustal residence	1530			Ma	T (DM)	TIMS (unspecified)	-7.8	258573	JUD-72		JUD-72	-37.6865	-10.2126	Oliveira et al., (2015) JSAES Serg Belt	0.58
Brazil	Santa Helena granite	Granite	whole rock	Sm-Nd	Crustal residence	1540			Ma	T (DM)	TIMS (unspecified)	-7.1	258574	JUD-88		JUD-88	-37.7144	-10.2076	Oliveira et al., (2015) JSAES Serg Belt	0.58
Brazil	Macururé mica schist	Mica schist	whole rock	Sm-Nd	Crustal residence	1540			Ma	T (DM)	TIMS (unspecified)	-4.2	258575	JUD-35A		JUD-35A	-37.4625	-10.1865	Oliveira et al., (2015) JSAES Serg Belt	0.58
Brazil	Macururé mica schist	Mica schist	whole rock	Sm-Nd	Crustal residence	1450			Ma	T (DM)	TIMS (unspecified)	-2.7	258576	FS-57		FS-57	-37.4264	-10.35	Oliveira et al., (2015) JSAES Serg Belt	0.58
Brazil	Macururé mica schist	Mica schist	whole rock	Sm-Nd	Crustal residence	1370			Ma	T (DM)	TIMS (unspecified)	-1.9	258577	FS-85		FS-85	-39.0693	9.25222	Oliveira et al., (2015) JSAES Serg Belt	0.58
Brazil	Macururé mica schist	Mica schist	whole rock	Sm-Nd	Crustal residence	1780			Ma	T (DM)	TIMS (unspecified)	-7.5	258578	FS-90		FS-90	-39.0708	-9.24616	Oliveira et al., (2015) JSAES Serg Belt	0.58
Brazil	Macururé mica schist	Mica schist	whole rock	Sm-Nd	Crustal residence	1490			Ma	T (DM)	TIMS (unspecified)	-5.3	258579	FS-65		FS-65	-37.0646	-10.0382	Oliveira et al., (2015) JSAES Serg Belt	0.58
Brazil	Macururé mica schist	Mica schist	whole rock	Sm-Nd	Crustal residence	1510			Ma	T (DM)	TIMS (unspecified)	-3	258580	FS-67		FS-67	-37.0853	-9.9725	Oliveira et al., (2015) JSAES Serg Belt	0.58
Brazil	Camará tonalite	Tonalite	whole rock	Sm-Nd	Crustal residence	1710			Ma	T (DM)	TIMS (unspecified)	-7.5	258581	JUMS-35		JUMS-35	-37.1315	-10.0215	Oliveira et al., (2015) JSAES Serg Belt	0.625
Brazil	Sítios Novos granite	Granite	whole rock	Sm-Nd	Crustal residence	1510			Ma	T (DM)	TIMS (unspecified)	-5.5	258582	JUD-204		JUD-204	-38.1792	-9.9427	Oliveira et al., (2015) JSAES Serg Belt	0.625
Brazil	Queimada Grande granodiorite	Granodiorite	whole rock	Sm-Nd	Crustal residence	1320			Ma	T (DM)	TIMS (unspecified)	-2.1	258583	JUD-101		JUD-101	-37.6559	-9.86472	Oliveira et al., (2015) JSAES Serg Belt	0.625
Brazil	Queimada Grande granodiorite	Granodiorite	whole rock	Sm-Nd	Crustal residence	1260			Ma	T (DM)	TIMS (unspecified)	-2.5	258584	JUD-133B		JUD-133B	-37.8064	-9.86305	Oliveira et al., (2015) JSAES Serg Belt	0.625
Brazil	Queimada Grande granodiorite	Granodiorite	whole rock	Sm-Nd	Crustal residence	1180			Ma	T (DM)	TIMS (unspecified)	-1.1	258585	JUD-179		JUD-179	-37.7477	-9.94367	Oliveira et al., (2015) JSAES Serg Belt	0.625
Brazil	Queimada Grande granodiorite	Granodiorite	whole rock	Sm-Nd	Crustal residence	1210			Ma	T (DM)	TIMS (unspecified)	-1.8	258586	JUD-109		JUD-109	-37.6399	-9.89589	Oliveira et al., (2015) JSAES Serg Belt	0.625
Brazil	Poço Redondo granite	Granite	whole rock	Sm-Nd	Crustal residence	1570			Ma	T (DM)	TIMS (unspecified)	-5.3	258587	JUD-157		JUD-157	-37.598	-9.81119	Oliveira et al., (2015) JSAES Serg Belt	0.625
Brazil	Poço Redondo granite	Granite	whole rock	Sm-Nd	Crustal residence	1400			Ma	T (DM)	TIMS (unspecified)	-4.2	258588	JUD-191		JUD-191	-37.693	-9.79215	Oliveira et al., (2015) JSAES Serg Belt	0.625
Brazil	Poço Redondo granite	Granite	whole rock	Sm-Nd	Crustal residence	1550			Ma	T (DM)	TIMS (unspecified)	-5.5	258589	JUD-183		JUD-183	-37.8096	-9.73411	Oliveira et al., (2015) JSAES Serg Belt	0.625
Brazil	Poço Redondo migmatite	Migmatite	whole rock	Sm-Nd	Crustal residence	1480			Ma	T (DM)	TIMS (unspecified)	-5.7	258590	MMC-90B		MMC-90B	-37.6314	-9.82365	Oliveira et al., (2015) JSAES Serg Belt	0.625
Brazil	Poço Redondo migmatite	Migmatite	whole rock	Sm-Nd	Crustal residence	1480			Ma	T (DM)	TIMS (unspecified)	-1.5	258591	MMC-128		MMC-128	-37.8528	-9.77832	Oliveira et al., (2015) JSAES Serg Belt	0.625
Brazil	Lajedinho monzodiorite	Monzodiorite	whole rock	Sm-Nd	Crustal residence	1140			Ma	T (DM)	TIMS (unspecified)	-0.1	258593	CRN-109B		CRN-109B	-37.79	-9.63	Oliveira et al., (2015) JSAES Serg Belt	0.625
Brazil	Forquilha eclogite zone	Garnet amphibolite	whole rock	Sm-Nd	Crustal residence				Ma	T (DM)	TIMS (unspecified)	2.58	258603	WT7-25	wr	WT7-25	-40.1462	-3.67417	Amaral et al., (2015) JSAES Forquilha	1.57
Brazil	Forquilha eclogite zone	Cpx-Grt amphibolite	whole rock	Sm-Nd	Crustal residence	1600			Ma	T (DM)	TIMS (unspecified)	4.15	258604	WT8-12A	wr	WT8-12A	-40.1436	-3.69154	Amaral et al., (2015) JSAES Forquilha	1.57
Brazil	Forquilha eclogite zone	Cpx-Grt amphibolite	whole rock	Sm-Nd	Crustal residence				Ma	T (DM)	TIMS (unspecified)	3.91	258605	WT8-12C	wr	WT8-12C			Amaral et al., (2015) JSAES Forquilha	1.57
Brazil	Forquilha eclogite zone	Cpx-Grt amphibolite	whole rock	Sm-Nd	Crustal residence				Ma	T (DM)	TIMS (unspecified)	3.41	258606	WT8-12E	wr	WT8-12E			Amaral et al., (2015) JSAES Forquilha	1.57
Brazil	Forquilha eclogite zone	Cpx-Grt amphibolite	whole rock	Sm-Nd	Crustal residence				Ma	T (DM)	TIMS (unspecified)	1.84	258607	WT7-53D	wr	WT7-53D	-40.1422	-3.79671	Amaral et al., (2015) JSAES Forquilha	1.57
Brazil	Forquilha eclogite zone	Cpx-Grt amphibolite	whole rock	Sm-Nd	Crustal residence	1920			Ma	T (DM)	TIMS (unspecified)	2.08	258608	WT8-10B	wr	WT8-10B	-40.1453	-3.80813	Amaral et al., (2015) JSAES Forquilha	1.57
Brazil	Forquilha eclogite zone	Cpx-Grt amphibolite	whole rock	Sm-Nd	Crustal residence	1570			Ma	T (DM)	TIMS (unspecified)	4.36	258609	WT8-10C	wr	WT8-10C	-40.1469	-3.81837	Amaral et al., (2015) JSAES Forquilha	1.57
Brazil	Forquilha eclogite zone	Cpx-Grt amphibolite	whole rock	Sm-Nd	Crustal residence	1910			Ma	T (DM)	TIMS (unspecified)	2.77	258610	WT8-10E	wr	WT8-10E	-40.1474	-3.82313	Amaral et al., (2015) JSAES Forquilha	1.57
Brazil	Forquilha eclogite zone	Cpx-Grt amphibolite	whole rock	Sm-Nd	Crustal residence	1790			Ma	T (DM)	TIMS (unspecified)	1.78	258611	TJF6-335A	wr	TJF6-335A	-40.1538	-3.87857	Amaral et al., (2015) JSAES Forquilha	1.57
Brazil	Forquilha eclogite zone	Cpx-Grt amphibolite	whole rock	Sm-Nd	Crustal residence	2810			Ma	T (DM)	TIMS (unspecified)	-8.37	258612	TJF6-335C	wr	TJF6-335C	-40.1569	-3.88594	Amaral et al., (2015) JSAES Forquilha	1.57
Brazil	Forquilha eclogite zone	Cpx-Grt amphibolite	whole rock	Sm-Nd	Crustal residence	2280			Ma	T (DM)	TIMS (unspecified)	-2.67	258613	TJF6-335D	wr	TJF6-335D	-40.1605	-3.89332	Amaral et al., (2015) JSAES Forquilha	1.57
Brazil	Forquilha eclogite zone	Garnet amphibolite	zircon	Lu-Hf	Crustal residence	1690			Ma	T (DM)	ICP MS (single fragment/grain)	8.76	258614	WT7-25	zr	WT7-25	-40.1462	-3.67417	Amaral et al., (2015) JSAES Forquilha	1.57
Brazil	Guia	Alkaline gneiss	whole rock	Sm-Nd	Crustal residence	1070			Ma	T (DM)	TIMS (unspecified)	2.12	258615	VC 106B	wr	VC 106B	-39.8658	-5.06513	Arthaud et al., (2015) JSAES	0.75
Brazil	Guia	Bt gneiss wGt	whole rock	Sm-Nd	Crustal residence	1090			Ma	T (DM)	TIMS (unspecified)	1.89	258616	VC 106A	wr	VC 106A	-39.8658	-5.06513	Arthaud et al., (2015) JSAES	0.75
Brazil	Guia	Bt gneiss wGt.Ky	whole rock	Sm-Nd	Crustal residence	1270			Ma	T (DM)	TIMS (unspecified)	0.39	258617	PRC 04 55	wr	PRC 04 55	-39.976	-5.15162	Arthaud et al., (2015) JSAES	0.75
Brazil	Guia	Mobil wKy	whole rock	Sm-Nd	Crustal residence	1580			Ma	T (DM)	TIMS (unspecified)	-5.75	258618	VC 96	wr	VC 96	-39.9763	-5.15179	Arthaud et al., (2015) JSAES	0.75
Brazil	Guia	Ultramil wmsc	whole rock	Sm-Nd	Crustal residence	1790			Ma	T (DM)	TIMS (unspecified)	-6.96	258619	PRC 339	wr	PRC 339	-39.6176	-4.64891	Arthaud et al., (2015) JSAES	0.75
Brazil	Guia	Leuco gneiss wKy	whole rock	Sm-Nd	Crustal residence	1810			Ma	T (DM)	TIMS (unspecified)	-7.36	258620	VC-109A	wr	VC-109A	-39.89	-5.04041	Arthaud et al., (2015) JSAES	0.75
Brazil	Guia	Bt gneiss wKy	whole rock	Sm-Nd	Crustal residence	1860			Ma	T (DM)	TIMS (unspecified)	-8.05	258621	VC-109B	wr	VC-109B	-39.89	-5.04041	Arthaud et al., (2015) JSAES	0.75
Brazil	Guia	Bt gneiss wGt.Sil	whole rock	Sm-Nd	Crustal residence	1910			Ma	T (DM)	TIMS (unspecified)	-8.24	258622	PRC 04-76	wr	PRC 04-76	-39.932	-5.00985	Arthaud et al., (2015) JSAES	0.75
Brazil	Guia	Bt gneiss wMsc.Gt.Ky	whole rock	Sm-Nd	Crustal residence	1930			Ma	T (DM)	TIMS (unspecified)	-8.91	258623	PRC417	wr	PRC417	-39.7473	-4.723	Arthaud et al., (2015) JSAES	0.75
Brazil	Guia	Retroeclogite	whole rock	Sm-Nd	Crustal residence	1960			Ma	T (DM)	TIMS (unspecified)	0.28	258624	PRC1289	wr	PRC1289	-39.741	-4.68214	Arthaud et al., (2015) JSAES	0.75
Brazil	Guia	Paragneiss	whole rock	Sm-Nd	Crustal residence	2030			Ma	T (DM)	TIMS (unspecified)	-7.73	258625	PRC89B	wr	PRC89B	-39.6307	-4.67009	Arthaud et al., (2015) JSAES	0.75
Brazil	Guia	Bt gneiss wMsc.Gt	whole rock	Sm-Nd	Crustal residence	2040			Ma	T (DM)	TIMS (unspecified)	-9.77	258626	PRC04-52	wr	PRC04-52	-39.9412	-5.15412	Arthaud et al., (2015) JSAES	0.75
Brazil	Guia	Retroeclogite	whole rock	Sm-Nd	Crustal residence	2040			Ma	T (DM)	TIMS (unspecified)	0.32	258627	PRC1286	wr	PRC1286	-39.6933	-4.67763	Arthaud et al., (2015) JSAES	0.75
Brazil	Guia	paragneiss	whole rock	Sm-Nd	Crustal residence	2040			Ma	T (DM)	TIMS (unspecified)	-10.65	258628	PRC88C	wr	PRC88C	-39.6449	-4.66597	Arthaud et al., (2015) JSAES	0.75
Brazil	Guia	Paragneiss	whole rock	Sm-Nd	Crustal residence	2090			Ma	T (DM)	TIMS (unspecified)	-10.09	258629	PRC77	wr	PRC77	-39.9716	-4.99897	Arthaud et al., (2015) JSAES	0.75
Brazil	Guia	Paragneiss	whole rock	Sm-Nd	Crustal residence	2090			Ma	T (DM)	TIMS (unspecified)	-11.61	258630	PRC88B	wr	PRC88B	-39.6449	-4.66597	Arthaud et al., (2015) JSAES	0.75
Brazil	Guia	graniticgneiss	whole rock	Sm-Nd	Crustal residence	2130			Ma	T (DM)	TIMS (unspecified)	-12.98	258631	PRC4-56	wr	PRC4-56	-40.0136	-5.14737	Arthaud et al., (2015) JSAES	0.75
Brazil	Guia	Paragneiss	whole rock	Sm-Nd	Crustal residence	2130			Ma	T (DM)	TIMS (unspecified)	-12.72	258632	PRC79	wr	PRC79	-39.9161	-5.03892	Arthaud et al., (2015) JSAES	0.75
Brazil	Guia	Bt Gneiss	whole rock	Sm-Nd	Crustal residence	2270			Ma	T (DM)	TIMS (unspecified)	-20.24	258633	PRC-267	wr	PRC-267	-39.4442	-4.68358	Arthaud et al., (2015) JSAES	0.75
Brazil	Guia	Orto Amphibolite	whole rock	Sm-Nd	Crustal residence	2280			Ma	T (DM)	TIMS (unspecified)	-25.79	258634	PRC94B	wr	PRC94B	-39.4039	-4.66736	Arthaud et al., (2015) JSAES	0.75
Brazil	Guia	Bt gneiss	whole rock	Sm-Nd	Crustal residence	2310			Ma	T (DM)	TIMS (unspecified)	-13.98	258635	PRC 266	wr	PRC 266	-39.4453	-4.68492	Arthaud et al., (2015) JSAES	0.75
Brazil	Guia	Calcsilicate	whole rock	Sm-Nd	Crustal residence	2380			Ma	T (DM)	TIMS (unspecified)	-14.48	258636	VC 74B	wr	VC 74B	-39.6348	-4.66951	Arthaud et al., (2015) JSAES	0.75
Brazil	Guia	Migmatite wOrthocl	whole rock	Sm-Nd	Crustal residence	2470			Ma	T (DM)	TIMS (unspecified)	-18.02	258637	VC 84	wr	VC 84	-39.7625	-4.70517	Arthaud et al., (2015) JSAES	0.75
Brazil	Guia	Gneiss wBt.Msc	whole rock	Sm-Nd	Crustal residence	2600			Ma	T (DM)	TIMS (unspecified)	-15.86	258638	VC 74A	wr	VC 74A	-39.6348	-4.66951	Arthaud et al., (2015) JSAES	0.75
Brazil	Guia	Orto Amphibolite	whole rock	Sm-Nd	Crustal residence	3160			Ma	T (DM)	TIMS (unspecified)	-25.45	258639	PRC94A	wr	PRC94A	-39.4039	-4.66736	Arthaud et al., (2015) JSAES	0.75
Brazil	Guia	Marble	whole rock	Sm-Nd	Crustal residence	3400			Ma	T (DM)	TIMS (unspecified)	-11.61	258640	PRC78	wr	PRC78	-39.9502	-5.00678	Arthaud et al., (2015) JSAES	0.75
Brazil	Itatira	Bt gneiss wGt.Sil.Ky	whole rock	Sm-Nd	Crustal residence	1490			Ma	T (DM)	TIMS (unspecified)	-2.33	258641	PRC4-43	wr	PRC4-43	-39.6421	-4.5706	Arthaud et al., (2015) JSAES	0.75
Brazil	Itatira	Bt gneiss wGt.Sil	whole rock	Sm-Nd	Crustal residence	1610			Ma	T (DM)	TIMS (unspecified)	-4.51	258642	PRC4-42	wr	PRC4-42	-39.7358	-4.47455	Arthaud et al., (2015) JSAES	0.75
Brazil	Itatira	Gneiss	whole rock	Sm-Nd	Crustal residence	1780			Ma	T (DM)	TIMS (unspecified)	-11.71	258643	PRC87	wr	PRC87	-39.7072	-4.63428	Arthaud et al., (2015) JSAES	0.75
Brazil	Itatira	Migmatite	whole rock	Sm-Nd	Crustal residence	2000			Ma	T (DM)	TIMS (unspecified)	-12.52	258644	PRC82A	wr	PRC82A	-39.7948	-4.57572	Arthaud et al., (2015) JSAES	0.75
Brazil	Itatira	Paragneiss	whole rock	Sm-Nd	Crustal residence	2030			Ma	T (DM)	TIMS (unspecified)	-7.73	258645	PRC82B	wr	PRC82B	-39.7948	-4.57572	Arthaud et al., (2015) JSAES	0.75
Brazil	Itatira	Bt gneiss wMsc	whole rock	Sm-Nd	Crustal residence	2070			Ma	T (DM)	TIMS (unspecified)	-10.1	258646	PRC4-36	wr	PRC4-36	-39.9502	-4.44987	Arthaud et al., (2015) JSAES	0.75
Brazil	Itatira	Marble	whole rock	Sm-Nd	Crustal residence	2220			Ma	T (DM)	TIMS (unspecified)	-12.57	258647	PRC83	wr	PRC83	-39.7645	-4.56425	Arthaud et al., (2015) JSAES	0.75
Brazil	Itatira	Marble	whole rock	Sm-Nd	Crustal residence	2220			Ma	T (DM)	TIMS (unspecified)	-12.57	258648	P156	wr	P156	-39.7645	-4.56425	Arthaud et al., (2015) JSAES	0.75
Brazil	Itatira	Bt gneiss	whole rock	Sm-Nd	Crustal residence	2330			Ma	T (DM)	TIMS (unspecified)	-17.04	258649	PRC4-49	wr	PRC4-49	-39.9502	-4.44987	Arthaud et al., (2015) JSAES	0.75
Brazil	Itatira	Amphibolite	whole rock	Sm-Nd	Crustal residence	3530			Ma	T (DM)	TIMS (unspecified)	-7.63	258650	PRC-1292	wr	PRC-1292	-39.831	-4.56699	Arthaud et al., (2015) JSAES	0.75
Brazil	Ematuba	Bt gneiss wGt.Sil	whole rock	Sm-Nd	Crustal residence	1940			Ma	T (DM)	TIMS (unspecified)	-8.12	258651	PRC-4-60	wr	PRC-4-60	-40.0969	-5.16275	Arthaud et al., (2015) JSAES	0.75
Brazil	Ematuba	Migmatitic Bt gneiss	whole rock	Sm-Nd	Crustal residence	2080			Ma	T (DM)	TIMS (unspecified)	-10.32	258652	PRC4-63	wr	PRC4-63	-40.158	-5.19334	Arthaud et al., (2015) JSAES	0.75
Brazil	Lazaro	Leuco Gneiss wMsc	whole rock	Sm-Nd	Crustal residence	2350			Ma	T (DM)	TIMS (unspecified)	-16.34	258653	VC-124	wr	VC-124	-39.7815	-4.90985	Arthaud et al., (2015) JSAES	0.75
Brazil	Lazaro	Migmatite	whole rock	Sm-Nd	Crustal residence	2630			Ma	T (DM)	TIMS (unspecified)	-12.82	258654	PRC4-70(2)	wr	PRC4-70(2)	-39.7659	-4.9046	Arthaud et al., (2015) JSAES	0.75
Brazil	Lazaro	Bt gneiss wMsc	whole rock	Sm-Nd	Crustal residence	2940			Ma	T (DM)	TIMS (unspecified)	-16.98	258655	PRC-1291	wr	PRC-1291	-39.7547	-4.90686	Arthaud et al., (2015) JSAES	0.75
Brazil	São José dos Guerra	Bt gneiss wMsc.Gt	whole rock	Sm-Nd	Crustal residence	2340			Ma	T (DM)	TIMS (unspecified)	-16.28	258656	PRC4-68	wr	PRC4-68	-39.7416	-4.96369	Arthaud et al., (2015) JSAES	0.75
Brazil	Guarany Pluton	Granite	whole rock	Sm-Nd	Crustal residence	2040			Ma	T (DM)	TIMS (unspecified)	-15.83	258660	GUA-2	wr	GUA-2	-35.0417	-8.16667	Ferreira et al,, (2015) Lithos	0.573
Brazil	Guarany Pluton	Diorite	whole rock	Sm-Nd	Crustal residence	1900			Ma	T (DM)	TIMS (unspecified)	-14.35	258661	GUA-13	wr	GUA-13	-35.0417	-8.16667	Ferreira et al,, (2015) Lithos	0.573
Brazil	Cabaceiras Complex	Piroxenite	whole rock	Sm-Nd	Crustal residence	3280			Ma	T (DM)	TIMS (unspecified)	-5.82	258669	GL-157	wr	GL-157	-36.3415	-7.46404	Neves S.P., et al., (2015) JSAES Paleoprot	2.05
Brazil	Cabaceiras Complex	Felsic granulite	whole rock	Sm-Nd	Crustal residence	3060			Ma	T (DM)	TIMS (unspecified)	-7.81	258670	GL-217	wr	GL-217	-36.284	-7.484	Neves S.P., et al., (2015) JSAES Paleoprot	2.05
Brazil	Cabaceiras Complex	Migmatitic orthogneiss	whole rock	Sm-Nd	Crustal residence	2740			Ma	T (DM)	TIMS (unspecified)	-8.08	258671	GL-476	wr	GL-476	-36.303	-7.483	Neves S.P., et al., (2015) JSAES Paleoprot	2.05
Brazil	Cabaceiras Complex	Migmatitic orthogneiss	whole rock	Sm-Nd	Crustal residence	3220			Ma	T (DM)	TIMS (unspecified)	-11.72	258672	GL-487	wr	GL-487	-36.05	-7.179	Neves S.P., et al., (2015) JSAES Paleoprot	2.05
Brazil	Cabaceiras Complex	Migmatitic orthogneiss	whole rock	Sm-Nd	Crustal residence	2920			Ma	T (DM)	TIMS (unspecified)	-10.18	258673	RS-046	wr	RS-046	-36.335	-7.594	Neves S.P., et al., (2015) JSAES Paleoprot	2.05
Brazil	Cabaceiras Complex	Metagabbro	whole rock	Sm-Nd	Crustal residence				Ma	T (DM)	TIMS (unspecified)	-24.26	258674	RS-07B	wr	RS-07B	-36.336	-7.524	Neves S.P., et al., (2015) JSAES Paleoprot	2.05
Brazil	Salgadinho Complex	Migmatitic orthogneiss	whole rock	Sm-Nd	Crustal residence	2650			Ma	T (DM)	TIMS (unspecified)	-7.31	258675	RS-155	wr	RS-155	-36.16	-7.472	Neves S.P., et al., (2015) JSAES Paleoprot	2.05
Brazil	Salgadinho Complex	Migmatitic orthogneiss	whole rock	Sm-Nd	Crustal residence	2620			Ma	T (DM)	TIMS (unspecified)	-5.97	258676	RS-313	wr	RS-313	-36.205	-7.573	Neves S.P., et al., (2015) JSAES Paleoprot	2.05
Brazil	São Joãozinho orthogneiss	Orthgneiss	whole rock	Sm-Nd	Crustal residence	3030			Ma	T (DM)	TIMS (unspecified)	-9.07	258677	GL-479	wr	GL-479	-36.275	-7.284	Neves S.P., et al., (2015) JSAES Paleoprot	2.05
Brazil	Vertentes/Floresta Complex	Banded gneiss	whole rock	Sm-Nd	Crustal residence	2500			Ma	T (DM)	TIMS (unspecified)	-1.74	258678	CA-42	wr	CA-42	-35.667	-8.028	Neves S.P., et al., (2015) JSAES Paleoprot	2.05
Brazil	Rio Capibaribe terrain	Bt gneiss	whole rock	Sm-Nd	Crustal residence	1520			Ma	T (DM)	TIMS (unspecified)	-4.18	258680	CG-003	wr	CG-003	-35.6422	-7.47528	Rodrigues e Brito Neves (2008) RBG	0.65
Brazil	Sertania Complex	Migmatite	whole rock	Sm-Nd	Crustal residence	2550			Ma	T (DM)	TIMS (unspecified)	-4.37	258681	CG-005	wr	CG-005	-35.6442	-7.45611	Rodrigues e Brito Neves (2008) RBG	2
Brazil	Alto Moxotó terrain	Granitic gneiss	whole rock	Sm-Nd	Crustal residence	2230			Ma	T (DM)	TIMS (unspecified)	-0.15	258682	CG-061b	wr	CG-061b	-35.8986	-7.33833	Rodrigues e Brito Neves (2008) RBG	2
Brazil	Alto Pajeú terrain	Ms-Bt gneiss	whole rock	Sm-Nd	Crustal residence	1430			Ma	T (DM)	TIMS (unspecified)	0.75	258683	CG-070	wr	CG-070	-35.8794	-7.25944	Rodrigues e Brito Neves (2008) RBG	0.95
Brazil	Alto Moxotó terrain	Granitic gneiss	whole rock	Sm-Nd	Crustal residence	1550			Ma	T (DM)	TIMS (unspecified)	9.29	258684	CG-170	wr	CG-170	-35.9156	-7.34389	Rodrigues e Brito Neves (2008) RBG	2
Brazil	Alto Pajeú terrain	Migmatite	whole rock	Sm-Nd	Crustal residence	2040			Ma	T (DM)	TIMS (unspecified)	-3.14	258685	CG-180	wr	CG-180	-35.8939	-7.19278	Rodrigues e Brito Neves (2008) RBG	0.95
Brazil	Alto Pajeú terrain	Mica schist	whole rock	Sm-Nd	Crustal residence	1710			Ma	T (DM)	TIMS (unspecified)	0.03	258686	CG-200	wr	CG-200	-35.7606	-7.12056	Rodrigues e Brito Neves (2008) RBG	0.95
Brazil	Alto Moxotó terrain	Leucogneiss	whole rock	Sm-Nd	Crustal residence	2580			Ma	T (DM)	TIMS (unspecified)	-4.48	258687	CG-360	wr	CG-360	-35.8186	-7.42278	Rodrigues e Brito Neves (2008) RBG	2
Brazil	Alto Moxotó terrain	Bt gneiss	whole rock	Sm-Nd	Crustal residence	2260			Ma	T (DM)	TIMS (unspecified)	0.02	258688	CG-389	wr	CG-389	-35.7542	-7.41611	Rodrigues e Brito Neves (2008) RBG	2
Brazil	Alto Moxotó terrain	Bt gneiss	whole rock	Sm-Nd	Crustal residence	3120			Ma	T (DM)	TIMS (unspecified)	-2.46	258689	CG-394	wr	CG-394	-35.7528	-7.44611	Rodrigues e Brito Neves (2008) RBG	2
Brazil	Alto Pajeú terrain	Migmatite	whole rock	Sm-Nd	Crustal residence	1370			Ma	T (DM)	TIMS (unspecified)	1.28	258690	CG-411	wr	CG-411	-35.9686	-7.25389	Rodrigues e Brito Neves (2008) RBG	0.95
Brazil	Alto Moxotó terrain	Bt gneiss	whole rock	Sm-Nd	Crustal residence	2630			Ma	T (DM)	TIMS (unspecified)	-2.69	258691	CG-427	wr	CG-427	-35.4961	-7.29972	Rodrigues e Brito Neves (2008) RBG	2
Brazil	Sertania Complex	Bt gneiss	whole rock	Sm-Nd	Crustal residence	2480			Ma	T (DM)	TIMS (unspecified)	-2.38	258692	CG-428	wr	CG-428	-35.5075	-7.37556	Rodrigues e Brito Neves (2008) RBG	2
Brazil	Norte de Esperança	Bt gneiss	whole rock	Sm-Nd	Crustal residence	2060			Ma	T (DM)	TIMS (unspecified)	2.76	258693	CG-444c	wr	CG-444c	-35.8547	-7.05056	Rodrigues e Brito Neves (2008) RBG	2
Brazil	Rio Capibaribe terrain	Bt gneiss	whole rock	Sm-Nd	Crustal residence	1680			Ma	T (DM)	TIMS (unspecified)	-4.78	258694	CG-548	wr	CG-548	-35.5619	-7.435	Rodrigues e Brito Neves (2008) RBG	0.65
Brazil	Alto Pajeú terrain	Mica schist	whole rock	Sm-Nd	Crustal residence	1700			Ma	T (DM)	TIMS (unspecified)	-1.24	258695	CG-705	wr	CG-705	-35.6819	-7.07722	Rodrigues e Brito Neves (2008) RBG	0.95
Brazil	Alto Moxotó terrain	Amphibolite	whole rock	Sm-Nd	Crustal residence	2550			Ma	T (DM)	TIMS (unspecified)	-4.35	258696	CG-744	wr	CG-744	-35.5167	-7.24167	Rodrigues e Brito Neves (2008) RBG	2
Brazil	Sertania Complex	Bt gneiss	whole rock	Sm-Nd	Crustal residence	2330			Ma	T (DM)	TIMS (unspecified)	-0.42	258699	CG-406	wr	CG-406	-35.7406	-7.46861	Rodrigues e Brito Neves (2008) RBG	2
Brazil	Camp Grand Serra Red gran	Granite	whole rock	Sm-Nd	Crustal residence	2040			Ma	T (DM)	TIMS (unspecified)	-21.48	258700	CG-34	wr	CG-34			Guimarães et al., (2004) Prec Res	0.58
Brazil	Rio Capibaribe terrain	Granite	whole rock	Sm-Nd	Crustal residence	1410			Ma	T (DM)	TIMS (unspecified)	-3.92	258701	TI-12	wr	TI-12			Guimarães et al., (2004) Prec Res	0.65
Brazil	Cabaceiras Complex	Gneiss	whole rock	Sm-Nd	Crustal residence	2810			Ma	T (DM)	TIMS (unspecified)	-5.04	258702	SCB-Gn-K44	wr	SCB-Gn-K44	-35.523	-7.215	Dantas (1997)	2.05
Brazil	Vertentes/Floresta Complex	Gneiss	whole rock	Sm-Nd	Crustal residence	2460			Ma	T (DM)	TIMS (unspecified)	-2.47	258703	SCB-Ag-ITA2	wr	SCB-Ag-ITA2	-35.75	-7.383	Dantas (1997)	2.05
Brazil	Vertentes/Floresta Complex	Gneiss	whole rock	Sm-Nd	Crustal residence	2610			Ma	T (DM)	TIMS (unspecified)	-5.66	258704	SPP-Gn-PDS	wr	SPP-Gn-PDS	-35.868	-7.462	Dantas (1997)	2.05
Brazil	Forquilha eclogite zone	Mig. Grt-Bt gneiss	whole rock	Sm-Nd	Crustal residence	2530			Ma	T (DM)	TIMS (unspecified)	-5.6	258706	MAM-2	wr	MAM-2	-40.1554	-3.75074	Ancelmi et al., (2015) JSAES Forquilha	1.8
Brazil	Forquilha eclogite zone	Augen orthogneiss	whole rock	Sm-Nd	Crustal residence	2370			Ma	T (DM)	TIMS (unspecified)	-1.2	258707	MAM-4	wr	MAM-4	-40.1573	-3.77508	Ancelmi et al., (2015) JSAES Forquilha	2.1
Brazil	Forquilha eclogite zone	Mig. Grt-Bt Gneiss	whole rock	Sm-Nd	Crustal residence	2330			Ma	T (DM)	TIMS (unspecified)	-4.9	258708	MAM-5	wr	MAM-5	-40.1508	-3.81648	Ancelmi et al., (2015) JSAES Forquilha	1.8
Brazil	Forquilha eclogite zone	Augen orthogneiss	whole rock	Sm-Nd	Crustal residence	2460			Ma	T (DM)	TIMS (unspecified)	-2.1	258709	MAM-6	wr	MAM-6	-40.1431	-3.81527	Ancelmi et al., (2015) JSAES Forquilha	2.1
Brazil	Forquilha eclogite zone	Calc-silicate rock	whole rock	Sm-Nd	Crustal residence	1980			Ma	T (DM)	TIMS (unspecified)	1.9	258710	MAM-7	wr	MAM-7	-40.1436	-3.83875	Ancelmi et al., (2015) JSAES Forquilha	1.8
Brazil	Forquilha eclogite zone	Mig. Sil-Grt-Bt gneiss	whole rock	Sm-Nd	Crustal residence	2450			Ma	T (DM)	TIMS (unspecified)	-5.3	258711	MAM-8	wr	MAM-8	-40.147	-3.82919	Ancelmi et al., (2015) JSAES Forquilha	1.8
Brazil	Forquilha eclogite zone	Calc-silicate rock	whole rock	Sm-Nd	Crustal residence	2240			Ma	T (DM)	TIMS (unspecified)	-2.2	258712	MAM-9	wr	MAM-9	-40.1433	-3.8329	Ancelmi et al., (2015) JSAES Forquilha	1.8
Brazil	Forquilha eclogite zone	Mig. Bt paragneiss	whole rock	Sm-Nd	Crustal residence	2480			Ma	T (DM)	TIMS (unspecified)	-5	258713	MAM-10	wr	MAM-10	-40.1515	-3.88458	Ancelmi et al., (2015) JSAES Forquilha	1.8
Brazil	Major Isidoro (Ag Belas-Canindé bath)	Epidote-bearing granite	whole rock	Sm-Nd	Crustal residence	1400			Ma	T (DM)	TIMS (unspecified)	-2.12	258716	Sample 1	wr	Sample 1	-37.019	-9.50605	Silva T.R. et al., (2015) JSAES Synkinematic	0.626
Brazil	Major Isidoro (Ag Belas-Canindé bath)	Epidote-bearing granite	whole rock	Sm-Nd	Crustal residence	1100			Ma	T (DM)	TIMS (unspecified)	-1.09	258717	Sample 2	wr	Sample 2	-37.019	-9.50605	Silva T.R. et al., (2015) JSAES Synkinematic	0.626
Brazil	Seridó Formation	Biotite schist	whole rock	Sm-Nd	Crustal residence	1340			Ma	T (DM)	TIMS (unspecified)		258720	OBxt	wr	OBxt	-36.9583	-6.68468	Hollanda et al., (2015) PR Seridó
Brazil	Seridó Formation	Metaconglomerate	whole rock	Sm-Nd	Crustal residence	2860			Ma	T (DM)	TIMS (unspecified)		258721	OBcg10	wr	OBcg10	-36.9718	-6.67943	Hollanda et al., (2015) PR Seridó
Brazil	Quintos Hill (Seridó Fm)	Metaconglomerate	whole rock	Sm-Nd	Crustal residence	2920			Ma	T (DM)	TIMS (unspecified)		258722	CGSQ	wr	CGSQ	-36.7359	-6.86169	Hollanda et al., (2015) PR Seridó
Brazil	São José do Seridó section	Mica schist	whole rock	Sm-Nd	Crustal residence	1330			Ma	T (DM)	TIMS (unspecified)		258723	SJS-xt	wr	SJS-xt	-36.8514	-6.42623	Hollanda et al., (2015) PR Seridó
Brazil	São José do Seridó section	Quartzite	whole rock	Sm-Nd	Crustal residence	2500			Ma	T (DM)	TIMS (unspecified)		258724	SJS-qz	wr	SJS-qz	-36.885	-6.44456	Hollanda et al., (2015) PR Seridó
Brazil	São José do Seridó section	Paragneiss	whole rock	Sm-Nd	Crustal residence	1570			Ma	T (DM)	TIMS (unspecified)		258725	SJS-J1	wr	SJS-J1	-36.8956	-6.46219	Hollanda et al., (2015) PR Seridó
Brazil	São José do Seridó section	Paragneiss	whole rock	Sm-Nd	Crustal residence	1580			Ma	T (DM)	TIMS (unspecified)		258726	SJS-J2	wr	SJS-J2	-36.8991	-6.46244	Hollanda et al., (2015) PR Seridó
Brazil	Jucurutu Formation	Paragneiss	whole rock	Sm-Nd	Crustal residence	1630			Ma	T (DM)	TIMS (unspecified)		258727	JUC-SJS	wr	JUC-SJS	-36.9191	-6.45915	Hollanda et al., (2015) PR Seridó
Brazil	Jucurutu Formation	Paragneiss	whole rock	Sm-Nd	Crustal residence	1590			Ma	T (DM)	TIMS (unspecified)		258729	JUC-SL	wr	JUC-SL	-37.9969	-6.92447	Hollanda et al., (2015) PR Seridó
Brazil	Jucurutu Formation	Paragneiss	whole rock	Sm-Nd	Crustal residence	1570			Ma	T (DM)	TIMS (unspecified)		258730	JUC-RS	wr	JUC-RS	-36.9604	-6.53527	Hollanda et al., (2015) PR Seridó
Brazil	Jucurutu Formation	Impure marble	whole rock	Sm-Nd	Crustal residence	1630			Ma	T (DM)	TIMS (unspecified)		258731	MJ2	wr	MJ2	-36.9662	-6.53405	Hollanda et al., (2015) PR Seridó
Brazil	Equador Formation	Metaconglomerate	whole rock	Sm-Nd	Crustal residence	2690			Ma	T (DM)	TIMS (unspecified)		258732	CGPAR	wr	CGPAR	-36.6326	-6.71656	Hollanda et al., (2015) PR Seridó
Brazil	Equador Formation	Metaconglomerate	whole rock	Sm-Nd	Crustal residence	2940			Ma	T (DM)	TIMS (unspecified)		258733	MANI	wr	MANI	-36.4395	-6.23986	Hollanda et al., (2015) PR Seridó
Brazil	Equador Formation	Quartzite	whole rock	Sm-Nd	Crustal residence	2540			Ma	T (DM)	TIMS (unspecified)		258734	SL2	wr	SL2	-36.9045	-6.87518	Hollanda et al., (2015) PR Seridó
Brazil	Equador Formation	Quartzite	whole rock	Sm-Nd	Crustal residence	2710			Ma	T (DM)	TIMS (unspecified)		258735	JSER	wr	JSER	-36.688	-6.96998	Hollanda et al., (2015) PR Seridó
Brazil	Equador Formation	Quartzite	whole rock	Sm-Nd	Crustal residence	2900			Ma	T (DM)	TIMS (unspecified)		258736	EQcg11A	wr	EQcg11A	-36.74	-6.99867	Hollanda et al., (2015) PR Seridó
Brazil	Equador Formation	Quartzite	whole rock	Sm-Nd	Crustal residence	2380			Ma	T (DM)	TIMS (unspecified)		258737	Ermo	wr	Ermo	-36.5507	-6.55668	Hollanda et al., (2015) PR Seridó
Brazil	Mãe D'Água-Coremas dam	Garnet-biotite paragneiss	whole rock	Sm-Nd	Crustal residence	1230			Ma	T (DM)	TIMS (unspecified)		258738	JMR12	wr	JMR12	-37.9785	-7.01603	Hollanda et al., (2015) PR Seridó
Brazil	Mãe D'Água-Coremas dam	Quartzite	whole rock	Sm-Nd	Crustal residence	2470			Ma	T (DM)	TIMS (unspecified)		258739	JMR11	wr	JMR11	-37.9841	-7.01968	Hollanda et al., (2015) PR Seridó
Brazil	Mãe D'Água-Coremas dam	Quartzite	whole rock	Sm-Nd	Crustal residence	2680			Ma	T (DM)	TIMS (unspecified)		258740	JMR8	wr	JMR8	-38.4523	-6.98816	Hollanda et al., (2015) PR Seridó
Brazil	Mãe D'Água-Coremas dam	Quartzite	whole rock	Sm-Nd	Crustal residence	2460			Ma	T (DM)	TIMS (unspecified)		258741	JMR9	wr	JMR9	-38.4553	-6.98384	Hollanda et al., (2015) PR Seridó
Brazil	Lavras da Mangabeira	Mica schist	whole rock	Sm-Nd	Crustal residence	1200			Ma	T (DM)	TIMS (unspecified)		258742	LM30	wr	LM30	-38.9676	-6.75659	Hollanda et al., (2015) PR Seridó
Brazil	Lavras da Mangabeira	Quartzite	whole rock	Sm-Nd	Crustal residence	2700			Ma	T (DM)	TIMS (unspecified)		258743	JMR2	wr	JMR2	-38.9355	-6.70875	Hollanda et al., (2015) PR Seridó
Brazil	Lavras da Mangabeira	Metaconglomerate	whole rock	Sm-Nd	Crustal residence	2500			Ma	T (DM)	TIMS (unspecified)		258744	JMR3	wr	JMR3	-38.9609	-6.70143	Hollanda et al., (2015) PR Seridó
Brazil	Serra do Deserto Suite	Augen Gneiss	whole rock	Sm-Nd	Crustal residence	2530			Ma	T (DM)	TIMS (unspecified)	-6.05	258752	FA-67	wr	FA-67	-37.8413	-5.73887	Sá et al., (2014) Geologia USP	1.78
Brazil	Jaguaratema Complex	Orthogneiss	whole rock	Sm-Nd	Crustal residence	2530			Ma	T (DM)	TIMS (unspecified)	-1.62	258753	CPM-67	wr	CPM-67	-38.2283	-7.02325	Sá et al., (2014) Geologia USP	2.19
Brazil	Jaguaratema Complex	Orthogneiss	whole rock	Sm-Nd	Crustal residence	2980			Ma	T (DM)	TIMS (unspecified)	-7.39	258754	FA-63	wr	FA-63	-37.7843	-5.74198	Sá et al., (2014) Geologia USP	2.19
Brazil	Caicó Complex	Orthogneiss	whole rock	Sm-Nd	Crustal residence	2500			Ma	T (DM)	TIMS (unspecified)	-1.44	258755	FA-99	wr	FA-99	-37.5872	-5.95999	Sá et al., (2014) Geologia USP	2.19
Brazil	Caicó Complex	Orthogneiss	whole rock	Sm-Nd	Crustal residence	2470			Ma	T (DM)	TIMS (unspecified)	-1.33	258756	FA-94	wr	FA-94	-37.5894	-5.97708	Sá et al., (2014) Geologia USP	2.19
Brazil	Ibó	Migmatite	whole rock	Sm-Nd	Crustal residence	1430			Ma	T (DM)	TIMS (unspecified)	-4.23	258764	RF022	wr	RF022	-39.2615	-8.63344	Cruz, R.F. et al., (2014) BJG PEAL	0.6
Brazil	Chorrochó	Augen Gneiss	whole rock	Sm-Nd	Crustal residence	1250			Ma	T (DM)	TIMS (unspecified)	-2.8	258765	RF027	wr	RF027	-39.2626	-8.73951	Cruz, R.F. et al., (2014) BJG PEAL	0.6
Brazil	Ibó	Migmatite	whole rock	Sm-Nd	Crustal residence	1880			Ma	T (DM)	TIMS (unspecified)	-6.09	258766	RF068	wr	RF068	-39.3341	-8.77168	Cruz, R.F. et al., (2014) BJG PEAL	0.6
Brazil	Brasiliano granites	Gneiss	whole rock	Sm-Nd	Crustal residence	1540			Ma	T (DM)	TIMS (unspecified)	-4.16	258767	RF322	wr	RF322	-39.5559	-8.41181	Cruz, R.F. et al., (2014) BJG PEAL	0.6
Brazil	Bendó	Orthogneiss	whole rock	Sm-Nd	Crustal residence	1790			Ma	T (DM)	TIMS (unspecified)	-9.97	258768	RF415	wr	RF415	-39.5147	-8.29418	Cruz, R.F. et al., (2014) BJG PEAL	0.6
Brazil	Cariris Velhos Granite	Gneiss	whole rock	Sm-Nd	Crustal residence	1370			Ma	T (DM)	TIMS (unspecified)	0.64	258769	RF003	wr	RF003	-39.2476	-8.53395	Cruz, R.F. et al., (2014) BJG PEAL	1
Brazil	Rocinha Orthogneiss	Orthogneiss	whole rock	Sm-Nd	Crustal residence	1460			Ma	T (DM)	TIMS (unspecified)	0.63	258770	RF010	wr	RF010	-39.1086	-8.60438	Cruz, R.F. et al., (2014) BJG PEAL	1
Brazil	Rocinha Orthogneiss	Orthogneiss	whole rock	Sm-Nd	Crustal residence	1560			Ma	T (DM)	TIMS (unspecified)	-1.29	258771	RF033	wr	RF033	-39.3018	-8.67119	Cruz, R.F. et al., (2014) BJG PEAL	1
Brazil	Lobo Orthogneiss	Orthogneiss	whole rock	Sm-Nd	Crustal residence	1540			Ma	T (DM)	TIMS (unspecified)	-1.23	258772	RF270	wr	RF270	-39.2472	-8.41158	Cruz, R.F. et al., (2014) BJG PEAL	1
Brazil	Rocinha Orthogneiss	Orthogneiss	whole rock	Sm-Nd	Crustal residence	1450			Ma	T (DM)	TIMS (unspecified)	-0.32	258773	RF323	wr	RF323	-39.5532	-8.42769	Cruz, R.F. et al., (2014) BJG PEAL	1
Brazil	Fulgêncio Orthogneiss	Orthogneiss	whole rock	Sm-Nd	Crustal residence	2680			Ma	T (DM)	TIMS (unspecified)	-6.18	258774	RF040	wr	RF040	-39.4489	-8.63102	Cruz, R.F. et al., (2014) BJG PEAL	2
Brazil	Riacho Seco Complex	Orthogneiss	whole rock	Sm-Nd	Crustal residence	3140			Ma	T (DM)	TIMS (unspecified)	-13.3	258775	RF111	wr	RF111	-39.5938	-8.70783	Cruz, R.F. et al., (2014) BJG PEAL	2
Brazil	Caraíbas Migmatite	Migmatite	whole rock	Sm-Nd	Crustal residence	2750			Ma	T (DM)	TIMS (unspecified)	-9.59	258776	RF128	wr	RF128	-39.6282	-8.65955	Cruz, R.F. et al., (2014) BJG PEAL	2
Brazil	Riacho Seco Complex	Orthogneiss	whole rock	Sm-Nd	Crustal residence	3140			Ma	T (DM)	TIMS (unspecified)	-14.02	258777	RF136	wr	RF136	-39.6686	-8.76022	Cruz, R.F. et al., (2014) BJG PEAL	2
Brazil	Paleoproterozoic granites	Gneiss	whole rock	Sm-Nd	Crustal residence	2600			Ma	T (DM)	TIMS (unspecified)	-6.18	258778	RF165	wr	RF165	-39.4805	-8.57695	Cruz, R.F. et al., (2014) BJG PEAL	2
Brazil	SFCG	Gneiss	whole rock	Sm-Nd	Crustal residence	2700			Ma	T (DM)	TIMS (unspecified)	-6.72	258779	RF171	wr	RF171	-39.7055	-8.77134	Cruz, R.F. et al., (2014) BJG PEAL	2
Brazil	Fulgêncio Orthogneiss	Orthogneiss	whole rock	Sm-Nd	Crustal residence	2550			Ma	T (DM)	TIMS (unspecified)	-5.55	258780	RF243	wr	RF243	-39.7683	-8.54353	Cruz, R.F. et al., (2014) BJG PEAL	2
Brazil	Fulgêncio Orthogneiss	Orthogneiss	whole rock	Sm-Nd	Crustal residence	2790			Ma	T (DM)	TIMS (unspecified)	-10.06	258781	RF244	wr	RF244	-39.7886	-8.51777	Cruz, R.F. et al., (2014) BJG PEAL	2
Brazil	Caraíbas Migmatite	Migmatite	whole rock	Sm-Nd	Crustal residence	2610			Ma	T (DM)	TIMS (unspecified)	-1.97	258782	RF249	wr	RF249	-39.6845	-8.63595	Cruz, R.F. et al., (2014) BJG PEAL	2
Brazil	Fulgêncio Orthogneiss	Orthogneiss	whole rock	Sm-Nd	Crustal residence	2490			Ma	T (DM)	TIMS (unspecified)	-5.52	258783	RF267	wr	RF267	-39.7827	-8.42482	Cruz, R.F. et al., (2014) BJG PEAL	2
Brazil	Entremontes Complex	Gneiss	whole rock	Sm-Nd	Crustal residence	3170			Ma	T (DM)	TIMS (unspecified)	-3.76	258784	RF179	wr	RF179	-39.9011	-8.22567	Cruz, R.F. et al., (2014) BJG PEAL	2.7
Brazil	SFCG	Gneiss	whole rock	Sm-Nd	Crustal residence	3590			Ma	T (DM)	TIMS (unspecified)	-6.7	258785	RF261	wr	RF261	-39.9012	-8.80076	Cruz, R.F. et al., (2014) BJG PEAL	2.7
Brazil	Venturosa sequence	Garnet-biotite gneiss	whole rock	Sm-Nd	Crustal residence	1860			Ma	T (DM)	TIMS (unspecified)	-6.8	258791	VENT-202	wr	VENT-202	-36.8361	-8.8155	da Silva Filho et al., (2014) IJES PEAL	0.6
Brazil	Venturosa sequence	Migmatized orthogneiss	whole rock	Sm-Nd	Crustal residence	2200			Ma	T (DM)	TIMS (unspecified)	-17.1	258792	VENT-6	wr	VENT-6	-36.8918	-8.94533	da Silva Filho et al., (2014) IJES PEAL	0.6
Brazil	Venturosa sequence	Garnet-biotite gneiss	whole rock	Sm-Nd	Crustal residence	1410			Ma	T (DM)	TIMS (unspecified)	-13.2	258793	VENT-8	wr	VENT-8	-36.6135	-8.78433	da Silva Filho et al., (2014) IJES PEAL	0.6
Brazil	Venturosa sequence	Migmatized orthogneiss	whole rock	Sm-Nd	Crustal residence	2240			Ma	T (DM)	TIMS (unspecified)	-15.5	258794	2004-027	wr	2004-027	-36.825	-8.97767	da Silva Filho et al., (2014) IJES PEAL	0.6
Brazil	Venturosa sequence	Garnet gneiss	whole rock	Sm-Nd	Crustal residence	1750			Ma	T (DM)	TIMS (unspecified)	-7.1	258795	Vent-204	wr	Vent-204	-36.7088	-8.584	da Silva Filho et al., (2014) IJES PEAL	0.6
Brazil	Venturosa sequence	Bt ms metatonalite	whole rock	Sm-Nd	Crustal residence	2120			Ma	T (DM)	TIMS (unspecified)	-18.8	258796	VENT-9	wr	VENT-9	-36.5227	-8.59	da Silva Filho et al., (2014) IJES PEAL	0.6
Brazil	Venturosa sequence	Garnet-biotite gneiss	whole rock	Sm-Nd	Crustal residence	1520			Ma	T (DM)	TIMS (unspecified)	-4.8	258797	GUS-208	wr	GUS-208	-36.4414	-8.59667	da Silva Filho et al., (2014) IJES PEAL	0.6
Brazil	Garanhuns sub-domain	Diorite	whole rock	Sm-Nd	Crustal residence	1810			Ma	T (DM)	TIMS (unspecified)	-11.6	258798	2004-28B	wr	2004-28B	-36.457	-8.80883	da Silva Filho et al., (2014) IJES PEAL	0.6
Brazil	Garanhuns sub-domain	Migmatized diorite	whole rock	Sm-Nd	Crustal residence	1830			Ma	T (DM)	TIMS (unspecified)	-11.1	258799	JGO-5	wr	JGO-5	-35.4773	-8.48617	da Silva Filho et al., (2014) IJES PEAL	0.6
Brazil	Garanhuns sub-domain	Biotite gneiss	whole rock	Sm-Nd	Crustal residence	2010			Ma	T (DM)	TIMS (unspecified)	-13.9	258800	GUS-19	wr	GUS-19	-36.2757	-8.69733	da Silva Filho et al., (2014) IJES PEAL	0.6
Brazil	Garanhuns sub-domain	Tonalite	whole rock	Sm-Nd	Crustal residence	2030			Ma	T (DM)	TIMS (unspecified)	-16.5	258801	2004-28D	wr	2004-28D	-36.457	-8.80883	da Silva Filho et al., (2014) IJES PEAL	0.6
Brazil	Garanhuns sub-domain	Orthogneiss	whole rock	Sm-Nd	Crustal residence	2210			Ma	T (DM)	TIMS (unspecified)	-14.6	258802	2004-28A	wr	2004-28A	-36.457	-8.80883	da Silva Filho et al., (2014) IJES PEAL	0.6
Brazil	Garanhuns sub-domain	Amphibole metamonzogranite	whole rock	Sm-Nd	Crustal residence	2290			Ma	T (DM)	TIMS (unspecified)	-15.4	258803	GUS-20	wr	GUS-20	-36.301	-8.61883	da Silva Filho et al., (2014) IJES PEAL	0.6
Brazil	Garanhuns sub-domain	Metagranodiorite	whole rock	Sm-Nd	Crustal residence	2530			Ma	T (DM)	TIMS (unspecified)	-2.6	258804	GUS-21	wr	GUS-21	-36.1265	-8.53933	da Silva Filho et al., (2014) IJES PEAL	0.6
Brazil	Basement of Venturosa seq	Migmatized orthogneiss	whole rock	Sm-Nd	Crustal residence	2370			Ma	T (DM)	TIMS (unspecified)	-19.6	258805	VENT-203	wr	VENT-203	-36.9197	-8.82083	da Silva Filho et al., (2014) IJES PEAL	0.6
Brazil	Basement of Venturosa seq	Orthogneiss	whole rock	Sm-Nd	Crustal residence	2220			Ma	T (DM)	TIMS (unspecified)	-15.8	258806	2004-25	wr	2004-25	-37.4657	-9.1775	da Silva Filho et al., (2014) IJES PEAL	0.6
Brazil	Palmares sequence	Migmatized quartz diorite	whole rock	Sm-Nd	Crustal residence	1060			Ma	T (DM)	TIMS (unspecified)	0.6	258807	JGO-4A	wr	JGO-4A	-36.3893	-8.5955	da Silva Filho et al., (2014) IJES PEAL	0.6
Brazil	Palmares sequence	Garnet-biotite gneiss	whole rock	Sm-Nd	Crustal residence	1120			Ma	T (DM)	TIMS (unspecified)	-1.7	258808	SMC-1	wr	SMC-1	-36.2475	-9.54133	da Silva Filho et al., (2014) IJES PEAL	0.6
Brazil	Palmares sequence	Metatonalite	whole rock	Sm-Nd	Crustal residence	1140			Ma	T (DM)	TIMS (unspecified)	1.6	258809	UDP-1	wr	UDP-1	-36.0523	-9.093	da Silva Filho et al., (2014) IJES PEAL	0.6
Brazil	Palmares sequence	Metasyenogranite	whole rock	Sm-Nd	Crustal residence	1270			Ma	T (DM)	TIMS (unspecified)	-5	258810	PI-3	wr	PI-3	-36.6917	-9.16683	da Silva Filho et al., (2014) IJES PEAL	0.6
Brazil	Palmares sequence	Amp orhtogneiss	whole rock	Sm-Nd	Crustal residence	1030			Ma	T (DM)	TIMS (unspecified)	0.7	258811	GUS-152	wr	GUS-152	-36.0081	-9.00348	da Silva Filho et al., (2014) IJES PEAL	0.6
Brazil	Palmares sequence	Quartzite	whole rock	Sm-Nd	Crustal residence	2140			Ma	T (DM)	TIMS (unspecified)	-11.3	258812	GUS-215	wr	GUS-215	-36.1103	-8.90056	da Silva Filho et al., (2014) IJES PEAL	0.6
Brazil	Palmares sequence	Orthogneiss	whole rock	Sm-Nd	Crustal residence	1040			Ma	T (DM)	TIMS (unspecified)	0.7	258813	PAL-32	wr	PAL-32	-35.5369	-8.82501	da Silva Filho et al., (2014) IJES PEAL	0.6
Brazil	Palmares sequence	Metamonzogranite	whole rock	Sm-Nd	Crustal residence	980			Ma	T (DM)	TIMS (unspecified)	1.3	258814	JGO-2	wr	JGO-2	-35.636	-8.9115	da Silva Filho et al., (2014) IJES PEAL	0.6
Brazil	Buíque-Paulo Afonso batholith	Buíque pluton	whole rock	Sm-Nd	Crustal residence	1050			Ma	T (DM)	TIMS (unspecified)	-0.1	258815	BUQ-1	wr	BUQ-1	-37.1895	-8.64067	da Silva Filho et al., (2014) IJES PEAL	0.6
Brazil	Buíque-Paulo Afonso batholith	Migmatized orthogneiss	whole rock	Sm-Nd	Crustal residence	1040			Ma	T (DM)	TIMS (unspecified)	0.7	258816	ABR-100	wr	ABR-100	-37.765	-9.052	da Silva Filho et al., (2014) IJES PEAL	0.6	-6.1
Brazil	Buíque-Paulo Afonso batholith	Moxotó pluton	whole rock	Sm-Nd	Crustal residence	1110			Ma	T (DM)	TIMS (unspecified)	-1	258817	PA-2	wr	PA-2	-38.2563	-9.18317	da Silva Filho et al., (2014) IJES PEAL	0.6
Brazil	Buíque-Paulo Afonso batholith	Diatexite	whole rock	Sm-Nd	Crustal residence	1150			Ma	T (DM)	TIMS (unspecified)	-1.4	258818	PA-15	wr	PA-15	-38.0393	-9.3495	da Silva Filho et al., (2014) IJES PEAL	0.6
Brazil	Buíque-Paulo Afonso batholith	Migmatized orthogneiss	whole rock	Sm-Nd	Crustal residence	1160			Ma	T (DM)	TIMS (unspecified)	-2	258819	ABR-101	wr	ABR-101	-37.7495	-9.27133	da Silva Filho et al., (2014) IJES PEAL	0.6
Brazil	Buíque-Paulo Afonso batholith	Milonite orthogneiss	whole rock	Sm-Nd	Crustal residence	1220			Ma	T (DM)	TIMS (unspecified)	-2.2	258820	BUQ-9	wr	BUQ-9	-37.406	-8.94617	da Silva Filho et al., (2014) IJES PEAL	0.6
Brazil	Buíque-Paulo Afonso batholith	Amp meta quartz diorite	whole rock	Sm-Nd	Crustal residence	1260			Ma	T (DM)	TIMS (unspecified)	-0.3	258821	BUQ-4	wr	BUQ-4	-37.1452	-8.653	da Silva Filho et al., (2014) IJES PEAL	0.6
Brazil	Buíque-Paulo Afonso batholith	Migmatized orthogneiss	whole rock	Sm-Nd	Crustal residence	1340			Ma	T (DM)	TIMS (unspecified)	-1.8	258822	BUQ-6	wr	BUQ-6	-37.0983	-8.82667	da Silva Filho et al., (2014) IJES PEAL	0.6
Brazil	Buíque-Paulo Afonso batholith	Diatexite	whole rock	Sm-Nd	Crustal residence	1530			Ma	T (DM)	TIMS (unspecified)	-4.7	258823	ABR-102	wr	ABR-102	-37.9757	-9.27833	da Silva Filho et al., (2014) IJES PEAL	0.6
Brazil	Águas Belas-Canindé batholith	Migmatized orthogneiss	whole rock	Sm-Nd	Crustal residence	1330			Ma	T (DM)	TIMS (unspecified)	-0.6	258824	SI-100	wr	SI-100	-37.0931	-9.16052	da Silva Filho et al., (2014) IJES PEAL	0.6
Brazil	Águas Belas-Canindé batholith	Metamonzogranite	whole rock	Sm-Nd	Crustal residence	1430			Ma	T (DM)	TIMS (unspecified)	-4	258825	DVS-67	wr	DVS-67	-37.625	-9.34333	da Silva Filho et al., (2014) IJES PEAL	0.6
Brazil	Inhapi sequence	Migmatized orthogneiss	whole rock	Sm-Nd	Crustal residence	1650			Ma	T (DM)	TIMS (unspecified)	-6.7	258826	2004-024A	wr	2004-024A	-37.586	-9.21667	da Silva Filho et al., (2014) IJES PEAL	0.6
Brazil	Inhapi sequence	Migmatized orthogneiss	whole rock	Sm-Nd	Crustal residence	1440			Ma	T (DM)	TIMS (unspecified)	-3.4	258827	2004-24B	wr	2004-24B	-37.586	-9.21667	da Silva Filho et al., (2014) IJES PEAL	0.6
Brazil	Inhapi sequence	Garnet-biotite gneiss	whole rock	Sm-Nd	Crustal residence	1500			Ma	T (DM)	TIMS (unspecified)	-4.4	258828	2004-26	wr	2004-26	-37.1588	-9.09283	da Silva Filho et al., (2014) IJES PEAL	0.6
Brazil	Inhapi sequence	Garnet-biotite gneiss	whole rock	Sm-Nd	Crustal residence	1530			Ma	T (DM)	TIMS (unspecified)	-2.5	258829	2004-24C	wr	2004-24C	-37.586	-9.21667	da Silva Filho et al., (2014) IJES PEAL	0.6
Brazil	Inhapi sequence	Metamonzogranite	whole rock	Sm-Nd	Crustal residence	1830			Ma	T (DM)	TIMS (unspecified)	-6.3	258830	DVS-44	wr	DVS-44	-37.6177	-9.2335	da Silva Filho et al., (2014) IJES PEAL	0.6
Brazil	Belém do São Francisco Complex	Migmatized orthogneiss	whole rock	Sm-Nd	Crustal residence	2700			Ma	T (DM)	TIMS (unspecified)	-28.5	258831	JGO-3	wr	JGO-3	-35.6058	-8.70567	da Silva Filho et al., (2014) IJES PEAL	0.6
Brazil	Cabrobo Complex	Garnet-biotite schist	whole rock	Sm-Nd	Crustal residence	1220			Ma	T (DM)	TIMS (unspecified)	-0.04	258832	RF 035	wr	RF 035	-39.3344	-8.66149	Cruz, RF et al, 2014 - J S-Amer Earth Sci 56:54-67	0.6
Brazil	Cabrobo Complex	Garnet-biotite schist	whole rock	Sm-Nd	Crustal residence	1550			Ma	T (DM)	TIMS (unspecified)	-4.55	258833	RF 253	wr	RF 253	-39.4852	-8.51416	Cruz, RF et al, 2014 - J S-Amer Earth Sci 56:54-67	0.6
Brazil	Cabrobo Complex	Muscovite quartzite w tourmaline	whole rock	Sm-Nd	Crustal residence	2350			Ma	T (DM)	TIMS (unspecified)	-16.03	258834	RF 276	wr	RF 276	-39.848	-8.41162	Cruz, RF et al, 2014 - J S-Amer Earth Sci 56:54-67	0.6
Brazil	Riacho Seco Complex	Muscovite quartzite	whole rock	Sm-Nd	Crustal residence	2670			Ma	T (DM)	TIMS (unspecified)	-25.81	258835	RF 107	wr	RF 107	-39.5271	-8.63849	Cruz, RF et al, 2014 - J S-Amer Earth Sci 56:54-67	0.6
Brazil	Riacho Seco Complex	Feldspar-bearing mic schist	whole rock	Sm-Nd	Crustal residence	3010			Ma	T (DM)	TIMS (unspecified)	-29.1	258836	RF 119	wr	RF 119	-39.5643	-8.79724	Cruz, RF et al, 2014 - J S-Amer Earth Sci 56:54-67	0.6
Brazil	Riacho Seco Complex	Muscovite quartzite w tourmaline	whole rock	Sm-Nd	Crustal residence	2710			Ma	T (DM)	TIMS (unspecified)	-24.21	258837	RF 132	wr	RF 132	-39.6873	-8.68597	Cruz, RF et al, 2014 - J S-Amer Earth Sci 56:54-67	0.6
Brazil	Riacho Seco Complex	Kyanite metarkose	whole rock	Sm-Nd	Crustal residence	2650			Ma	T (DM)	TIMS (unspecified)	-24.83	258838	RF 195	wr	RF 195	-39.6187	-8.60831	Cruz, RF et al, 2014 - J S-Amer Earth Sci 56:54-67	0.6
Brazil	Riacho Seco Complex	Muscovite quartzite	whole rock	Sm-Nd	Crustal residence	2580			Ma	T (DM)	TIMS (unspecified)	-23.18	258839	RF 254	wr	RF 254	-39.5914	-8.58967	Cruz, RF et al, 2014 - J S-Amer Earth Sci 56:54-67	0.6
Brazil	Afeição Suite	Augen-gneiss	whole rock	Sm-Nd	Crustal residence	1200			Ma	T (DM)	TIMS (unspecified)	3.1	258842	FRP242	wr	FRP242	-41.5072	-8.13583	Caxito et al., (2014) JSAES Afeiçao Suite	0.98
Brazil	Afeição Suite	Augen-gneiss	whole rock	Sm-Nd	Crustal residence	1300			Ma	T (DM)	TIMS (unspecified)	0.9	258843	FRP250	wr	FRP250	-41.5467	-8.26444	Caxito et al., (2014) JSAES Afeiçao Suite	0.98
Brazil	Afeição Suite	Augen-gneiss	whole rock	Sm-Nd	Crustal residence	1400			Ma	T (DM)	TIMS (unspecified)	0.8	258844	FRP142A	wr	FRP142A	-41.9861	-8.10889	Caxito et al., (2014) JSAES Afeiçao Suite	0.98
Brazil	Afeição Suite	Granite sill	whole rock	Sm-Nd	Crustal residence	1500			Ma	T (DM)	TIMS (unspecified)	0.9	258845	FRP122	wr	FRP122	-41.8463	-8.49016	Caxito et al., (2014) JSAES Afeiçao Suite	0.98
Brazil	Afeição Suite	Augen-gneiss	whole rock	Sm-Nd	Crustal residence	1500			Ma	T (DM)	TIMS (unspecified)	-1	258846	FRP200	wr	FRP200	-41.3115	-8.06543	Caxito et al., (2014) JSAES Afeiçao Suite	0.98
Brazil	Marancó domain	Mica schist	whole rock	Sm-Nd	Crustal residence	2020			Ma	T (DM)	TIMS (unspecified)		258847	MMC 257	wr	MMC 257	-38.0552	-9.85778	Oliveira, EP, et al., (2015) Tectonoph Sergipano		-14.09
Brazil	Marancó domain	Garnet mica schist	whole rock	Sm-Nd	Crustal residence	2230			Ma	T (DM)	TIMS (unspecified)		258848	MMC 271	wr	MMC 271	-37.866	-9.87843	Oliveira, EP, et al., (2015) Tectonoph Sergipano		-19.67
Brazil	Marancó domain	Slate	whole rock	Sm-Nd	Crustal residence	1560			Ma	T (DM)	TIMS (unspecified)		258849	MMC 44A	wr	MMC 44A	-38.0088	-9.14369	Oliveira, EP, et al., (2015) Tectonoph Sergipano		-9.98
Brazil	Marancó domain	Slate	whole rock	Sm-Nd	Crustal residence	1630			Ma	T (DM)	TIMS (unspecified)		258850	MMC 187	wr	MMC 187	-38.0052	-10.0465	Oliveira, EP, et al., (2015) Tectonoph Sergipano		-8.79
Brazil	Marancó domain	Phyllite	whole rock	Sm-Nd	Crustal residence	1760			Ma	T (DM)	TIMS (unspecified)		258851	MMC 306	wr	MMC 306	-38.0627	-10.0122	Oliveira, EP, et al., (2015) Tectonoph Sergipano		-11.35
Brazil	Marancó domain	Metarithmite	whole rock	Sm-Nd	Crustal residence	1180			Ma	T (DM)	TIMS (unspecified)		258852	MMC 16.2B	wr	MMC 16.2B	-38.1986	-10.0364	Oliveira, EP, et al., (2015) Tectonoph Sergipano		-4.51
Brazil	Marancó domain	Metarithmite	whole rock	Sm-Nd	Crustal residence	1270			Ma	T (DM)	TIMS (unspecified)		258853	MMC 16.2C	wr	MMC 16.2C	-38.1986	-10.0364	Oliveira, EP, et al., (2015) Tectonoph Sergipano		-6.04
Brazil	Marancó domain	Slate	whole rock	Sm-Nd	Crustal residence	2070			Ma	T (DM)	TIMS (unspecified)		258854	MMC 36A	wr	MMC 36A	-38.0645	-10.0297	Oliveira, EP, et al., (2015) Tectonoph Sergipano		-14.65
Brazil	Marancó domain	Phyllite	whole rock	Sm-Nd	Crustal residence	1310			Ma	T (DM)	TIMS (unspecified)		258855	MMC 133	wr	MMC 133	-38.2001	-10.0349	Oliveira, EP, et al., (2015) Tectonoph Sergipano		-5.54
Brazil	Marancó domain	Phyllite	whole rock	Sm-Nd	Crustal residence	1590			Ma	T (DM)	TIMS (unspecified)		258856	MMC 145A	wr	MMC 145A	-38.2313	-10.0743	Oliveira, EP, et al., (2015) Tectonoph Sergipano		-12.57
Brazil	Marancó domain	Phyllite	whole rock	Sm-Nd	Crustal residence	1270			Ma	T (DM)	TIMS (unspecified)		258857	MMC 151	wr	MMC 151	-38.2243	-10.0553	Oliveira, EP, et al., (2015) Tectonoph Sergipano		-5.83
Brazil	Marancó domain	Slate	whole rock	Sm-Nd	Crustal residence	1840			Ma	T (DM)	TIMS (unspecified)		258858	MMC 172	wr	MMC 172	-37.8958	-10.029	Oliveira, EP, et al., (2015) Tectonoph Sergipano		-8.73
Brazil	Marancó domain	Phyllite	whole rock	Sm-Nd	Crustal residence	1660			Ma	T (DM)	TIMS (unspecified)		258859	MMC 179	wr	MMC 179	-38.0441	-10.0367	Oliveira, EP, et al., (2015) Tectonoph Sergipano		-11.31
Brazil	Marancó domain	Phyllite	whole rock	Sm-Nd	Crustal residence	1220			Ma	T (DM)	TIMS (unspecified)		258860	MMC 199	wr	MMC 199	-38.1067	-10.0369	Oliveira, EP, et al., (2015) Tectonoph Sergipano		-5.19
Brazil	Canindé domain	Phyllite	whole rock	Sm-Nd	Crustal residence	1570			Ma	T (DM)	TIMS (unspecified)		258861	CRN 82	wr	CRN 82	-37.7235	-9.75136	Oliveira, EP, et al., (2015) Tectonoph Sergipano		-6.06
Brazil	Canindé domain	Metapelite	whole rock	Sm-Nd	Crustal residence	1380			Ma	T (DM)	TIMS (unspecified)		258862	CRN 90D	wr	CRN 90D	-37.6718	-9.7312	Oliveira, EP, et al., (2015) Tectonoph Sergipano		-11.5
Brazil	Canindé domain	Metagreywacke	whole rock	Sm-Nd	Crustal residence	1360			Ma	T (DM)	TIMS (unspecified)		258863	CRN 101C	wr	CRN 101C	-37.5725	-9.77079	Oliveira, EP, et al., (2015) Tectonoph Sergipano		-8.15
Brazil	Canindé domain	Metasediment	whole rock	Sm-Nd	Crustal residence	1490			Ma	T (DM)	TIMS (unspecified)		258864	CRN 142A	wr	CRN 142A	-37.6372	-9.74256	Oliveira, EP, et al., (2015) Tectonoph Sergipano		-13.02
Brazil	Canindé domain	Metapelite	whole rock	Sm-Nd	Crustal residence	1130			Ma	T (DM)	TIMS (unspecified)		258865	CRN 143a	wr	CRN 143a	-37.6378	-9.74283	Oliveira, EP, et al., (2015) Tectonoph Sergipano		-0.64
Brazil	Canindé domain	Metasiltite	whole rock	Sm-Nd	Crustal residence	1510			Ma	T (DM)	TIMS (unspecified)		258866	CRN 169	wr	CRN 169	-37.6158	-9.74797	Oliveira, EP, et al., (2015) Tectonoph Sergipano		-7.89
Brazil	Canindé domain	Phyllite	whole rock	Sm-Nd	Crustal residence	1570			Ma	T (DM)	TIMS (unspecified)		258867	CRN 209	wr	CRN 209	-37.5736	-9.77286	Oliveira, EP, et al., (2015) Tectonoph Sergipano		-10.23
Brazil	Canindé domain	Mica schist	whole rock	Sm-Nd	Crustal residence	1150			Ma	T (DM)	TIMS (unspecified)		258868	CRN 210a	wr	CRN 210a	-37.5652	-9.76695	Oliveira, EP, et al., (2015) Tectonoph Sergipano		-5.08
Brazil	Canindé domain	Metasandstone	whole rock	Sm-Nd	Crustal residence	1480			Ma	T (DM)	TIMS (unspecified)		258869	FS-136	wr	FS-136	-37.6382	-9.74318	Oliveira, EP, et al., (2015) Tectonoph Sergipano		-7.75
Brazil	Macururé domain	Phyllite	whole rock	Sm-Nd	Crustal residence	1590			Ma	T (DM)	TIMS (unspecified)		258870	FS 43	wr	FS 43	-37.8586	-10.2082	Oliveira, EP, et al., (2015) Tectonoph Sergipano		-10.02
Brazil	Macururé domain	Phyllite	whole rock	Sm-Nd	Crustal residence	1280			Ma	T (DM)	TIMS (unspecified)		258871	FS 46	wr	FS 46	-38.0106	-10.111	Oliveira, EP, et al., (2015) Tectonoph Sergipano		-5.93
Brazil	Macururé domain	Garnet-mica schist	whole rock	Sm-Nd	Crustal residence	1450			Ma	T (DM)	TIMS (unspecified)		258872	FS 57	wr	FS 57	-37.4264	-10.35	Oliveira, EP, et al., (2015) Tectonoph Sergipano		-7.61
Brazil	Macururé domain	Metagreywacke	whole rock	Sm-Nd	Crustal residence	1310			Ma	T (DM)	TIMS (unspecified)		258873	FS 58	wr	FS 58	-37.4067	-10.3104	Oliveira, EP, et al., (2015) Tectonoph Sergipano		-6.23
Brazil	Macururé domain	Garnet-mica schist	whole rock	Sm-Nd	Crustal residence	1430			Ma	T (DM)	TIMS (unspecified)		258874	FS 62	wr	FS 62	-37.1011	-10.1193	Oliveira, EP, et al., (2015) Tectonoph Sergipano		-6.56
Brazil	Macururé domain	Garnet-mica schist	whole rock	Sm-Nd	Crustal residence	1370			Ma	T (DM)	TIMS (unspecified)		258875	FS 65	wr	FS 65	-37.0646	-10.0382	Oliveira, EP, et al., (2015) Tectonoph Sergipano		-10.02
Brazil	Macururé domain	Garnet-mica schist	whole rock	Sm-Nd	Crustal residence	1290			Ma	T (DM)	TIMS (unspecified)		258876	FS 67	wr	FS 67	-37.0896	-9.95985	Oliveira, EP, et al., (2015) Tectonoph Sergipano		-5.94
Brazil	Macururé domain	Garnet-mica schist	whole rock	Sm-Nd	Crustal residence	1300			Ma	T (DM)	TIMS (unspecified)		258877	FS 68 B1	wr	FS 68 B1	-37.0853	-9.97249	Oliveira, EP, et al., (2015) Tectonoph Sergipano		-5.88
Brazil	Macururé domain	Garnet-mica schist	whole rock	Sm-Nd	Crustal residence	1520			Ma	T (DM)	TIMS (unspecified)		258878	FS 79	wr	FS 79	-39.1142	-9.71458	Oliveira, EP, et al., (2015) Tectonoph Sergipano		-10.71
Brazil	Macururé domain	Mica schist	whole rock	Sm-Nd	Crustal residence	1360			Ma	T (DM)	TIMS (unspecified)		258879	FS 80	wr	FS 80	-39.1063	-9.68995	Oliveira, EP, et al., (2015) Tectonoph Sergipano		-6.18
Brazil	Macururé domain	Phyllite	whole rock	Sm-Nd	Crustal residence	1370			Ma	T (DM)	TIMS (unspecified)		258880	FS 85	wr	FS 85	-39.0693	-9.25222	Oliveira, EP, et al., (2015) Tectonoph Sergipano		-6.77
Brazil	Macururé domain	Phyllite	whole rock	Sm-Nd	Crustal residence	1780			Ma	T (DM)	TIMS (unspecified)		258881	FS 90	wr	FS 90	-39.0708	-9.24616	Oliveira, EP, et al., (2015) Tectonoph Sergipano		-12.97
Brazil	Vaza Barris domain	Limestone	whole rock	Sm-Nd	Crustal residence	2120			Ma	T (DM)	TIMS (unspecified)		258882	FS 6.1	wr	FS 6.1	-37.779	-10.7691	Oliveira, EP, et al., (2015) Tectonoph Sergipano		-18.29
Brazil	Vaza Barris domain	Dolomite	whole rock	Sm-Nd	Crustal residence	2290			Ma	T (DM)	TIMS (unspecified)		258883	FS 6.2	wr	FS 6.2	-37.779	-10.7691	Oliveira, EP, et al., (2015) Tectonoph Sergipano		-21.18
Brazil	Vaza Barris domain	Limestone	whole rock	Sm-Nd	Crustal residence	1580			Ma	T (DM)	TIMS (unspecified)		258884	FS 74	wr	FS 74	-39.1624	-9.9223	Oliveira, EP, et al., (2015) Tectonoph Sergipano		-11.13
Brazil	Vaza Barris domain	Phyllite	whole rock	Sm-Nd	Crustal residence	2240			Ma	T (DM)	TIMS (unspecified)		258885	FS-14	wr	FS-14	-37.7568	-10.6247	Oliveira, EP, et al., (2015) Tectonoph Sergipano		-21.28
Brazil	Vaza Barris domain	Phyllite	whole rock	Sm-Nd	Crustal residence	1670			Ma	T (DM)	TIMS (unspecified)		258886	FS 15	wr	FS 15	-37.7496	-10.6204	Oliveira, EP, et al., (2015) Tectonoph Sergipano		-12.5
Brazil	Vaza Barris domain	Phyllite	whole rock	Sm-Nd	Crustal residence	2320			Ma	T (DM)	TIMS (unspecified)		258887	FS-123	wr	FS-123	-37.7456	-10.6201	Oliveira, EP, et al., (2015) Tectonoph Sergipano		-22.57
Brazil	Vaza Barris domain	Phyllite	whole rock	Sm-Nd	Crustal residence	1880			Ma	T (DM)	TIMS (unspecified)		258888	FS 27	wr	FS 27	-37.4665	-10.4612	Oliveira, EP, et al., (2015) Tectonoph Sergipano		-14
Brazil	Vaza Barris domain	Chlorite schist	whole rock	Sm-Nd	Crustal residence	3090			Ma	T (DM)	TIMS (unspecified)		258889	FS 25	wr	FS 25	-37.4544	-10.4961	Oliveira, EP, et al., (2015) Tectonoph Sergipano		-11.99
Brazil	Vaza Barris domain	Phyllite	whole rock	Sm-Nd	Crustal residence	1670			Ma	T (DM)	TIMS (unspecified)		258890	FS 28	wr	FS 28	-37.4577	-10.432	Oliveira, EP, et al., (2015) Tectonoph Sergipano		-10.95
Brazil	Vaza Barris domain	Metasiltite	whole rock	Sm-Nd	Crustal residence	1680			Ma	T (DM)	TIMS (unspecified)		258891	FS 31	wr	FS 31	-37.7629	-10.7857	Oliveira, EP, et al., (2015) Tectonoph Sergipano		-15.22
Brazil	Vaza Barris domain	Phyllite	whole rock	Sm-Nd	Crustal residence	1900			Ma	T (DM)	TIMS (unspecified)		258892	FS 37	wr	FS 37	-37.6429	-10.5396	Oliveira, EP, et al., (2015) Tectonoph Sergipano		-10.88
Brazil	Vaza Barris domain	Phyllite	whole rock	Sm-Nd	Crustal residence	1940			Ma	T (DM)	TIMS (unspecified)		258893	FS 45	wr	FS 45	-37.8089	-10.6697	Oliveira, EP, et al., (2015) Tectonoph Sergipano		-15.06
Brazil	Vaza Barris domain	Phyllite	whole rock	Sm-Nd	Crustal residence	2930			Ma	T (DM)	TIMS (unspecified)		258894	FS 75	wr	FS 75	-39.1649	-9.90974	Oliveira, EP, et al., (2015) Tectonoph Sergipano		-13.07
Brazil	Vaza Barris domain	Metasandstone	whole rock	Sm-Nd	Crustal residence	1990			Ma	T (DM)	TIMS (unspecified)		258895	FS-118	wr	FS-118	-37.7218	-10.4602	Oliveira, EP, et al., (2015) Tectonoph Sergipano		-15.5
Brazil	Vaza Barris domain	Phyllite	whole rock	Sm-Nd	Crustal residence	1600			Ma	T (DM)	TIMS (unspecified)		258896	FS-121	wr	FS-121	-37.6045	-10.5445	Oliveira, EP, et al., (2015) Tectonoph Sergipano		-10.35
Brazil	Vaza Barris domain	Phyllite	whole rock	Sm-Nd	Crustal residence	1850			Ma	T (DM)	TIMS (unspecified)		258897	PO-122	wr	PO-122	-39.0852	-9.93696	Oliveira, EP, et al., (2015) Tectonoph Sergipano		-15.62
Brazil	Vaza Barris domain	Phyllite	whole rock	Sm-Nd	Crustal residence	1750			Ma	T (DM)	TIMS (unspecified)		258898	PO-123	wr	PO-123	-39.1473	-9.96605	Oliveira, EP, et al., (2015) Tectonoph Sergipano		-14.96
Brazil	Vaza Barris domain	Metasandstone	whole rock	Sm-Nd	Crustal residence	3620			Ma	T (DM)	TIMS (unspecified)		258899	FS-104	wr	FS-104	-37.4692	-10.4934	Oliveira, EP, et al., (2015) Tectonoph Sergipano		-10.2
Brazil	Vaza Barris domain	Phyllite	whole rock	Sm-Nd	Crustal residence	2260			Ma	T (DM)	TIMS (unspecified)		258900	FS-106	wr	FS-106	-37.5154	-10.4811	Oliveira, EP, et al., (2015) Tectonoph Sergipano		-11.17
Brazil	Vaza Barris domain	Metasandstone	whole rock	Sm-Nd	Crustal residence	2480			Ma	T (DM)	TIMS (unspecified)		258901	FS-115	wr	FS-115	-37.6043	-10.4366	Oliveira, EP, et al., (2015) Tectonoph Sergipano		-22.75
Brazil	Estância domain	Siltite	whole rock	Sm-Nd	Crustal residence	1640			Ma	T (DM)	TIMS (unspecified)		258902	FS 3.1	wr	FS 3.1	-37.7067	-10.876	Oliveira, EP, et al., (2015) Tectonoph Sergipano		-12.02
Brazil	Estância domain	Argilite	whole rock	Sm-Nd	Crustal residence	1540			Ma	T (DM)	TIMS (unspecified)		258903	FS 3.2	wr	FS 3.2	-37.7067	-10.876	Oliveira, EP, et al., (2015) Tectonoph Sergipano		-11.51
Brazil	Estância domain	Siltite	whole rock	Sm-Nd	Crustal residence	1490			Ma	T (DM)	TIMS (unspecified)		258904	FS 05	wr	FS 05	-37.7644	-10.7876	Oliveira, EP, et al., (2015) Tectonoph Sergipano		-11.45
Brazil	Estância domain	Siltite	whole rock	Sm-Nd	Crustal residence	1520			Ma	T (DM)	TIMS (unspecified)		258905	FS 16	wr	FS 16	-37.8309	-10.8273	Oliveira, EP, et al., (2015) Tectonoph Sergipano		-10.16
Brazil	Estância domain	Diamictite matrix	whole rock	Sm-Nd	Crustal residence	2090			Ma	T (DM)	TIMS (unspecified)		258906	JP-159C	wr	JP-159C	-39.0954	-10.3867	Oliveira, EP, et al., (2015) Tectonoph Sergipano		-19.96
Brazil	Estância domain	Diamictite matrix	whole rock	Sm-Nd	Crustal residence	2960			Ma	T (DM)	TIMS (unspecified)		258907	JP-159D	wr	JP-159D	-39.0954	-10.3867	Oliveira, EP, et al., (2015) Tectonoph Sergipano		-22.65
Brazil	Estância domain	Diamictite matrix	whole rock	Sm-Nd	Crustal residence	2100			Ma	T (DM)	TIMS (unspecified)		258908	JP-159E	wr	JP-159E	-39.0954	-10.3867	Oliveira, EP, et al., (2015) Tectonoph Sergipano		-16.81
Brazil	Poço Redondo domain	Granodiorite	whole rock	Sm-Nd	Crustal residence	1670			Ma	T (DM)	TIMS (unspecified)		258909	CRN 11	wr	CRN 11	-37.6869	-9.8077	Oliveira, EP, et al., (2015) Tectonoph Sergipano		-14.86
Brazil	Poço Redondo domain	Migmatite paleosome	whole rock	Sm-Nd	Crustal residence	1490			Ma	T (DM)	TIMS (unspecified)		258910	MMC 128	wr	MMC 128	-37.8528	-9.77832	Oliveira, EP, et al., (2015) Tectonoph Sergipano		-5.79
Brazil	Poço Redondo domain	Migmatite paleosome	whole rock	Sm-Nd	Crustal residence	1480			Ma	T (DM)	TIMS (unspecified)		258911	MMC 90B	wr	MMC 90B	-37.6314	-9.82365	Oliveira, EP, et al., (2015) Tectonoph Sergipano		-13.09
Brazil	SFC craton and gneissic domes	Itapicuru basalt	whole rock	Sm-Nd	Crustal residence	2510			Ma	T (DM)	TIMS (unspecified)		258912	GBRI-6.3	wr	GBRI-6.3	-39.3619	-10.947	Oliveira, EP, et al., (2015) Tectonoph Sergipano		1.74
Brazil	SFC craton and gneissic domes	Itapicuru basalt	whole rock	Sm-Nd	Crustal residence	2500			Ma	T (DM)	TIMS (unspecified)		258913	GBRI-12	wr	GBRI-12	-39.3597	-10.9889	Oliveira, EP, et al., (2015) Tectonoph Sergipano		4.16
Brazil	SFC craton and gneissic domes	Itapicuru mica schist	whole rock	Sm-Nd	Crustal residence	2320			Ma	T (DM)	TIMS (unspecified)		258914	GBRI-2B	wr	GBRI-2B	-39.1589	-11.2706	Oliveira, EP, et al., (2015) Tectonoph Sergipano		-12.13
Brazil	SFC craton and gneissic domes	Itapicuru rhyodacite	whole rock	Sm-Nd	Crustal residence	2130			Ma	T (DM)	TIMS (unspecified)		258915	GBRI-10	wr	GBRI-10	-39.3206	-10.985	Oliveira, EP, et al., (2015) Tectonoph Sergipano		-17.38
Brazil	SFC craton and gneissic domes	Teofilândia tonalite	whole rock	Sm-Nd	Crustal residence	2190			Ma	T (DM)	TIMS (unspecified)		258916	THB-1.6	wr	THB-1.6	-39.0024	-11.4934	Oliveira, EP, et al., (2015) Tectonoph Sergipano		-23.62
Brazil	SFC craton and gneissic domes	Ambrosio migmatite	whole rock	Sm-Nd	Crustal residence	3060			Ma	T (DM)	TIMS (unspecified)		258917	CLAB-9A	wr	CLAB-9A	-39.2182	-11.2176	Oliveira, EP, et al., (2015) Tectonoph Sergipano		-36.4
Brazil	SFC craton and gneissic domes	Capim tonalite	whole rock	Sm-Nd	Crustal residence	3540			Ma	T (DM)	TIMS (unspecified)		258918	JUB 21	wr	JUB 21	-39.2806	-9.8713	Oliveira, EP, et al., (2015) Tectonoph Sergipano		-32.94
Brazil	SFC craton and gneissic domes	Capim dacite	whole rock	Sm-Nd	Crustal residence	2300			Ma	T (DM)	TIMS (unspecified)		258919	Craitu-2	wr	Craitu-2	-39.2595	-9.87144	Oliveira, EP, et al., (2015) Tectonoph Sergipano		-27.17
Brazil	SFC craton and gneissic domes	Uauá gneiss	whole rock	Sm-Nd	Crustal residence	3410			Ma	T (DM)	TIMS (unspecified)		258920	PO-82	wr	PO-82	-39.396	-9.90274	Oliveira, EP, et al., (2015) Tectonoph Sergipano		-51.48
Brazil	SFC craton and gneissic domes	Uauá norite	whole rock	Sm-Nd	Crustal residence	2650			Ma	T (DM)	TIMS (unspecified)		258921	UAEO 126.1	wr	UAEO 126.1	-39.4862	-9.88051	Oliveira, EP, et al., (2015) Tectonoph Sergipano		-13.4
Brazil	SFC craton and gneissic domes	Uauá tholeiite	whole rock	Sm-Nd	Crustal residence	2830			Ma	T (DM)	TIMS (unspecified)		258922	UA96-3.2	wr	UA96-3.2	-39.328	-9.93111	Oliveira, EP, et al., (2015) Tectonoph Sergipano		0.9
Brazil	SFC craton and gneissic domes	Retirolândia TTG	whole rock	Sm-Nd	Crustal residence	3120			Ma	T (DM)	TIMS (unspecified)		258923	PO-9	wr	PO-9	-39.4288	-11.4898	Oliveira, EP, et al., (2015) Tectonoph Sergipano		-39.48
Brazil	SFC craton and gneissic domes	Itareru tonalite	whole rock	Sm-Nd	Crustal residence	2330			Ma	T (DM)	TIMS (unspecified)		258924	JCI-136B	wr	JCI-136B	-39.44	-11.1235	Oliveira, EP, et al., (2015) Tectonoph Sergipano		-26.82
Brazil	SFC craton and gneissic domes	Boquim kinzigite	whole rock	Sm-Nd	Crustal residence	2890			Ma	T (DM)	TIMS (unspecified)		258925	FS 1. 2	wr	FS 1. 2	-37.6898	-11.2398	Oliveira, EP, et al., (2015) Tectonoph Sergipano		-34.72
Brazil	SFC craton and gneissic domes	Migmatitic gneiss	whole rock	Sm-Nd	Crustal residence	3000			Ma	T (DM)	TIMS (unspecified)		258926	FS 8	wr	FS 8	-37.8004	-10.7299	Oliveira, EP, et al., (2015) Tectonoph Sergipano		-48.28
Brazil	SFC craton and gneissic domes	Migmatitic gneiss	whole rock	Sm-Nd	Crustal residence	3030			Ma	T (DM)	TIMS (unspecified)		258927	FS 32	wr	FS 32	-37.8045	-10.7327	Oliveira, EP, et al., (2015) Tectonoph Sergipano		-40.14
Brazil	SFC craton and gneissic domes	Biotite gneiss	whole rock	Sm-Nd	Crustal residence	3080			Ma	T (DM)	TIMS (unspecified)		258928	FS 22	wr	FS 22	-37.4809	-10.7286	Oliveira, EP, et al., (2015) Tectonoph Sergipano		-34.85
Brazil	SFC craton and gneissic domes	Garnet granulite	whole rock	Sm-Nd	Crustal residence	4110			Ma	T (DM)	TIMS (unspecified)		258929	FS 51	wr	FS 51	-37.5245	-10.7608	Oliveira, EP, et al., (2015) Tectonoph Sergipano		-0.16
Brazil	Cristalândia do Piauí Complex	Biotite gneiss	whole rock	Sm-Nd	Crustal residence				Ma	T (DM)	TIMS (unspecified)		258934	HAE2	wr	HAE2	-45.1851	-10.6698	Caxito, FA et al, 2014 - Gondwana Res 26(2):741-754		-26.3
Brazil	Cristalândia do Piauí Complex	Gneiss	whole rock	Sm-Nd	Crustal residence	2800			Ma	T (DM)	TIMS (unspecified)	-19.8	258935	HAE4A	wr	HAE4A	-45.1832	-10.7107	Caxito, FA et al, 2014 - Gondwana Res 26(2):741-754	0.6	-25.6
Brazil	Cristalândia do Piauí Complex	Amphibolite	whole rock	Sm-Nd	Crustal residence	2800			Ma	T (DM)	TIMS (unspecified)	-18.6	258936	HAE4B	wr	HAE4B	-45.1832	-10.7107	Caxito, FA et al, 2014 - Gondwana Res 26(2):741-754	0.6	-24
Brazil	Cristalândia do Piauí Complex	Hornblende gneiss	whole rock	Sm-Nd	Crustal residence	2600			Ma	T (DM)	TIMS (unspecified)	-26.6	258937	B16A*	wr	B16A*	-45.1603	-10.765	Caxito, FA et al, 2014 - Gondwana Res 26(2):741-754	0.6	-35.3
Brazil	Cristalândia do Piauí Complex	Amphibolite	whole rock	Sm-Nd	Crustal residence	2700			Ma	T (DM)	TIMS (unspecified)	-15.1	258938	B16B*	wr	B16B*	-45.1603	-10.765	Caxito, FA et al, 2014 - Gondwana Res 26(2):741-754	0.6	-20.1
Brazil	Formosa formation	Garnet mica schist	whole rock	Sm-Nd	Crustal residence	2600			Ma	T (DM)	TIMS (unspecified)	-20.2	258939	HAE7A	wr	HAE7A	-45.1794	-10.9258	Caxito, FA et al, 2014 - Gondwana Res 26(2):741-754	0.6	-26.7
Brazil	Formosa formation	Feldspar mica schist	whole rock	Sm-Nd	Crustal residence	1900			Ma	T (DM)	TIMS (unspecified)	-16.7	258940	HAE7B	wr	HAE7B	-45.1794	-10.9258	Caxito, FA et al, 2014 - Gondwana Res 26(2):741-754	0.6	-26.4
Brazil	Formosa formation	Garnet mica schist	whole rock	Sm-Nd	Crustal residence	2400			Ma	T (DM)	TIMS (unspecified)	-18.9	258941	B38*	wr	B38*	-45.2907	-10.9572	Caxito, FA et al, 2014 - Gondwana Res 26(2):741-754	0.6	-26.2
Brazil	Formosa formation	Mica schist	whole rock	Sm-Nd	Crustal residence	2400			Ma	T (DM)	TIMS (unspecified)	-26.5	258942	B24D*	wr	B24D*	-45.3069	-11.0372	Caxito, FA et al, 2014 - Gondwana Res 26(2):741-754	0.6	-36.1
Brazil	Formosa formation	Mica schist	whole rock	Sm-Nd	Crustal residence	1900			Ma	T (DM)	TIMS (unspecified)	-13	258943	HAE8A	wr	HAE8A	-45.2032	-10.982	Caxito, FA et al, 2014 - Gondwana Res 26(2):741-754	0.6	-20.6
Brazil	Formosa formation	Mica schist	whole rock	Sm-Nd	Crustal residence	2000			Ma	T (DM)	TIMS (unspecified)	-14.1	258944	HAE8B	wr	HAE8B	-45.2032	-10.982	Caxito, FA et al, 2014 - Gondwana Res 26(2):741-754	0.6	-21.7
Brazil	Formosa formation	Mica schist	whole rock	Sm-Nd	Crustal residence	2500			Ma	T (DM)	TIMS (unspecified)	-17.7	258945	B48*	wr	B48*	-45.1994	-11.0258	Caxito, FA et al, 2014 - Gondwana Res 26(2):741-754	0.6	-24
Brazil	Canabravinha Formation	Phyllite	whole rock	Sm-Nd	Crustal residence	2700			Ma	T (DM)	TIMS (unspecified)	-19.5	258946	HAE11	wr	HAE11	-45.0985	-11.1171	Caxito, FA et al, 2014 - Gondwana Res 26(2):741-754	0.6	-25.6
Brazil	Canabravinha Formation	Phyllite	whole rock	Sm-Nd	Crustal residence	2200			Ma	T (DM)	TIMS (unspecified)	-11.3	258947	HAE12	wr	HAE12	-45.0633	-11.1628	Caxito, FA et al, 2014 - Gondwana Res 26(2):741-754	0.6	-16.8
Brazil	Canabravinha Formation	Carbonaceous phyllite	whole rock	Sm-Nd	Crustal residence	1600			Ma	T (DM)	TIMS (unspecified)	-10.9	258948	HAE13	wr	HAE13	-45.0433	-11.2171	Caxito, FA et al, 2014 - Gondwana Res 26(2):741-754	0.6	-20.5
Brazil	Canabravinha Formation	Carbonaceous phyllite	whole rock	Sm-Nd	Crustal residence	2100			Ma	T (DM)	TIMS (unspecified)	-13.6	258949	HAE14B	wr	HAE14B	-45.0023	-11.2885	Caxito, FA et al, 2014 - Gondwana Res 26(2):741-754	0.6	-20.3
Brazil	Canabravinha Formation	Phyllite	whole rock	Sm-Nd	Crustal residence	2400			Ma	T (DM)	TIMS (unspecified)	-12.7	258950	J46D*	wr	J46D*	-44.9643	-11.3684	Caxito, FA et al, 2014 - Gondwana Res 26(2):741-754	0.6	-17.8
Brazil	Canabravinha Formation	Metamarl	whole rock	Sm-Nd	Crustal residence	2100			Ma	T (DM)	TIMS (unspecified)	-13.1	258951	J46A*	wr	J46A*	-44.9643	-11.3684	Caxito, FA et al, 2014 - Gondwana Res 26(2):741-754	0.6	-19.7
Brazil	Canabravinha Formation	Lithic quartzite	whole rock	Sm-Nd	Crustal residence	2000			Ma	T (DM)	TIMS (unspecified)	-12.4	258952	HAE15	wr	HAE15	-44.9805	-11.3037	Caxito, FA et al, 2014 - Gondwana Res 26(2):741-754	0.6	-19.4
Brazil	Canabravinha Formation	Carbonaceous phyllite	whole rock	Sm-Nd	Crustal residence	1800			Ma	T (DM)	TIMS (unspecified)	-9.9	258953	HAE16	wr	HAE16	-44.9338	-11.3408	Caxito, FA et al, 2014 - Gondwana Res 26(2):741-754	0.6	-16.4
Brazil	Canabravinha Formation	Phyllite	whole rock	Sm-Nd	Crustal residence	1800			Ma	T (DM)	TIMS (unspecified)	-8.7	258954	J31*	wr	J31*	-44.9752	-11.4403	Caxito, FA et al, 2014 - Gondwana Res 26(2):741-754	0.6	-15
Brazil	Rocinha Orthogneiss	Orthogneiss	whole rock	Sm-Nd	Crustal residence	1455			Ma	T (DM)	TIMS (unspecified)	-0.8	258967	RF-323	wr	RF-323	-39.5533	-8.42768	Cruz & Accioly (2013) EG Rocinha	0.956	-11.07
Brazil	Rio Capibaribe terrain	Micaceous gneiss	whole rock	Sm-Nd	Crustal residence	1600			Ma	T (DM)	TIMS (unspecified)	-4.64	258973	RC-1	wr	RC-1	-35.4029	-7.92452	Brito-Neves et al., (2013) USP Capibaribe	0.6	-10.23
Brazil	Rio Capibaribe terrain	Meta-greywacke	whole rock	Sm-Nd	Crustal residence	1700			Ma	T (DM)	TIMS (unspecified)	-4.13	258974	RC-2	wr	RC-2	-35.4813	-7.80974	Brito-Neves et al., (2013) USP Capibaribe	0.6	-8.82
Brazil	Rio Capibaribe terrain	Biotite gneiss	whole rock	Sm-Nd	Crustal residence	1700			Ma	T (DM)	TIMS (unspecified)	-3.61	258975	RC-6	wr	RC-6	-35.4781	-7.68824	Brito-Neves et al., (2013) USP Capibaribe	0.6	-7.97
Brazil	Rio Capibaribe terrain	Granitic gneiss	whole rock	Sm-Nd	Crustal residence	1900			Ma	T (DM)	TIMS (unspecified)	-7.7	258976	RC-20	wr	RC-20	-35.6857	-7.65337	Brito-Neves et al., (2013) USP Capibaribe	0.6	-12.98
Brazil	Rio Capibaribe terrain	Meta-greywacke	whole rock	Sm-Nd	Crustal residence	1700			Ma	T (DM)	TIMS (unspecified)	-5.58	258977	RC-22	wr	RC-22	-35.2136	-7.59765	Brito-Neves et al., (2013) USP Capibaribe	0.6	-11.1
Brazil	Rio Capibaribe terrain	Meta-greywacke	whole rock	Sm-Nd	Crustal residence	1400			Ma	T (DM)	TIMS (unspecified)	-0.97	258978	RC-23	wr	RC-23	-35.2408	-7.61925	Brito-Neves et al., (2013) USP Capibaribe	0.6	-5.65
Brazil	Rio Capibaribe terrain	Banded gneiss	whole rock	Sm-Nd	Crustal residence	1700			Ma	T (DM)	TIMS (unspecified)	-7.24	258979	RC-70	wr	RC-70	-35.5252	-8.14417	Brito-Neves et al., (2013) USP Capibaribe	0.6	-13.32
Brazil	Rio Capibaribe terrain	Meta-greywacke	whole rock	Sm-Nd	Crustal residence	1600			Ma	T (DM)	TIMS (unspecified)	-5.53	258980	RC-42	wr	RC-42	-35.4032	-7.92415	Brito-Neves et al., (2013) USP Capibaribe	0.6	-11.67
Brazil	Rio Capibaribe terrain	Meta-greywacke	whole rock	Sm-Nd	Crustal residence	1400			Ma	T (DM)	TIMS (unspecified)	-2.6	258981	RC-43	wr	RC-43	-35.481	-7.80863	Brito-Neves et al., (2013) USP Capibaribe	0.6	-8.42
Brazil	Rio Capibaribe terrain	Meta-greywacke	whole rock	Sm-Nd	Crustal residence	1400			Ma	T (DM)	TIMS (unspecified)	-3.34	258982	RC-44	wr	RC-44	-35.7419	-7.84394	Brito-Neves et al., (2013) USP Capibaribe	0.6	-9
Brazil	Rio Capibaribe terrain	Meta-greywacke	whole rock	Sm-Nd	Crustal residence	1700			Ma	T (DM)	TIMS (unspecified)	-6.35	258983	RC-48	wr	RC-48	-35.6824	-7.77777	Brito-Neves et al., (2013) USP Capibaribe	0.6	-12.37
Brazil	Rio Capibaribe terrain	Meta-greywacke	whole rock	Sm-Nd	Crustal residence	1600			Ma	T (DM)	TIMS (unspecified)	-5.33	258984	RC-55	wr	RC-55	-35.8729	-7.76025	Brito-Neves et al., (2013) USP Capibaribe	0.6	-11.44
Brazil	Rio Capibaribe terrain	Meta-greywacke	whole rock	Sm-Nd	Crustal residence	1800			Ma	T (DM)	TIMS (unspecified)	-8.59	258985	RC-56	wr	RC-56	-35.8859	-7.75749	Brito-Neves et al., (2013) USP Capibaribe	0.6	-14.92
Brazil	Rio Capibaribe terrain	Meta-greywacke	whole rock	Sm-Nd	Crustal residence	1900			Ma	T (DM)	TIMS (unspecified)	-7.35	258986	RCMxVL	wr	RCMxVL	-35.8436	-7.77861	Brito-Neves et al., (2013) USP Capibaribe	0.6	-12.42
Brazil	Rio Capibaribe terrain	Meta-greywacke	whole rock	Sm-Nd	Crustal residence	1400			Ma	T (DM)	TIMS (unspecified)	-2.42	258987	RC-53	wr	RC-53	-35.7844	-7.84113	Brito-Neves et al., (2013) USP Capibaribe	0.6	-8.07
Brazil	Rio Capibaribe terrain	Migmatitic gneiss	whole rock	Sm-Nd	Crustal residence	2100			Ma	T (DM)	TIMS (unspecified)	-15.37	258988	AC-18A	wr	AC-18A	-36.6951	-8.27114	Brito-Neves et al., (2013) USP Capibaribe	0.6	-22.69
Brazil	Rio Capibaribe terrain	Migmatitic gneiss	whole rock	Sm-Nd	Crustal residence	2100			Ma	T (DM)	TIMS (unspecified)	-17.43	258989	AC-18B	wr	AC-18B	-36.6951	-8.27114	Brito-Neves et al., (2013) USP Capibaribe	0.6	-25.43
Brazil	Rio Capibaribe terrain	Migmatitic gneiss	whole rock	Sm-Nd	Crustal residence	1800			Ma	T (DM)	TIMS (unspecified)	-11.41	258990	AC-18C	wr	AC-18C	-36.6951	-8.27114	Brito-Neves et al., (2013) USP Capibaribe	0.6	-19.03
Brazil	Rio Capibaribe terrain	Granite	whole rock	Sm-Nd	Crustal residence	1900			Ma	T (DM)	TIMS (unspecified)	-13.4	258991	AC-547	wr	AC-547	-36.5005	-8.20943	Brito-Neves et al., (2013) USP Capibaribe	0.6	-21.79
Brazil	Rio Capibaribe terrain	Granite	whole rock	Sm-Nd	Crustal residence	2400			Ma	T (DM)	TIMS (unspecified)	-20.74	258992	AC-461	wr	AC-461	-36.8206	-8.36755	Brito-Neves et al., (2013) USP Capibaribe	0.6	-28.57
Brazil	Rio Capibaribe terrain	Granite	whole rock	Sm-Nd	Crustal residence	1900			Ma	T (DM)	TIMS (unspecified)	-16.32	258993	AC-182	wr	AC-182	-36.7202	-8.22776	Brito-Neves et al., (2013) USP Capibaribe	0.6	-25.34
Brazil	Rio Capibaribe terrain	Granite	whole rock	Sm-Nd	Crustal residence	2400			Ma	T (DM)	TIMS (unspecified)	-17.96	258994	AC-195	wr	AC-195	-36.5603	-8.24929	Brito-Neves et al., (2013) USP Capibaribe	0.6	-24.78
Brazil	Rio Capibaribe terrain	Granite	whole rock	Sm-Nd	Crustal residence	2200			Ma	T (DM)	TIMS (unspecified)	-19.64	258995	AC-462	wr	AC-462	-36.8268	-8.3626	Brito-Neves et al., (2013) USP Capibaribe	0.6	-27.87
Brazil	Rio Capibaribe terrain	Granite	whole rock	Sm-Nd	Crustal residence	2000			Ma	T (DM)	TIMS (unspecified)	-17.43	258996	AC-34	wr	AC-34	-36.8385	-8.33821	Brito-Neves et al., (2013) USP Capibaribe	0.6	-26.26
Brazil	Rio Capibaribe terrain	Tonalite	whole rock	Sm-Nd	Crustal residence	2200			Ma	T (DM)	TIMS (unspecified)	-16.1	258997	Ton.SMC	wr	Ton.SMC	-35.8798	-7.8301	Brito-Neves et al., (2013) USP Capibaribe	0.6	-23.19
Brazil	Rio Capibaribe terrain	Biotite gneiss	whole rock	Sm-Nd	Crustal residence	2600			Ma	T (DM)	TIMS (unspecified)	-4	258998	RC-28	wr	RC-28	-36.3418	-7.95198	Brito-Neves et al., (2013) USP Capibaribe	2.05	-26.72
Brazil	Rio Capibaribe terrain	Gneiss	whole rock	Sm-Nd	Crustal residence	2300			Ma	T (DM)	TIMS (unspecified)	-0.68	258999	RC-40	wr	RC-40	-35.3028	-7.98818	Brito-Neves et al., (2013) USP Capibaribe	2.05	-28.2
Brazil	Rio Capibaribe terrain	Orthogneiss	whole rock	Sm-Nd	Crustal residence	2300			Ma	T (DM)	TIMS (unspecified)	-1.24	259000	RC-41	wr	RC-41	-35.7845	-7.84426	Brito-Neves et al., (2013) USP Capibaribe	2.05	-29.7
Brazil	Rio Capibaribe terrain	Orthogneiss	whole rock	Sm-Nd	Crustal residence	2300			Ma	T (DM)	TIMS (unspecified)	-2.85	259001	RC-41M	wr	RC-41M	-35.7845	-7.84426	Brito-Neves et al., (2013) USP Capibaribe	2.05	-30.18
Brazil	Rio Capibaribe terrain	Gneiss	whole rock	Sm-Nd	Crustal residence	2500			Ma	T (DM)	TIMS (unspecified)	-2.3	259002	RC-8	wr	RC-8	-35.4923	-7.68823	Brito-Neves et al., (2013) USP Capibaribe	2.05	-25.01
Brazil	Rio Capibaribe terrain	Orthogneiss	whole rock	Sm-Nd	Crustal residence	2500			Ma	T (DM)	TIMS (unspecified)	-2.85	259003	RC-30	wr	RC-30	-36.4358	-7.49836	Brito-Neves et al., (2013) USP Capibaribe	2.05	-19.03
Brazil	Rio Capibaribe terrain	Banded gneiss	whole rock	Sm-Nd	Crustal residence	2500			Ma	T (DM)	TIMS (unspecified)	-1.05	259004	AC gnVT1	wr	AC gnVT1	-35.9586	-7.89213	Brito-Neves et al., (2013) USP Capibaribe	2.05	-33.55
Brazil	Rio Capibaribe terrain	Banded gneiss	whole rock	Sm-Nd	Crustal residence	3000			Ma	T (DM)	TIMS (unspecified)	-5.78	259005	ACgnVT2	wr	ACgnVT2	-35.9586	-7.89529	Brito-Neves et al., (2013) USP Capibaribe	2.05	-22.25
Brazil	Rio Capibaribe terrain	Biotite gneiss	whole rock	Sm-Nd	Crustal residence	2400			Ma	T (DM)	TIMS (unspecified)	-1.63	259006	SMambucá	wr	SMambucá	-35.9586	-7.89529	Brito-Neves et al., (2013) USP Capibaribe	2.05	-24.92
Brazil	Rio Capibaribe terrain	Meta-greywacke	whole rock	Sm-Nd	Crustal residence	2400			Ma	T (DM)	TIMS (unspecified)	-0.75	259007	RC-46	wr	RC-46	-35.9592	-7.89446	Brito-Neves et al., (2013) USP Capibaribe	2.05	-24.14
Brazil	Rio Capibaribe terrain	Meta-greywacke	whole rock	Sm-Nd	Crustal residence	2600			Ma	T (DM)	TIMS (unspecified)	-3.04	259008	RC-47	wr	RC-47	-35.6184	-7.77045	Brito-Neves et al., (2013) USP Capibaribe	2.05	-22.47
Brazil	Rio Capibaribe terrain	Gneiss	whole rock	Sm-Nd	Crustal residence	1800			Ma	T (DM)	TIMS (unspecified)	6.63	259009	RC-SCCap	wr	RC-SCCap	-35.6414	-7.78309	Brito-Neves et al., (2013) USP Capibaribe	2.05	-11.7
Brazil	Rio Capibaribe terrain	Orthogneiss	whole rock	Sm-Nd	Crustal residence	2500			Ma	T (DM)	TIMS (unspecified)	-1.62	259010	RC-26	wr	RC-26	-35.9318	-7.89458	Brito-Neves et al., (2013) USP Capibaribe	2.05	-21.2
Brazil	Rio Capibaribe terrain	Gneiss	whole rock	Sm-Nd	Crustal residence	2400			Ma	T (DM)	TIMS (unspecified)	-1.75	259011	RC-49	wr	RC-49	-35.5984	-7.75671	Brito-Neves et al., (2013) USP Capibaribe	2.05	-28.12
Brazil	Rio Capibaribe terrain	Amphibole gneiss	whole rock	Sm-Nd	Crustal residence	2100			Ma	T (DM)	TIMS (unspecified)	2.82	259012	RC-50	wr	RC-50	-35.5964	-7.75221	Brito-Neves et al., (2013) USP Capibaribe	2.05	-6.91
Brazil	Rio Capibaribe terrain	Amphibole gneiss	whole rock	Sm-Nd	Crustal residence	2200			Ma	T (DM)	TIMS (unspecified)	2.48	259013	RC-50rep	wr	RC-50rep	-35.5964	-7.75221	Brito-Neves et al., (2013) USP Capibaribe	2.05	-7.1
Brazil	Rio Capibaribe terrain	Orthogneiss	whole rock	Sm-Nd	Crustal residence	2300			Ma	T (DM)	TIMS (unspecified)		259014	RC-51	wr	RC-51	-35.5777	-7.69705	Brito-Neves et al., (2013) USP Capibaribe	2.05	-27.58
Brazil	Rio Capibaribe terrain	Meta-greywacke	whole rock	Sm-Nd	Crustal residence	2300			Ma	T (DM)	TIMS (unspecified)	-0.78	259015	RC-52	wr	RC-52	-35.863	-7.86332	Brito-Neves et al., (2013) USP Capibaribe	2.05	-27.58
Brazil	Rio Capibaribe terrain	Meta-greywacke	whole rock	Sm-Nd	Crustal residence	2400			Ma	T (DM)	TIMS (unspecified)	-1.15	259016	RC-52rep	wr	RC-52rep	-35.863	-7.86332	Brito-Neves et al., (2013) USP Capibaribe	2.05	-27.97
Brazil	Rio Capibaribe terrain	Gneiss	whole rock	Sm-Nd	Crustal residence	2500			Ma	T (DM)	TIMS (unspecified)	-2.22	259017	RC-54	wr	RC-54	-35.8175	-7.8229	Brito-Neves et al., (2013) USP Capibaribe	2.05	-26.38
Brazil	Rio Capibaribe terrain	Micaceous gneiss	whole rock	Sm-Nd	Crustal residence	2400			Ma	T (DM)	TIMS (unspecified)	-2.22	259018	RC-57	wr	RC-57	-35.8713	-7.80006	Brito-Neves et al., (2013) USP Capibaribe	2.05	-28.42
Brazil	Rio Capibaribe terrain	Orthogneiss	whole rock	Sm-Nd	Crustal residence	2200			Ma	T (DM)	TIMS (unspecified)	1.78	259019	RC-60	wr	RC-60	-35.6069	-7.74246	Brito-Neves et al., (2013) USP Capibaribe	2.05	-16.3
Brazil	Rio Capibaribe terrain	Orthogneiss	whole rock	Sm-Nd	Crustal residence	2400			Ma	T (DM)	TIMS (unspecified)	-1.77	259020	RC-65a	wr	RC-65a	-35.287	-7.64903	Brito-Neves et al., (2013) USP Capibaribe	2.05	-31.77
Brazil	Rio Capibaribe terrain	Orthogneiss	whole rock	Sm-Nd	Crustal residence	2400			Ma	T (DM)	TIMS (unspecified)	-2.58	259021	RC-65b	wr	RC-65b	-35.287	-7.64903	Brito-Neves et al., (2013) USP Capibaribe	2.05	-29.29
Brazil	Rio Capibaribe terrain	Gneiss	whole rock	Sm-Nd	Crustal residence	2200			Ma	T (DM)	TIMS (unspecified)	1.77	259022	RC-66	wr	RC-66	-35.3849	-7.65025	Brito-Neves et al., (2013) USP Capibaribe	2.05	-25.31
Brazil	Rio Capibaribe terrain	Gneiss	whole rock	Sm-Nd	Crustal residence	2600			Ma	T (DM)	TIMS (unspecified)	-3.84	259023	RC-67	wr	RC-67	-35.3883	-7.65108	Brito-Neves et al., (2013) USP Capibaribe	2.05	-29.29
Brazil	Rio Capibaribe terrain	Gneiss	whole rock	Sm-Nd	Crustal residence	2400			Ma	T (DM)	TIMS (unspecified)	-2.54	259024	RC-68	wr	RC-68	-35.4315	-7.65328	Brito-Neves et al., (2013) USP Capibaribe	2.05	-32.77
Brazil	Rio Capibaribe terrain	Gneiss	whole rock	Sm-Nd	Crustal residence	2400			Ma	T (DM)	TIMS (unspecified)	-1.15	259025	RC-69gn	wr	RC-69gn	-35.4643	-7.65506	Brito-Neves et al., (2013) USP Capibaribe	2.05	-25.42
Brazil	Rio Capibaribe terrain	Meta-greywacke	whole rock	Sm-Nd	Crustal residence	2500			Ma	T (DM)	TIMS (unspecified)	-2.47	259026	RC-69mgv	wr	RC-69mgv	-35.4643	-7.65506	Brito-Neves et al., (2013) USP Capibaribe	2.05	-27.89
Brazil	Rio Capibaribe terrain	Orthogneiss	whole rock	Sm-Nd	Crustal residence	1700			Ma	T (DM)	TIMS (unspecified)	7.44	259027	RC-70	wr	RC-70	-35.5253	-8.14743	Brito-Neves et al., (2013) USP Capibaribe	2.05	-13.32
Brazil	Rio Capibaribe terrain	Migmatitic gneiss	whole rock	Sm-Nd	Crustal residence	1700			Ma	T (DM)	TIMS (unspecified)	7.3	259028	RC-71	wr	RC-71	-35.5279	-8.13229	Brito-Neves et al., (2013) USP Capibaribe	2.05	-11.33
Brazil	Rio Capibaribe terrain	Migmatite	whole rock	Sm-Nd	Crustal residence	2300			Ma	T (DM)	TIMS (unspecified)	-0.21	259029	RC-72	wr	RC-72	-35.5212	-8.09896	Brito-Neves et al., (2013) USP Capibaribe	2.05	-21.32
Brazil	Tamboril-Santa Quitéria Complex	Quartz monzonite	whole rock	Sm-Nd	Crustal residence	2690			Ma	T (DM)	TIMS (unspecified)	-14.1	259035	FC-162B	wr	FC-162B	-40.6679	-5.27609	Costa et al., (2013) USP Tamboril-Sta Quiteria	0.634	-19.09
Brazil	Tamboril-Santa Quitéria Complex	Quartz diorite	whole rock	Sm-Nd	Crustal residence	2190			Ma	T (DM)	TIMS (unspecified)	-14.56	259036	CR-011	wr	CR-011	-40.8529	-5.08684	Costa et al., (2013) USP Tamboril-Sta Quiteria	0.618	-21.48
Brazil	Bom Jesus I	Tonalite	whole rock	Sm-Nd	Crustal residence	4080			Ma	T (DM)	TIMS (unspecified)	-5.61	259037	BR57H	wr	BR57H	-35.61	-5.98	Dantas et al., (2013) PR SJ Campestre	3.41
Brazil	Bom Jesus I	Tonalite	whole rock	Sm-Nd	Crustal residence	3510			Ma	T (DM)	TIMS (unspecified)	1.5	259038	ES85X	wr	ES85X	-35.61	-5.98	Dantas et al., (2013) PR SJ Campestre	3.41
Brazil	Bom Jesus I	Tonalite	whole rock	Sm-Nd	Crustal residence	3810			Ma	T (DM)	TIMS (unspecified)	-2.24	259039	BR57	wr	BR57	-35.61	-5.98	Dantas et al., (2013) PR SJ Campestre	3.41
Brazil	Bom Jesus I	Tonalite	whole rock	Sm-Nd	Crustal residence	3590			Ma	T (DM)	TIMS (unspecified)	0.12	259040	BR57C	wr	BR57C	-35.61	-5.98	Dantas et al., (2013) PR SJ Campestre	3.41
Brazil	Bom Jesus I	Diorite	whole rock	Sm-Nd	Crustal residence	4050			Ma	T (DM)	TIMS (unspecified)	-4.38	259041	BR57F	wr	BR57F	-35.61	-5.98	Dantas et al., (2013) PR SJ Campestre	3.41
Brazil	Bom Jesus I	Diorite	whole rock	Sm-Nd	Crustal residence	3560			Ma	T (DM)	TIMS (unspecified)	0.79	259042	BR57K	wr	BR57K	-35.61	-5.98	Dantas et al., (2013) PR SJ Campestre	3.41
Brazil	Bom Jesus II	Tonalite	whole rock	Sm-Nd	Crustal residence	3860			Ma	T (DM)	TIMS (unspecified)	-3.02	259043	BR57D	wr	BR57D	-35.61	-5.98	Dantas et al., (2013) PR SJ Campestre	3.41
Brazil	Presidente Juscelino I	Granite	whole rock	Sm-Nd	Crustal residence	3540			Ma	T (DM)	TIMS (unspecified)	0.34	259044	ES450	wr	ES450	-35.73	-6.09	Dantas et al., (2013) PR SJ Campestre	3.36
Brazil	Presidente Juscelino I	Granodiorite	whole rock	Sm-Nd	Crustal residence	3870			Ma	T (DM)	TIMS (unspecified)	-4.02	259045	ES543A	wr	ES543A	-35.6	-6.16	Dantas et al., (2013) PR SJ Campestre	3.36
Brazil	Presidente Juscelino I	Granite	whole rock	Sm-Nd	Crustal residence	4090			Ma	T (DM)	TIMS (unspecified)	-4.93	259046	ES895	wr	ES895	-35.85	-6.11	Dantas et al., (2013) PR SJ Campestre	3.36
Brazil	Presidente Juscelino II	Granite	whole rock	Sm-Nd	Crustal residence	3630			Ma	T (DM)	TIMS (unspecified)	-2.39	259047	CE118	wr	CE118	-35.74	-6.13	Dantas et al., (2013) PR SJ Campestre	3.25
Brazil	Presidente Juscelino II	Granite	whole rock	Sm-Nd	Crustal residence	3530			Ma	T (DM)	TIMS (unspecified)	-1.27	259048	BR62a	wr	BR62a	-35.6	-5.97	Dantas et al., (2013) PR SJ Campestre	3.25
Brazil	Presidente Juscelino II	Granite	whole rock	Sm-Nd	Crustal residence	3550			Ma	T (DM)	TIMS (unspecified)	-1.53	259049	ES53	wr	ES53	-35.87	-6.12	Dantas et al., (2013) PR SJ Campestre	3.25
Brazil	Presidente Juscelino II	Granite	whole rock	Sm-Nd	Crustal residence	3720			Ma	T (DM)	TIMS (unspecified)	-3.92	259050	ES177	wr	ES177	-35.85	-6.12	Dantas et al., (2013) PR SJ Campestre	3.25
Brazil	Presidente Juscelino II	Granite	whole rock	Sm-Nd	Crustal residence	3680			Ma	T (DM)	TIMS (unspecified)	-2.66	259051	ES40A3	wr	ES40A3	-35.72	-6.12	Dantas et al., (2013) PR SJ Campestre	3.25
Brazil	Presidente Juscelino II	Granite	whole rock	Sm-Nd	Crustal residence	3410			Ma	T (DM)	TIMS (unspecified)	0.09	259052	ES40A6	wr	ES40A6	-35.72	-6.12	Dantas et al., (2013) PR SJ Campestre	3.25
Brazil	Presidente Juscelino II	Granite	whole rock	Sm-Nd	Crustal residence	3500			Ma	T (DM)	TIMS (unspecified)	-1.31	259053	ES40X	wr	ES40X	-35.72	-6.12	Dantas et al., (2013) PR SJ Campestre	3.25
Brazil	Presidente Juscelino II	Granite	whole rock	Sm-Nd	Crustal residence	3580			Ma	T (DM)	TIMS (unspecified)	-2.01	259054	EC15	wr	EC15	-35.9	-6.14	Dantas et al., (2013) PR SJ Campestre	3.25
Brazil	Brejinho I	Tonalite	whole rock	Sm-Nd	Crustal residence	3590			Ma	T (DM)	TIMS (unspecified)	1.6	259055	BR68	wr	BR68	-35.41	-6.13	Dantas et al., (2013) PR SJ Campestre	3.33
Brazil	Brejinho I	Gabbro	whole rock	Sm-Nd	Crustal residence	3420			Ma	T (DM)	TIMS (unspecified)	2.04	259056	ES568B	wr	ES568B	-35.42	-6.16	Dantas et al., (2013) PR SJ Campestre	3.33
Brazil	Brejinho II	Tonalite	whole rock	Sm-Nd	Crustal residence	3440			Ma	T (DM)	TIMS (unspecified)	1.22	259057	BR72	wr	BR72	-35.41	-6.1	Dantas et al., (2013) PR SJ Campestre	3.18
Brazil	Brejinho II	Tonalite	whole rock	Sm-Nd	Crustal residence	3500			Ma	T (DM)	TIMS (unspecified)	-1.48	259058	BR71	wr	BR71	-35.4	-6.08	Dantas et al., (2013) PR SJ Campestre	3.18
Brazil	Brejinho II	Tonalite	whole rock	Sm-Nd	Crustal residence	3410			Ma	T (DM)	TIMS (unspecified)	1.87	259059	BR67	wr	BR67	-35.8	-6.41	Dantas et al., (2013) PR SJ Campestre	3.18
Brazil	Brejinho II	Tonalite	whole rock	Sm-Nd	Crustal residence	3190			Ma	T (DM)	TIMS (unspecified)	2.96	259060	BR74	wr	BR74	-35.37	-6.2	Dantas et al., (2013) PR SJ Campestre	3.18
Brazil	Brejinho II	Tonalite	whole rock	Sm-Nd	Crustal residence	3150			Ma	T (DM)	TIMS (unspecified)	3.36	259061	BR72a	wr	BR72a	-35.41	-6.1	Dantas et al., (2013) PR SJ Campestre	3.18
Brazil	São Pedro do Potengi	Granite	whole rock	Sm-Nd	Crustal residence	3530			Ma	T (DM)	TIMS (unspecified)	-3.21	259062	ES387	wr	ES387	-35.71	-5.87	Dantas et al., (2013) PR SJ Campestre	3.12
Brazil	São José do Campestre	Granite	whole rock	Sm-Nd	Crustal residence	3320			Ma	T (DM)	TIMS (unspecified)	-4.2	259063	CE116B	wr	CE116B	-35.72	-6.28	Dantas et al., (2013) PR SJ Campestre	2.7
Brazil	São José do Campestre	Granite	whole rock	Sm-Nd	Crustal residence	3550			Ma	T (DM)	TIMS (unspecified)	-6.18	259064	EC80	wr	EC80	-35.6	-6.16	Dantas et al., (2013) PR SJ Campestre	2.7
Brazil	São José do Campestre	Granite	whole rock	Sm-Nd	Crustal residence	3290			Ma	T (DM)	TIMS (unspecified)	-4.12	259065	CE116A	wr	CE116A	-35.72	-6.28	Dantas et al., (2013) PR SJ Campestre	2.7
Brazil	São José do Campestre	Granite	whole rock	Sm-Nd	Crustal residence	3570			Ma	T (DM)	TIMS (unspecified)	-6.24	259066	ES36	wr	ES36	-35.72	-6.32	Dantas et al., (2013) PR SJ Campestre	2.7
Brazil	Cariris Velhos	Granite-gneiss	whole rock	Sm-Nd	Crustal residence	1200			Ma	T (DM)	TIMS (unspecified)	-2.3	259088	97-33 253311	wr	97-33	-37.3998	-7.59856	dos Santos et al., (2010) JSAES Cariris Velhos	1
Brazil	Ambó - Cariris Velhos	Granite-gneiss	whole rock	Sm-Nd	Crustal residence	1760			Ma	T (DM)	TIMS (unspecified)	-1.8	259089	95-223 253313	wr	95-223	-36.2159	-7.68412	dos Santos et al., (2010) JSAES Cariris Velhos	1
Brazil	Cariris velhos	Metagranitoid	whole rock	Sm-Nd	Crustal residence	1770			Ma	T (DM)	TIMS (unspecified)	-2.9	259093	SCB-Gn-59	wr	SCB-Gn-59	-35.6556	-7.01389	Brito-Neves et al., (2001) RBG	1
Brazil	Cariris velhos	Metagranitoid	whole rock	Sm-Nd	Crustal residence	1660			Ma	T (DM)	TIMS (unspecified)	-1.1	259095	93-72	wr	93-72	-35.574	-7.459	Kozuch (2003) PhD	1
Brazil	Cariris velhos	Metagranitoid	whole rock	Sm-Nd	Crustal residence	1630			Ma	T (DM)	TIMS (unspecified)	-1.9	259097	95-203	wr	95-203	-37.613	-7.398	Kozuch (2003) PhD	1
Brazil	Cariris velhos	Metagranitoid	whole rock	Sm-Nd	Crustal residence	1430			Ma	T (DM)	TIMS (unspecified)	-1	259099	96-229	wr	96-229	-37.828	-7.648	Kozuch (2003) PhD	1
Brazil	Cariré Granulite Zone	Mafic granulite	zircon	Lu-Hf	Crustal residence	1330	0	0	Ma	T (DM)	ICP MS (single fragment/grain)	1.33	259102	Amaral WT7-3A	zr	WT7-3A_Z2	-40.475	-3.81667	Amaral et al., (2012) GR Cariré HP	0.8
Brazil	Caicó Complex	Banded orthogneiss	whole rock	Sm-Nd	Crustal residence	2600			Ma	T (DM)	TIMS (unspecified)	-0.39	259120	BGSL	wr	BGSL	-36.8035	-6.95829	Hollanda et al., (2011) JSAES	2.4
Brazil	Caicó Complex	Metaleucogabbro	whole rock	Sm-Nd	Crustal residence	3200			Ma	T (DM)	TIMS (unspecified)	-7.03	259121	RF-018	wr	RF	-36.79	-6.89235	Hollanda et al., (2011) JSAES	2.21
Brazil	São Rafael pluton	Augen gneiss	whole rock	Sm-Nd	Crustal residence	2720			Ma	T (DM)	TIMS (unspecified)	-3.91	259122	SR	wr	SR	-36.7949	-5.75274	Hollanda et al., (2011) JSAES	2.236
Brazil	São José do Seridó belt	Augen gneiss	whole rock	Sm-Nd	Crustal residence	2810			Ma	T (DM)	TIMS (unspecified)	-3.91	259123	SJS	wr	SJS	-36.9191	-6.45915	Hollanda et al., (2011) JSAES	2.247
Brazil	Santana do Matos pluton	Augen gneiss	whole rock	Sm-Nd	Crustal residence	5180			Ma	T (DM)	TIMS (unspecified)	-16.43	259124	SM-3	wr	SM-3	-36.6032	-5.94199	Hollanda et al., (2011) JSAES	2.208
Brazil	Santana do Matos pluton	Leucogneiss	whole rock	Sm-Nd	Crustal residence	2570			Ma	T (DM)	TIMS (unspecified)	-1.86	259125	SM-4	wr	SM-4	-36.6705	-5.94173	Hollanda et al., (2011) JSAES	2.2136
Brazil	Antônio Martins pluton	Augen gneiss	whole rock	Sm-Nd	Crustal residence	2510			Ma	T (DM)	TIMS (unspecified)	-1.93	259126	AM	wr	AM	-37.9561	-6.17225	Hollanda et al., (2011) JSAES	2.169
Brazil	Serra Negra pluton	Augen gneiss	whole rock	Sm-Nd	Crustal residence	2450			Ma	T (DM)	TIMS (unspecified)	-6.87	259127	SN	wr	SN	-37.3865	-6.65891	Hollanda et al., (2011) JSAES	1.7414
Brazil	Jardim de Piranhas pluton	Augen gneiss	whole rock	Sm-Nd	Crustal residence	2570			Ma	T (DM)	TIMS (unspecified)	-2.77	259128	JP	wr	JP	-37.1954	-6.43193	Hollanda et al., (2011) JSAES	2.2
Brazil	Serra das Pinturas pluton	Leucogneiss	whole rock	Sm-Nd	Crustal residence	2680			Ma	T (DM)	TIMS (unspecified)	-3.59	259129	SP	wr	SP	-37.6444	-6.44749	Hollanda et al., (2011) JSAES	2.2
Brazil	Itapetim complex	Granitoid	whole rock	Sm-Nd	Crustal residence	1402			Ma	T (DM)	TIMS (unspecified)	-3.6	259130	ITP-20	wr	ITP-20			Guimarães I.P. et al., (2011) JSAES	0.6	-10.5
Brazil	Itapetim complex	Granitoid	whole rock	Sm-Nd	Crustal residence	1367			Ma	T (DM)	TIMS (unspecified)	-3.12	259131	ITP-46	wr	ITP-46			Guimarães I.P. et al., (2011) JSAES	0.6	-9.27
Brazil	Itapetim complex	Granitoid	whole rock	Sm-Nd	Crustal residence	1447			Ma	T (DM)	TIMS (unspecified)	-2.69	259132	ITP-03	wr	ITP-03			Guimarães I.P. et al., (2011) JSAES	0.6	-7.92
Brazil	Tabira pluton	Granitoid	whole rock	Sm-Nd	Crustal residence	1372			Ma	T (DM)	TIMS (unspecified)	-2.65	259133	TP-03	wr	TP-03			Guimarães I.P. et al., (2011) JSAES	0.6	-8.49
Brazil	Tabira pluton	Granitoid	whole rock	Sm-Nd	Crustal residence	1430			Ma	T (DM)	TIMS (unspecified)	-4.7	259134	TP-24	wr	TP-24			Guimarães I.P. et al., (2011) JSAES	0.6	-11.71
Brazil	Tabira pluton	Granitoid	whole rock	Sm-Nd	Crustal residence	1520			Ma	T (DM)	TIMS (unspecified)	-5.11	259135	96-207	wr	96-207			Kozuch (2003) PhD	0.6	-11.34
Brazil	Timbaúba Complex	Granitoid	whole rock	Sm-Nd	Crustal residence	1562			Ma	T (DM)	TIMS (unspecified)	-5.37	259136	TI-11	wr	TI-11			Guimarães I.P. et al., (2011) JSAES	0.6	-11.48
Brazil	Timbaúba Complex	Granitoid	whole rock	Sm-Nd	Crustal residence	1423			Ma	T (DM)	TIMS (unspecified)	-4.23	259137	TI-01	wr	TI-01			Guimarães I.P. et al., (2011) JSAES	0.6	-10.78
Brazil	Rio Capibaribe Terrane	Gneiss	whole rock	Sm-Nd	Crustal residence	2430			Ma	T (DM)	TIMS (unspecified)	-16.8	259138	93-55	wr	93-55	-35.262	-7.708	van Schmus, WR et al., (2011) JSAES	0.6	-23.1
Brazil	Rio Capibaribe Terrane	Biotite Gneiss	whole rock	Sm-Nd	Crustal residence	2430			Ma	T (DM)	TIMS (unspecified)	-18.1	259139	04-004u	wr	04-004u	-35.96	-7.895	van Schmus, WR et al., (2011) JSAES	0.6	-24.9
Brazil	Rio Capibaribe Terrane	Meta-greywacke	whole rock	Sm-Nd	Crustal residence	1230			Ma	T (DM)	TIMS (unspecified)	-0.2	259140	04-001	wr	04-001	-35.735	-7.85	van Schmus, WR et al., (2011) JSAES	0.6	-5.3
Brazil	Rio Capibaribe Terrane	Meta-greywacke	whole rock	Sm-Nd	Crustal residence	1380			Ma	T (DM)	TIMS (unspecified)	-1.1	259141	04-001u	wr	04-001u	-35.735	-7.85	van Schmus, WR et al., (2011) JSAES	0.6	-5.7
Brazil	Rio Capibaribe Terrane	Meta-greywacke	whole rock	Sm-Nd	Crustal residence	1760			Ma	T (DM)	TIMS (unspecified)	-6.3	259142	04-005u	wr	04-005u	-36.238	-7.949	van Schmus, WR et al., (2011) JSAES	0.6	-11.7
Brazil	Rio Capibaribe Terrane	Tonalite	whole rock	Sm-Nd	Crustal residence	2080			Ma	T (DM)	TIMS (unspecified)	-15.1	259143	04-003a	wr	04-003a	-35.88	-7.847	van Schmus, WR et al., (2011) JSAES	0.6	-22.4
Brazil	Rio Capibaribe Terrane	Tonalite	whole rock	Sm-Nd	Crustal residence	2110			Ma	T (DM)	TIMS (unspecified)	-14.4	259144	04-003b	wr	04-003b	-35.88	-7.847	van Schmus, WR et al., (2011) JSAES	0.6	-22.7
Brazil	Rio Capibaribe Terrane	Tonalite	whole rock	Sm-Nd	Crustal residence	2220			Ma	T (DM)	TIMS (unspecified)	-16.1	259145	04-003u	wr	04-003u	-35.88	-7.847	van Schmus, WR et al., (2011) JSAES	0.6	-23.2
Brazil	Alto Moxotó Terrane	Gneiss	whole rock	Sm-Nd	Crustal residence	2130			Ma	T (DM)	TIMS (unspecified)	-14.5	259146	94-112	wr	94-112	-35.911	-7.45	Brito-Neves et al., (2001) JSAES Pajeú-Paraíba	0.6	-21.4
Brazil	Alto Moxotó Terrane	Gneiss	whole rock	Sm-Nd	Crustal residence	2220			Ma	T (DM)	TIMS (unspecified)	-16.2	259147	94-115	wr	94-115	-36.081	-7.67	Brito-Neves et al., (2001) JSAES Pajeú-Paraíba	0.6	-23.4
Brazil	Alto Moxotó Terrane	Gneiss	whole rock	Sm-Nd	Crustal residence	2540			Ma	T (DM)	TIMS (unspecified)	-22.3	259148	94-118	wr	94-118	-36.239	-7.256	Brito-Neves et al., (2001) JSAES Alto Moxotó	0.6	-29.9
Brazil	Alto Moxotó Terrane	Amphibolite	whole rock	Sm-Nd	Crustal residence	2420			Ma	T (DM)	TIMS (unspecified)	-21.5	259149	96-246	wr	96-246	-37.107	-7.886	van Schmus, WR et al., (2011) JSAES	0.6	-29.3
Brazil	Alto Moxotó Terrane	Gneiss	whole rock	Sm-Nd	Crustal residence	2130			Ma	T (DM)	TIMS (unspecified)	-11.1	259150	96-260	wr	96-260	-37.213	-7.956	Brito-Neves et al., (2005) USP	0.6	-16.7
Brazil	Alto Moxotó Terrane	Granite	whole rock	Sm-Nd	Crustal residence	2310			Ma	T (DM)	TIMS (unspecified)	-17.8	259151	94-110	wr	94-110	-36.873	-7.667	van Schmus, WR et al., (2011) JSAES	0.6	-25
Brazil	Alto Pajeú Terrane	Tonalitic gneiss	whole rock	Sm-Nd	Crustal residence	2380			Ma	T (DM)	TIMS (unspecified)	-14	259152	92-21	wr	92-21	-38.45	-8.6	van Schmus, WR et al., (1995) JSAES	0.6	-19.6
Brazil	Alto Pajeú Terrane	Felsic gneiss	whole rock	Sm-Nd	Crustal residence	2140			Ma	T (DM)	TIMS (unspecified)	-15.1	259153	92-32a	wr	92-32a	-37.683	-7.753	van Schmus, WR et al., (1995) JSAES	0.6	-22.2
Brazil	Alto Pajeú Terrane	Felsic gneiss	whole rock	Sm-Nd	Crustal residence	2170			Ma	T (DM)	TIMS (unspecified)	-15.8	259154	92-32b	wr	92-32b	-37.683	-7.753	van Schmus, WR et al., (2011) JSAES	0.6	-23
Brazil	Alto Pajeú Terrane	Biotite Gneiss	whole rock	Sm-Nd	Crustal residence	2610			Ma	T (DM)	TIMS (unspecified)	-22.5	259155	95-212a	wr	95-212a	-37.567	-7.77	Brito-Neves et al., (2005) USP	0.6	-29.8
Brazil	Alto Pajeú Terrane	Biotite Gneiss	whole rock	Sm-Nd	Crustal residence	2640			Ma	T (DM)	TIMS (unspecified)	-23	259156	95-212b	wr	95-212b	-37.567	-7.77	Brito-Neves et al., (2005) USP	0.6	-30.3
Brazil	Alto Pajeú Terrane	Gneiss	whole rock	Sm-Nd	Crustal residence	2180			Ma	T (DM)	TIMS (unspecified)	-19	259157	96-201	wr	96-201	-37.62	-7.753	van Schmus, WR et al., (2011) JSAES	0.6	-27.2
Brazil	Alto Pajeú Terrane	Gneissic enclave	whole rock	Sm-Nd	Crustal residence	2340			Ma	T (DM)	TIMS (unspecified)	-21.2	259158	96-202	wr	96-202	-37.62	-7.753	Brito-Neves et al., (2005) USP	0.6	-29.3
Brazil	Alto Pajeú Terrane	Biotite gneiss	whole rock	Sm-Nd	Crustal residence	2080			Ma	T (DM)	TIMS (unspecified)	-15.8	259159	96-204	wr	96-204	-37.661	-7.7	Brito-Neves et al., (2005) USP	0.6	-23.4
Brazil	Alto Pajeú Terrane	Biotite Gneiss	whole rock	Sm-Nd	Crustal residence	2940			Ma	T (DM)	TIMS (unspecified)	-15	259160	96-221	wr	96-221	-37.96	-7.886	Brito-Neves et al., (2005) USP	0.6	-19.2
Brazil	Alto Pajeú Terrane	Migmatitic gneiss	whole rock	Sm-Nd	Crustal residence	2370			Ma	T (DM)	TIMS (unspecified)	-19	259161	96-225	wr	96-225	-37.375	-7.806	Brito-Neves et al., (2005) USP	0.6	-26
Brazil	Alto Pajeú Terrane	Biotite gneiss	whole rock	Sm-Nd	Crustal residence	2470			Ma	T (DM)	TIMS (unspecified)	-15.8	259162	96-227	wr	96-227	-37.865	-7.711	Brito-Neves et al., (2005) USP	0.6	-21.6
Brazil	Alto Pajeú Terrane	Felsic gneiss	whole rock	Sm-Nd	Crustal residence	2050			Ma	T (DM)	TIMS (unspecified)	-12	259163	96-233a	wr	96-233a	-37.456	-7.969	Brito-Neves et al., (2005) USP	0.6	-18.3
Brazil	Alto Pajeú Terrane	Felsic gneiss	whole rock	Sm-Nd	Crustal residence	2070			Ma	T (DM)	TIMS (unspecified)	-11.8	259164	96-233b	wr	96-233b	-37.456	-7.969	van Schmus, WR et al., (2011) JSAES	0.6	-17.8
Brazil	Alto Pajeú Terrane	Gneissic tonalite	whole rock	Sm-Nd	Crustal residence	2480			Ma	T (DM)	TIMS (unspecified)	-21.5	259165	96-240	wr	96-240	-37.225	-7.551	Brito-Neves et al., (2005) USP	0.6	-29.2
Brazil	Alto Pajeú Terrane	Migmatitic gneiss	whole rock	Sm-Nd	Crustal residence	2270			Ma	T (DM)	TIMS (unspecified)	-16.5	259166	96-242	wr	96-242	-37.134	-7.644	van Schmus, WR et al., (2011) JSAES	0.6	-23.4
Brazil	Alto Pajeú Terrane	Felsic gneiss	whole rock	Sm-Nd	Crustal residence	2770			Ma	T (DM)	TIMS (unspecified)	-14.4	259167	96-254	wr	96-254	-37.542	-7.875	Brito-Neves et al., (2005) USP	0.6	-18.9
Brazil	Alto Pajeú Terrane	Gneiss	whole rock	Sm-Nd	Crustal residence	2660			Ma	T (DM)	TIMS (unspecified)	-24.2	259168	96-264	wr	96-264	-37.661	-7.772	Brito-Neves et al., (2005) USP	0.6	-31.8
Brazil	Alto Pajeú Terrane	Enclave	whole rock	Sm-Nd	Crustal residence	2160			Ma	T (DM)	TIMS (unspecified)	-18.6	259169	96-266	wr	96-266	-37.683	-7.797	Brito-Neves et al., (2005) USP	0.6	-26.8
Brazil	Alto Pajeú Terrane	Granodiorite	whole rock	Sm-Nd	Crustal residence	2310			Ma	T (DM)	TIMS (unspecified)	-18.4	259170	96-271	wr	96-271	-38.369	-7.932	van Schmus, WR et al., (2011) JSAES	0.6	-25.8
Brazil	Alto Pajeú Terrane	Mylonite	whole rock	Sm-Nd	Crustal residence	2390			Ma	T (DM)	TIMS (unspecified)	-22.2	259171	04-010	wr	04-010	-39.108	-8.163	van Schmus, WR et al., (2011) JSAES	0.6	-30.5
Brazil	Alto Pajeú Terrane	Mylonite	whole rock	Sm-Nd	Crustal residence	2330			Ma	T (DM)	TIMS (unspecified)	-20.3	259172	04-010u	wr	04-010u	-39.108	-8.163	van Schmus, WR et al., (2011) JSAES	0.6	-28.3
Brazil	Alto Pajeú Terrane	Felsic gneiss	whole rock	Sm-Nd	Crustal residence	3090			Ma	T (DM)	TIMS (unspecified)	-7.3	259173	04-014u	wr	04-014u	-39.088	-8.26	van Schmus, WR et al., (2011) JSAES	0.6	-9.5
Brazil	Alto Pajeú Terrane	migmatite	whole rock	Sm-Nd	Crustal residence	3040			Ma	T (DM)	TIMS (unspecified)	-26	259174	04-018u	wr	04-018u	-38.495	-8.007	van Schmus, WR et al., (2011) JSAES	0.6	-32.8
Brazil	Alto Pajeú Terrane	Migmatitic gneiss	whole rock	Sm-Nd	Crustal residence	1420			Ma	T (DM)	TIMS (unspecified)	-3	259175	96-26	wr	96-26	-38.6	-8.433	van Schmus, WR et al., (1995) JSAES	0.6	-8.6
Brazil	Cariris Fold Belt	Augen gneiss	whole rock	Sm-Nd	Crustal residence	1610			Ma	T (DM)	TIMS (unspecified)	-3.9	259176	92-29	wr	92-29	-38.433	-8.372	van Schmus, WR et al., (1995) JSAES	0.6	-8.9
Brazil	Cariris Fold Belt	Augen gneiss	whole rock	Sm-Nd	Crustal residence	1590			Ma	T (DM)	TIMS (unspecified)	-5.3	259177	92-34	wr	92-34	-37.262	-7.303	van Schmus, WR et al., (1995) JSAES	0.6	-11.1
Brazil	Cariris Fold Belt	Biotite Gneiss	whole rock	Sm-Nd	Crustal residence	1630			Ma	T (DM)	TIMS (unspecified)	-5.7	259178	95-201	wr	95-201	-37.51	-7.384	Brito-Neves et al., (2005) USP	0.6	-11.5
Brazil	Cariris Fold Belt	Granitic orthogneiss	whole rock	Sm-Nd	Crustal residence	1660			Ma	T (DM)	TIMS (unspecified)	-3.7	259179	95-202	wr	95-202	-37.571	-7.408	Brito-Neves et al., (2005) USP	0.6	-8.2
Brazil	Cariris Fold Belt	Gneiss	whole rock	Sm-Nd	Crustal residence	1910			Ma	T (DM)	TIMS (unspecified)	-13.2	259180	95-213	wr	95-213	-37.515	-7.838	Brito-Neves et al., (2005) USP	0.6	-20.9
Brazil	Cariris Fold Belt	Migmatitic orthogneiss	whole rock	Sm-Nd	Crustal residence	1240			Ma	T (DM)	TIMS (unspecified)	-2.6	259181	95-222	wr	95-222	-37.352	-7.737	Brito-Neves et al., (2005) USP	0.6	-9.7
Brazil	Cariris Fold Belt	orthogneiss	whole rock	Sm-Nd	Crustal residence	1460			Ma	T (DM)	TIMS (unspecified)	-4.3	259182	95-225	wr	95-225	-38.161	-7.761	Brito-Neves et al., (2005) USP	0.6	-10.5
Brazil	Cariris Fold Belt	orthogneiss	whole rock	Sm-Nd	Crustal residence	1390			Ma	T (DM)	TIMS (unspecified)	-3.4	259183	95-234	wr	95-234	-38.28	-7.975	Brito-Neves et al., (2005) USP	0.6	-9.7
Brazil	Cariris Fold Belt	Felsic Augen Gneiss	whole rock	Sm-Nd	Crustal residence	1880			Ma	T (DM)	TIMS (unspecified)	-7.9	259184	96-217	wr	96-217	-37.836	-7.809	Brito-Neves et al., (2005) USP	0.6	-13.3
Brazil	Cariris Fold Belt	Augen gneiss	whole rock	Sm-Nd	Crustal residence	1840			Ma	T (DM)	TIMS (unspecified)	-6.2	259185	96-218	wr	96-218	-37.901	-7.818	Brito-Neves et al., (2005) USP	0.6	-11
Brazil	Cariris Fold Belt	Mafic enclave	whole rock	Sm-Nd	Crustal residence	1280			Ma	T (DM)	TIMS (unspecified)	-2.9	259186	96-219	wr	96-219	-37.901	-7.818	van Schmus, WR et al., (2011) JSAES	0.6	-9.9
Brazil	Cariris Fold Belt	Gneiss	whole rock	Sm-Nd	Crustal residence	1980			Ma	T (DM)	TIMS (unspecified)	-8.2	259187	96-226	wr	96-226	-37.563	-7.773	Brito-Neves et al., (2005) USP	0.6	-13.3
Brazil	Cariris Fold Belt	Biotite Gneiss	whole rock	Sm-Nd	Crustal residence	1440			Ma	T (DM)	TIMS (unspecified)	-2.2	259188	96-230	wr	96-230	-37.803	-7.631	Brito-Neves et al., (2005) USP	0.6	-7.1
Brazil	Cariris Fold Belt	Augen gneiss	whole rock	Sm-Nd	Crustal residence	1860			Ma	T (DM)	TIMS (unspecified)	-7.9	259189	96-247	wr	96-247	-37.953	-7.742	Brito-Neves et al., (2005) USP	0.6	-13.4
Brazil	Cariris Fold Belt	diorite	whole rock	Sm-Nd	Crustal residence	1550			Ma	T (DM)	TIMS (unspecified)	-6.9	259190	96-249	wr	96-249	-37.871	-7.745	Brito-Neves et al., (2005) USP	0.6	-14
Brazil	Cariris Fold Belt	Augen gneiss	whole rock	Sm-Nd	Crustal residence	1610			Ma	T (DM)	TIMS (unspecified)	-4	259191	96-252	wr	96-252	-37.619	-7.511	van Schmus, WR et al., (2011) JSAES	0.6	-8.9
Brazil	Cariris Fold Belt	Felsic gneiss	whole rock	Sm-Nd	Crustal residence	1780			Ma	T (DM)	TIMS (unspecified)	-5.8	259192	97-032	wr	97-032	-37.574	-7.666	van Schmus, WR et al., (2011) JSAES	0.6	-10.7
Brazil	Cariris Fold Belt	Augen gneiss	whole rock	Sm-Nd	Crustal residence	1640			Ma	T (DM)	TIMS (unspecified)	-4.7	259193	97-035	wr	97-035	-37.377	-7.436	van Schmus, WR et al., (2011) JSAES	0.6	-9.8
Brazil	Cariris Fold Belt	Augen gneiss	whole rock	Sm-Nd	Crustal residence	730			Ma	T (DM)	TIMS (unspecified)	3.7	259194	97-042	wr	97-042	-36.648	-7.149	Santos et al., (2005) JSAES Cariris Velhos	0.6	-9.2
Brazil	Cariris Fold Belt	Felsic gneiss	whole rock	Sm-Nd	Crustal residence	1620			Ma	T (DM)	TIMS (unspecified)	-5.9	259195	97-213	wr	97-213	-38.03	-7.825	Brito-Neves et al., (2005) USP	0.6	-11.8
Brazil	Cariris Fold Belt	Diorite gneiss	whole rock	Sm-Nd	Crustal residence	1620			Ma	T (DM)	TIMS (unspecified)	-5.7	259196	97-216	wr	97-216	-37.262	-7.303	van Schmus, WR et al., (2011) JSAES	0.6	-11.6
Brazil	Cariris Fold Belt	Augen gneiss	whole rock	Sm-Nd	Crustal residence	1770			Ma	T (DM)	TIMS (unspecified)	-7.6	259197	04-015u	wr	04-015u	-39.079	-8.28	van Schmus, WR et al., (2011) JSAES	0.6	-13.5
Brazil	Cariris Fold Belt	Foliated granite	whole rock	Sm-Nd	Crustal residence	1760			Ma	T (DM)	TIMS (unspecified)	-5.3	259198	04-016u	wr	04-016u	-39.064	-8.306	van Schmus, WR et al., (2011) JSAES	0.6	-10.1
Brazil	Cariris Fold Belt	orthogneiss	whole rock	Sm-Nd	Crustal residence	1710			Ma	T (DM)	TIMS (unspecified)	-3.6	259199	SL-Gd-ABr	wr	SL-Gd-ABr	-37.622	-7.5	Brito-Neves et al., (1995) RBG	0.6	-7.8
Brazil	Cariris Fold Belt	Metarhyolite	whole rock	Sm-Nd	Crustal residence	2080			Ma	T (DM)	TIMS (unspecified)	-9.6	259200	93-74	wr	93-74	-38.042	-7.601	Brito-Neves et al., (2005) USP	0.6	-14.9
Brazil	Cariris Fold Belt	Metarhyolite	whole rock	Sm-Nd	Crustal residence	1660			Ma	T (DM)	TIMS (unspecified)	-5.2	259201	SPAB-V-65a	wr	SPAB-V-65a	-38.042	-7.601	van Schmus, WR et al., (2011) JSAES	0.6	-10.5
Brazil	Cariris Fold Belt	Metarhyolite	whole rock	Sm-Nd	Crustal residence	1600			Ma	T (DM)	TIMS (unspecified)	-5.2	259202	SPAB-V-65b	wr	SPAB-V-65b	-38.042	-7.601	van Schmus, WR et al., (2011) JSAES	0.6	-10.9
Brazil	Cariris Fold Belt	Rhyolitic tuff	whole rock	Sm-Nd	Crustal residence	1550			Ma	T (DM)	TIMS (unspecified)	-4.9	259203	95-229	wr	95-229	-38.191	-7.673	Brito-Neves et al., (2005) USP	0.6	-10.8
Brazil	Cariris Fold Belt	Metagreywacke	whole rock	Sm-Nd	Crustal residence	1510			Ma	T (DM)	TIMS (unspecified)	-3.9	259204	95-231	wr	95-231	-38.204	-7.656	Brito-Neves et al., (2005) USP	0.6	-9.5
Brazil	Cariris Fold Belt	“felsite”	whole rock	Sm-Nd	Crustal residence	1590			Ma	T (DM)	TIMS (unspecified)	-6.7	259205	95-232	wr	95-232	-38.204	-7.656	Brito-Neves et al., (2005) USP	0.6	-13.4
Brazil	Cariris Fold Belt	basalt	whole rock	Sm-Nd	Crustal residence	1640			Ma	T (DM)	TIMS (unspecified)	-4.3	259206	96-277a	wr	96-277a	-38.205	-7.656	Brito-Neves et al., (2005) USP	0.6	-9.2
Brazil	Cariris Fold Belt	basalt	whole rock	Sm-Nd	Crustal residence	1640			Ma	T (DM)	TIMS (unspecified)	-4.3	259207	96-277b	wr	96-277b	-38.205	-7.656	Brito-Neves et al., (2005) USP	0.6	-9.2
Brazil	Cariris Fold Belt	felsite	whole rock	Sm-Nd	Crustal residence	1040			Ma	T (DM)	TIMS (unspecified)	-0.1	259208	96-NS3	wr	96-NS3	-37.865	-7.735	Brito-Neves et al., (2005) USP	0.6	-7.8
Brazil	Cariris Fold Belt	volcano-sedimentary	whole rock	Sm-Nd	Crustal residence	1330			Ma	T (DM)	TIMS (unspecified)	-3.4	259209	97-016	wr	97-016	-38.592	-8.554	van Schmus, WR et al., (2011) JSAES	0.6	-10.2
Brazil	Cariris Fold Belt	volcano-sedimentary	whole rock	Sm-Nd	Crustal residence	1300			Ma	T (DM)	TIMS (unspecified)	-4.3	259210	97-017	wr	97-017	-38.592	-8.554	van Schmus, WR et al., (2011) JSAES	0.6	-12.2
Brazil	Cariris Fold Belt	Biotite Gneiss	whole rock	Sm-Nd	Crustal residence	1900			Ma	T (DM)	TIMS (unspecified)	-8.5	259211	97-025	wr	97-025	-38.461	-8.451	van Schmus, WR et al., (2011) JSAES	0.6	-14
Brazil	Cariris Fold Belt	Felsic gneiss	whole rock	Sm-Nd	Crustal residence	1750			Ma	T (DM)	TIMS (unspecified)	-4.3	259212	97-026	wr	97-026	-38.44	-8.281	van Schmus, WR et al., (2011) JSAES	0.6	-8.6
Brazil	Cariris Fold Belt	volcano-sed felsic gneiss	whole rock	Sm-Nd	Crustal residence	1220			Ma	T (DM)	TIMS (unspecified)	-2.2	259213	97-027	wr	97-027	-38.455	-8.263	van Schmus, WR et al., (2011) JSAES	0.6	-9.3
Brazil	Cariris Fold Belt	volcano-sed mafic gneiss	whole rock	Sm-Nd	Crustal residence	1330			Ma	T (DM)	TIMS (unspecified)	-1.3	259214	97-028	wr	97-028	-38.455	-8.263	van Schmus, WR et al., (2011) JSAES	0.6	-6.4
Brazil	Cariris Fold Belt	volcano-sed bt gneiss	whole rock	Sm-Nd	Crustal residence	1230			Ma	T (DM)	TIMS (unspecified)	-0.7	259215	97-030	wr	97-030	-38.152	-7.936	van Schmus, WR et al., (2011) JSAES	0.6	-6.3
Brazil	Cariris Fold Belt	Biotite Gneiss	whole rock	Sm-Nd	Crustal residence	1930			Ma	T (DM)	TIMS (unspecified)	-10	259216	97-041	wr	97-041	-36.643	-7.14	van Schmus, WR et al., (2011) JSAES	0.6	-16.1
Brazil	Cariris Fold Belt	rhyolite	whole rock	Sm-Nd	Crustal residence	1690			Ma	T (DM)	TIMS (unspecified)	-6.2	259217	97-208	wr	97-208	-37.284	-7.19	Brito-Neves et al., (2005) USP	0.6	-11.7
Brazil	Cariris Fold Belt	metavolcanic	whole rock	Sm-Nd	Crustal residence	1480			Ma	T (DM)	TIMS (unspecified)	-2	259218	97-210B	wr	97-210B	-37.205	-7.657	van Schmus, WR et al., (2011) JSAES	0.6	-6.4
Brazil	Cariris Fold Belt	Qtz porphyry	whole rock	Sm-Nd	Crustal residence	1960			Ma	T (DM)	TIMS (unspecified)	-11.4	259219	97-211	wr	97-211	-38.227	-7.623	Brito-Neves et al., (2005) USP	0.6	-17.9
Brazil	Cariris Fold Belt	basalt	whole rock	Sm-Nd	Crustal residence	1740			Ma	T (DM)	TIMS (unspecified)	-6.6	259220	97-214a	wr	97-214a	-38.044	-7.598	van Schmus, WR et al., (2011) JSAES	0.6	-12.1
Brazil	Cariris Fold Belt	metatuff	whole rock	Sm-Nd	Crustal residence	1430			Ma	T (DM)	TIMS (unspecified)	-2.7	259221	93-64A	wr	93-64A	-37.494	-7.875	van Schmus, WR et al., (2011) JSAES	0.6	-8.1
Brazil	Cariris Fold Belt	Gneissic granite	whole rock	Sm-Nd	Crustal residence	1790			Ma	T (DM)	TIMS (unspecified)	-5.4	259222	04-011u	wr	04-011u	-39.105	-8.222	van Schmus, WR et al., (2011) JSAES	0.6	-10.2
Brazil	Cariris Fold Belt	granite	whole rock	Sm-Nd	Crustal residence	1420			Ma	T (DM)	TIMS (unspecified)	-4.8	259223	04-012u	wr	04-012u	-39.105	-8.222	van Schmus, WR et al., (2011) JSAES	0.6	-11.8
Brazil	Neoproterozoic Supracrustal units	Turbiditic siltstone	whole rock	Sm-Nd	Crustal residence	1800			Ma	T (DM)	TIMS (unspecified)	-8.2	259224	95-209	wr	95-209	-38.045	-7.514	Brito-Neves et al., (2005) USP	0.6	-14.2
Brazil	Neoproterozoic Supracrustal units	Turbiditic siltstone	whole rock	Sm-Nd	Crustal residence	1550			Ma	T (DM)	TIMS (unspecified)	-6	259225	95-210	wr	95-210	-38.045	-7.514	Brito-Neves et al., (2005) USP	0.6	-12.6
Brazil	Neoproterozoic Supracrustal units	qtz feld porphyry	whole rock	Sm-Nd	Crustal residence	1310			Ma	T (DM)	TIMS (unspecified)	-3	259226	95-211	wr	95-211	-37.949	-7.526	Brito-Neves et al., (2005) USP	0.6	-9.6
Brazil	Neoproterozoic Supracrustal units	qtz feld porphyry	whole rock	Sm-Nd	Crustal residence	1480			Ma	T (DM)	TIMS (unspecified)	-3.1	259227	95-214	wr	95-214	-37.493	-7.878	van Schmus, WR et al., (2011) JSAES	0.6	-8.4
Brazil	Neoproterozoic Supracrustal units	feldspar porphyry	whole rock	Sm-Nd	Crustal residence	1340			Ma	T (DM)	TIMS (unspecified)	-2.6	259228	95-215	wr	95-215	-37.493	-7.878	van Schmus, WR et al., (2011) JSAES	0.6	-8.6
Brazil	Neoproterozoic Supracrustal units	Amphibolite	whole rock	Sm-Nd	Crustal residence	1260			Ma	T (DM)	TIMS (unspecified)	-1.7	259229	95-216	wr	95-216	-37.493	-7.878	van Schmus, WR et al., (2011) JSAES	0.6	-7.9
Brazil	Neoproterozoic Supracrustal units	Amphibolite	whole rock	Sm-Nd	Crustal residence	960			Ma	T (DM)	TIMS (unspecified)	0.8	259230	95-217	wr	95-217	-37.493	-7.878	van Schmus, WR et al., (2011) JSAES	0.6	-7.7
Brazil	Neoproterozoic Supracrustal units	Amphibolite	whole rock	Sm-Nd	Crustal residence	1720			Ma	T (DM)	TIMS (unspecified)	-3.9	259231	95-218	wr	95-218	-37.493	-7.878	van Schmus, WR et al., (2011) JSAES	0.6	-8.2
Brazil	Neoproterozoic Supracrustal units	metarhyolite	whole rock	Sm-Nd	Crustal residence	2280			Ma	T (DM)	TIMS (unspecified)	-11.6	259232	96-212	wr	96-212	-37.756	-7.819	van Schmus, WR et al., (2011) JSAES	0.6	-16.7
Brazil	Neoproterozoic Supracrustal units	diorite/andesite	whole rock	Sm-Nd	Crustal residence	1660			Ma	T (DM)	TIMS (unspecified)	-3.6	259233	96-213	wr	96-213	-37.756	-7.819	van Schmus, WR et al., (2011) JSAES	0.6	-8
Brazil	Neoproterozoic Supracrustal units	metabasalt?	whole rock	Sm-Nd	Crustal residence	1430			Ma	T (DM)	TIMS (unspecified)	-0.6	259234	96-214	wr	96-214	-37.757	-7.823	van Schmus, WR et al., (2011) JSAES	0.6	-4.3
Brazil	Neoproterozoic Supracrustal units	Mafic dike	whole rock	Sm-Nd	Crustal residence	2430			Ma	T (DM)	TIMS (unspecified)	-15.9	259235	96-216	wr	96-216	-37.836	-7.809	Brito-Neves et al., (2005) USP	0.6	-21.9
Brazil	Neoproterozoic Supracrustal units	metabasalt	whole rock	Sm-Nd	Crustal residence	1530			Ma	T (DM)	TIMS (unspecified)	-1.6	259236	96-234	wr	96-234	-37.456	-7.969	van Schmus, WR et al., (2011) JSAES	0.6	-5.5
Brazil	Neoproterozoic Supracrustal units	rhyolite	whole rock	Sm-Nd	Crustal residence	1710			Ma	T (DM)	TIMS (unspecified)	-9.8	259237	96-235	wr	96-235	-37.409	-7.838	van Schmus, WR et al., (2011) JSAES	0.6	-17.2
Brazil	Neoproterozoic Supracrustal units	metabasalt/sed	whole rock	Sm-Nd	Crustal residence	1270			Ma	T (DM)	TIMS (unspecified)	2.7	259238	96-285	wr	96-285	-37.723	-7.283	Brito-Neves et al., (2005) USP	0.6	-6.3
Brazil	Neoproterozoic Supracrustal units	meta-andesite?	whole rock	Sm-Nd	Crustal residence	1010			Ma	T (DM)	TIMS (unspecified)	1.8	259239	96-286	wr	96-286	-37.723	-7.283	Brito-Neves et al., (2005) USP	0.6	-3.9
Brazil	Neoproterozoic Supracrustal units	meta-tuff?	whole rock	Sm-Nd	Crustal residence	1330			Ma	T (DM)	TIMS (unspecified)	-2.7	259240	97-039	wr	97-039	-37.339	-7.152	Brito-Neves et al., (2005) USP	0.6	-8.9
Brazil	Neoproterozoic Supracrustal units	metagraywacke	whole rock	Sm-Nd	Crustal residence	1200			Ma	T (DM)	TIMS (unspecified)	-1.2	259241	97-040	wr	97-040	-37.339	-7.152	Brito-Neves et al., (2005) USP	0.6	-7.6
Brazil	Brasiliano plutons	Granite	whole rock	Sm-Nd	Crustal residence	1760			Ma	T (DM)	TIMS (unspecified)	-3.9	259242	92-28	wr	92-28	-38.433	-8.367	van Schmus, WR et al., (1995) JSAES	0.6	-8
Brazil	Brasiliano plutons	Syenite	whole rock	Sm-Nd	Crustal residence	2440			Ma	T (DM)	TIMS (unspecified)	-16.4	259243	92-31	wr	92-31	-38.108	-7.833	van Schmus, WR et al., (1995) JSAES	0.6	-22.5
Brazil	Brasiliano plutons	Granite	whole rock	Sm-Nd	Crustal residence	1400			Ma	T (DM)	TIMS (unspecified)	-3.5	259244	92-33 (SL-Gr-BJ)	wr	92-33 (SL-Gr-BJ)	-37.278	-7.362	van Schmus, WR et al., (1995) JSAES	0.6	-9.7
Brazil	Brasiliano plutons	Syenite	whole rock	Sm-Nd	Crustal residence	2040			Ma	T (DM)	TIMS (unspecified)	-13.9	259245	92-35	wr	92-35	-37.25	-7.247	van Schmus, WR et al., (1995) JSAES	0.6	-21.1
Brazil	Brasiliano plutons	Granite	whole rock	Sm-Nd	Crustal residence	1800			Ma	T (DM)	TIMS (unspecified)	-5.3	259246	93-61	wr	93-61	-37.19	-8.4	van Schmus, WR et al., (2011) JSAES	0.6	-9.9
Brazil	Brasiliano plutons	granite	whole rock	Sm-Nd	Crustal residence	1900			Ma	T (DM)	TIMS (unspecified)	-15.2	259247	94-117	wr	94-117	-36.171	-7.204	Brito-Neves et al., (2001) JSAES Alto Moxotó	0.6	-23.9
Brazil	Brasiliano plutons	alkali-granite	whole rock	Sm-Nd	Crustal residence	2150			Ma	T (DM)	TIMS (unspecified)	-14.2	259248	95-204	wr	95-204	-37.625	-7.38	Brito-Neves et al., (2005) USP	0.6	-20.8
Brazil	Brasiliano plutons	tonalite	whole rock	Sm-Nd	Crustal residence	1620			Ma	T (DM)	TIMS (unspecified)	-8.8	259249	95-220	wr	95-220	-37.484	-7.918	van Schmus, WR et al., (2011) JSAES	0.6	-16.5
Brazil	Brasiliano plutons	Gabbro	whole rock	Sm-Nd	Crustal residence	1440			Ma	T (DM)	TIMS (unspecified)	-1.2	259250	95-221a	wr	95-221a	-37.372	-7.828	van Schmus, WR et al., (2011) JSAES	0.6	-5.3
Brazil	Brasiliano plutons	Gabbro	whole rock	Sm-Nd	Crustal residence	1450			Ma	T (DM)	TIMS (unspecified)	-1.6	259251	95-221b	wr	95-221b	-37.372	-7.828	van Schmus, WR et al., (2011) JSAES	0.6	-6
Brazil	Brasiliano plutons	Syenite	whole rock	Sm-Nd	Crustal residence	2380			Ma	T (DM)	TIMS (unspecified)	-16.6	259252	95-224	wr	95-224	-38.07	-7.833	Brito-Neves et al., (2005) USP	0.6	-23
Brazil	Brasiliano plutons	syenite	whole rock	Sm-Nd	Crustal residence	2370			Ma	T (DM)	TIMS (unspecified)	-15.6	259253	95-226	wr	95-226	-38.161	-7.761	Brito-Neves et al., (2005) USP	0.6	-21.7
Brazil	Brasiliano plutons	dike	whole rock	Sm-Nd	Crustal residence	2470			Ma	T (DM)	TIMS (unspecified)	-16.3	259254	95-228	wr	95-228	-38.157	-7.707	van Schmus, WR et al., (2011) JSAES	0.6	-22.3
Brazil	Brasiliano plutons	syenitic	whole rock	Sm-Nd	Crustal residence	2480			Ma	T (DM)	TIMS (unspecified)	-16.9	259255	95-230	wr	95-230	-38.191	-7.673	Brito-Neves et al., (2005) USP	0.6	-23
Brazil	Brasiliano plutons	Alkalic dike	whole rock	Sm-Nd	Crustal residence	1860			Ma	T (DM)	TIMS (unspecified)	-11.8	259256	95-233	wr	95-233	-38.087	-7.727	Brito-Neves et al., (2005) USP	0.6	-19.2
Brazil	Brasiliano plutons	Granite	whole rock	Sm-Nd	Crustal residence	2110			Ma	T (DM)	TIMS (unspecified)	-15.6	259257	96-206	wr	96-206	-37.73	-7.641	van Schmus, WR et al., (2011) JSAES	0.6	-23.1
Brazil	Brasiliano plutons	Granodiorite	whole rock	Sm-Nd	Crustal residence	1520			Ma	T (DM)	TIMS (unspecified)	-5.1	259258	96-207	wr	96-207	-37.516	-7.559	van Schmus, WR et al., (2011) JSAES	0.6	-11.3
Brazil	Brasiliano plutons	Bt Granite	whole rock	Sm-Nd	Crustal residence	1310			Ma	T (DM)	TIMS (unspecified)	-2.9	259259	96-210	wr	96-210	-37.769	-7.778	van Schmus, WR et al., (2011) JSAES	0.6	-9.5
Brazil	Brasiliano plutons	Bt Granite	whole rock	Sm-Nd	Crustal residence	1290			Ma	T (DM)	TIMS (unspecified)	-2.7	259260	96-211	wr	96-211	-37.776	-7.768	van Schmus, WR et al., (2011) JSAES	0.6	-9.3
Brazil	Brasiliano plutons	Potassic gneiss	whole rock	Sm-Nd	Crustal residence	1540			Ma	T (DM)	TIMS (unspecified)	-5.2	259261	96-220	wr	96-220	-37.901	-7.818	Brito-Neves et al., (2005) USP	0.6	-11.3
Brazil	Brasiliano plutons	Granite	whole rock	Sm-Nd	Crustal residence	1390			Ma	T (DM)	TIMS (unspecified)	-3.4	259262	96-228a	wr	96-228a	-37.88	-7.643	Brito-Neves et al., (2005) USP	0.6	-9.5
Brazil	Brasiliano plutons	Granite	whole rock	Sm-Nd	Crustal residence	1410			Ma	T (DM)	TIMS (unspecified)	-3.5	259263	96-228b	wr	96-228b	-37.88	-7.643	Brito-Neves et al., (2005) USP	0.6	-9.7
Brazil	Brasiliano plutons	diorite	whole rock	Sm-Nd	Crustal residence	2440			Ma	T (DM)	TIMS (unspecified)	-17.8	259264	96-239	wr	96-239	-37.24	-7.56	Brito-Neves et al., (2005) USP	0.6	-24.4
Brazil	Brasiliano plutons	Diorite	whole rock	Sm-Nd	Crustal residence	2110			Ma	T (DM)	TIMS (unspecified)	-19.2	259266	96-241	wr	96-241	-37.215	-7.553	Brito-Neves et al., (2005) USP	0.6	-28
Brazil	Brasiliano plutons	Granite	whole rock	Sm-Nd	Crustal residence	2040			Ma	T (DM)	TIMS (unspecified)	-15.3	259267	96-250	wr	96-250	-37.758	-7.723	van Schmus, WR et al., (2011) JSAES	0.6	-22.9
Brazil	Brasiliano plutons	Granite	whole rock	Sm-Nd	Crustal residence	1570			Ma	T (DM)	TIMS (unspecified)	-2	259268	96-251	wr	96-251	-37.619	-7.511	van Schmus, WR et al., (2011) JSAES	0.6	-5.8
Brazil	Brasiliano plutons	Grey Granite	whole rock	Sm-Nd	Crustal residence	2250			Ma	T (DM)	TIMS (unspecified)	-21.6	259269	96-263	wr	96-263	-37.307	-7.874	van Schmus, WR et al., (2011) JSAES	0.6	-30.4
Brazil	Brasiliano plutons	Bt Granite	whole rock	Sm-Nd	Crustal residence	1520			Ma	T (DM)	TIMS (unspecified)	-5	259270	96-269	wr	96-269	-38.085	-7.973	Brito-Neves et al., (2005) USP	0.6	-11.2
Brazil	Brasiliano plutons	Dioritic Gneiss	whole rock	Sm-Nd	Crustal residence	2390			Ma	T (DM)	TIMS (unspecified)	-15.9	259271	96-273	wr	96-273	-38.424	-7.776	Brito-Neves et al., (2005) USP	0.6	-22.1
Brazil	Brasiliano plutons	Granite	whole rock	Sm-Nd	Crustal residence	1350			Ma	T (DM)	TIMS (unspecified)	-4.5	259272	97-034	wr	97-034	-37.545	-7.556	van Schmus, WR et al., (2011) JSAES	0.6	-12
Brazil	Brasiliano plutons	othogneiss	whole rock	Sm-Nd	Crustal residence	1340			Ma	T (DM)	TIMS (unspecified)	-3.3	259273	97-044	wr	97-044	-36.368	-7.157	van Schmus, WR et al., (2011) JSAES	0.6	-10
Brazil	Brasiliano plutons	orthogneiss	whole rock	Sm-Nd	Crustal residence	1510			Ma	T (DM)	TIMS (unspecified)	-4.1	259274	97-046	wr	97-046	-36.137	-7.143	van Schmus, WR et al., (2011) JSAES	0.6	-9.7
Brazil	Brasiliano plutons	rhyolite	whole rock	Sm-Nd	Crustal residence				Ma	T (DM)	TIMS (unspecified)	-5.8	259275	97-215	wr	97-215	-37.377	-7.436	Santos et al., (2010) JSAES Cariris Velhos	0.6	-2.7
Brazil	Brasiliano plutons	Granite	whole rock	Sm-Nd	Crustal residence	1320			Ma	T (DM)	TIMS (unspecified)	-2.7	259276	04-017	wr	04-017	-38.941	-8.306	van Schmus, WR et al., (2011) JSAES	0.6	-9.1
Brazil	Brasiliano plutons	Granite	whole rock	Sm-Nd	Crustal residence	1420			Ma	T (DM)	TIMS (unspecified)	-3.6	259277	04-017u	wr	04-017u	-38.941	-8.306	van Schmus, WR et al., (2011) JSAES	0.6	-9.6
Brazil	Pajeu pluton	Syenite	whole rock	Sm-Nd	Crustal residence	2040			Ma	T (DM)	TIMS (unspecified)	-18.5	259278	04-020	wr	04-020	-38.411	-8.15	van Schmus, WR et al., (2011) JSAES	0.6	-27.5
Brazil	Pajeu pluton	Syenite	whole rock	Sm-Nd	Crustal residence	2050			Ma	T (DM)	TIMS (unspecified)	-17.8	259279	04-020u	wr	04-020u	-38.411	-8.15	van Schmus, WR et al., (2011) JSAES	0.6	-26.5
Brazil	Solidão batholith	Granite	whole rock	Sm-Nd	Crustal residence	2140			Ma	T (DM)	TIMS (unspecified)	-15.5	259280	SL-G-Sol	wr	SL-G-Sol	-37.603	-7.608	van Schmus, WR et al., (1995) JSAES	0.6	-22.7
Brazil	Piancó-Alto Brígida Terrane	phyllite	whole rock	Sm-Nd	Crustal residence	2800			Ma	T (DM)	TIMS (unspecified)	-33.9	259281	93-75	wr	93-75	-38.244	-7.123	van Schmus, WR et al., (2011) JSAES	0.6	-43.6
Brazil	Piancó-Alto Brígida Terrane	metasediment	whole rock	Sm-Nd	Crustal residence	1280			Ma	T (DM)	TIMS (unspecified)	-1.2	259282	94-98	wr	94-98	-37.883	-7.186	van Schmus, WR et al., (2011) JSAES	0.6	-6.6
Brazil	Piancó-Alto Brígida Terrane	phyllite	whole rock	Sm-Nd	Crustal residence	1240			Ma	T (DM)	TIMS (unspecified)	-1.8	259283	95-206	wr	95-206	-37.989	-7.4	Brito-Neves et al., (2005) USP	0.6	-8.4
Brazil	Piancó-Alto Brígida Terrane	metadacite	whole rock	Sm-Nd	Crustal residence	1280			Ma	T (DM)	TIMS (unspecified)	-1.1	259284	95-207	wr	95-207	-37.99	-7.398	Brito-Neves et al., (2005) USP	0.6	-6.5
Brazil	Piancó-Alto Brígida Terrane	Metagreywacke	whole rock	Sm-Nd	Crustal residence	1330			Ma	T (DM)	TIMS (unspecified)	-1.4	259285	95-235a	wr	95-235a	-38.979	-8.007	van Schmus, WR et al., (2011) JSAES	0.6	-6.6
Brazil	Piancó-Alto Brígida Terrane	Metagreywacke	whole rock	Sm-Nd	Crustal residence	1420			Ma	T (DM)	TIMS (unspecified)	-2.7	259286	95-235b	wr	95-235b	-38.979	-8.007	van Schmus, WR et al., (2011) JSAES	0.6	-9.1
Brazil	Piancó-Alto Brígida Terrane	Metagreywacke	whole rock	Sm-Nd	Crustal residence	1440			Ma	T (DM)	TIMS (unspecified)	-2	259287	95-235u	wr	95-235u	-38.979	-8.007	van Schmus, WR et al., (2011) JSAES	0.6	-6.7
Brazil	Piancó-Alto Brígida Terrane	greywacke	whole rock	Sm-Nd	Crustal residence	1130			Ma	T (DM)	TIMS (unspecified)	1.1	259288	95-239	wr	95-239	-39.424	-8.09	van Schmus, WR et al., (2011) JSAES	0.6	-3.8
Brazil	Piancó-Alto Brígida Terrane	metagraywacke	whole rock	Sm-Nd	Crustal residence	1460			Ma	T (DM)	TIMS (unspecified)	-4.2	259289	97-201	wr	97-201	-37.692	-7.128	Brito-Neves et al., (2005) USP	0.6	-10.3
Brazil	Piancó-Alto Brígida Terrane	Phyllite	whole rock	Sm-Nd	Crustal residence	1550			Ma	T (DM)	TIMS (unspecified)	-5.3	259290	04-006	wr	04-006	-38.647	-7.977	van Schmus, WR et al., (2011) JSAES	0.6	-11.4
Brazil	Piancó-Alto Brígida Terrane	Phyllite	whole rock	Sm-Nd	Crustal residence	1640			Ma	T (DM)	TIMS (unspecified)	-5.8	259291	04-006u	wr	04-006u	-38.647	-7.977	van Schmus, WR et al., (2011) JSAES	0.6	-11.6
Brazil	Piancó-Alto Brígida Terrane	felsic schist	whole rock	Sm-Nd	Crustal residence	1710			Ma	T (DM)	TIMS (unspecified)	-7.7	259292	04-007	wr	04-007	-38.766	-8.025	van Schmus, WR et al., (2011) JSAES	0.6	-14.1
Brazil	Piancó-Alto Brígida Terrane	felsic schist	whole rock	Sm-Nd	Crustal residence	1850			Ma	T (DM)	TIMS (unspecified)	-8.7	259293	04-007u	wr	04-007u	-38.766	-8.025	van Schmus, WR et al., (2011) JSAES	0.6	-14.6
Brazil	Piancó-Alto Brígida Terrane	felsite	whole rock	Sm-Nd	Crustal residence	1290			Ma	T (DM)	TIMS (unspecified)	-2.7	259294	04-008u	wr	04-008u	-39.118	-7.912	van Schmus, WR et al., (2011) JSAES	0.6	-9.5
Brazil	Piancó-Alto Brígida Terrane	Metagreywacke	whole rock	Sm-Nd	Crustal residence	1220			Ma	T (DM)	TIMS (unspecified)	-0.4	259295	04-009	wr	04-009	-39.118	-7.912	van Schmus, WR et al., (2011) JSAES	0.6	-5.7
Brazil	Piancó-Alto Brígida Terrane	Metagreywacke	whole rock	Sm-Nd	Crustal residence	1350			Ma	T (DM)	TIMS (unspecified)	-1.2	259296	04-009u	wr	04-009u	-39.118	-7.912	van Schmus, WR et al., (2011) JSAES	0.6	-6.25
Brazil	Piancó-Alto Brígida Terrane	metarhyolite	whole rock	Sm-Nd	Crustal residence	1210			Ma	T (DM)	TIMS (unspecified)	-1.2	259297	97-202	wr	97-202	-37.597	-7.148	Brito-Neves et al., (2005) USP	0.6	-7.5
Brazil	Piancó-Alto Brígida Terrane	metarhyolite	whole rock	Sm-Nd	Crustal residence	1460			Ma	T (DM)	TIMS (unspecified)	-3.9	259298	97-203	wr	97-203	-37.591	-7.166	Brito-Neves et al., (2005) USP	0.6	-9.8
Brazil	Piancó-Alto Brígida Terrane	Felsic porphyry	whole rock	Sm-Nd	Crustal residence	1260			Ma	T (DM)	TIMS (unspecified)	-2.1	259299	97-205	wr	97-205	-37.68	-7.187	Brito-Neves et al., (2005) USP	0.6	-8.5
Brazil	Piancó-Alto Brígida Terrane	Andesite	whole rock	Sm-Nd	Crustal residence	1850			Ma	T (DM)	TIMS (unspecified)	-14.7	259300	97-206a	wr	97-206a	-37.674	-7.219	Brito-Neves et al., (2005) USP	0.6	-23.5
Brazil	Piancó-Alto Brígida Terrane	Andesite	whole rock	Sm-Nd	Crustal residence	1930			Ma	T (DM)	TIMS (unspecified)	-15.2	259301	97-206b	wr	97-206b	-37.674	-7.219	Brito-Neves et al., (2005) USP	0.6	-23.7
Brazil	Piancó-Alto Brígida Terrane	Andesite	whole rock	Sm-Nd	Crustal residence	1080			Ma	T (DM)	TIMS (unspecified)	-0.2	259302	97-207	wr	97-207	-37.666	-7.233	Brito-Neves et al., (2005) USP	0.6	-7.3
Brazil	Piancó-Alto Brígida Terrane	Foliated granite	whole rock	Sm-Nd	Crustal residence	1210			Ma	T (DM)	TIMS (unspecified)	-2.5	259304	95-208	wr	95-208	-37.987	-7.408	Brito-Neves et al., (2005) USP	0.6	-10
Brazil	Piancó-Alto Brígida Terrane	Ultra-K intrusion	whole rock	Sm-Nd	Crustal residence	2520			Ma	T (DM)	TIMS (unspecified)	-17.3	259305	95-236a	wr	95-236a	-39.393	-8.226	Brito-Neves et al., (2005) USP	0.6	-23.4
Brazil	Piancó-Alto Brígida Terrane	Ultra-K intrusion	whole rock	Sm-Nd	Crustal residence	2530			Ma	T (DM)	TIMS (unspecified)	-17.3	259306	95-236b	wr	95-236b	-39.393	-8.226	Brito-Neves et al., (2005) USP	0.6	-23.3
Brazil	Piancó-Alto Brígida Terrane	Hi-K dike	whole rock	Sm-Nd	Crustal residence	2450			Ma	T (DM)	TIMS (unspecified)	-17.2	259307	95-237	wr	95-237	-39.393	-8.226	Brito-Neves et al., (2005) USP	0.6	-23.6
Brazil	Piancó-Alto Brígida Terrane	Syenite	whole rock	Sm-Nd	Crustal residence	1370			Ma	T (DM)	TIMS (unspecified)	-3.7	259308	95-238	wr	95-238	-39.375	-8.23	van Schmus, WR et al., (2011) JSAES	0.6	-10.2
Brazil	Piancó-Alto Brígida Terrane	Granodiorite	whole rock	Sm-Nd	Crustal residence	1880			Ma	T (DM)	TIMS (unspecified)	-14.1	259309	95-240	wr	95-240	-39.306	-8.074	van Schmus, WR et al., (2011) JSAES	0.6	-22.5
Brazil	Piancó-Alto Brígida Terrane	Granodiorite	whole rock	Sm-Nd	Crustal residence	1880			Ma	T (DM)	TIMS (unspecified)	-13.7	259310	95-241	wr	95-241	-39.242	-8.066	van Schmus, WR et al., (2011) JSAES	0.6	-21.8
Brazil	Piancó-Alto Brígida Terrane	Granodiorite	whole rock	Sm-Nd	Crustal residence	2080			Ma	T (DM)	TIMS (unspecified)	-15.2	259311	95-242	wr	95-242	-39.184	-8.067	van Schmus, WR et al., (2011) JSAES	0.6	-22.7
Brazil	Piancó-Alto Brígida Terrane	Gabbro	whole rock	Sm-Nd	Crustal residence	1470			Ma	T (DM)	TIMS (unspecified)	0.8	259312	96-280	wr	96-280	-38.2	-7.496	Brito-Neves et al., (2005) USP	0.6	-7.3
Brazil	Piancó-Alto Brígida Terrane	Dioritic Gneiss	whole rock	Sm-Nd	Crustal residence	1800			Ma	T (DM)	TIMS (unspecified)	-11.8	259313	96-281	wr	96-281	-38.218	-7.284	van Schmus, WR et al., (2011) JSAES	0.6	-19.7
Brazil	Piancó-Alto Brígida Terrane	Granodiorite	whole rock	Sm-Nd	Crustal residence	1420			Ma	T (DM)	TIMS (unspecified)	-2.6	259314	96-284	wr	96-284	-37.752	-7.224	van Schmus, WR et al., (2011) JSAES	0.6	-8
Brazil	Piancó-Alto Brígida Terrane	Granite	whole rock	Sm-Nd	Crustal residence	1460			Ma	T (DM)	TIMS (unspecified)	-3.5	259315	SL-GA-PIz	wr	SL-GA-PIz	-38	-7.745	Brito-Neves et al., (2005) USP	0.6	-9.3
Brazil	Piancó-Alto Brígida Terrane	Syenite	whole rock	Sm-Nd	Crustal residence	1860			Ma	T (DM)	TIMS (unspecified)	-13.5	259316	SL-Sy-TN	wr	SL-Sy-TN	-39.367	-8.2	van Schmus, WR et al., (1995) JSAES	0.6	-21.7
Brazil	Emas Batholith	Granite	whole rock	Sm-Nd	Crustal residence	1300			Ma	T (DM)	TIMS (unspecified)	-2	259317	SPAB-Gd-Emas1	wr	SPAB-Gd-Emas1	-37.715	-7.187	van Schmus, WR et al., (1995) JSAES	0.6	-8
Brazil	Salgueiro pluton	Granite	whole rock	Sm-Nd	Crustal residence	1400			Ma	T (DM)	TIMS (unspecified)	-3.8	259318	SPAB-G-Sal	wr	SPAB-G-Sal	-11.39	-61.27	van Schmus, WR et al., (1995) JSAES	0.6	-10.2
Brazil	Piancó-Alto Brígida Terrane	Syenite	whole rock	Sm-Nd	Crustal residence	2390			Ma	T (DM)	TIMS (unspecified)	-15.6	259319	SPAB-Sy-Cat	wr	SPAB-Sy-Cat	-37.58	-7.1	van Schmus, WR et al., (1995) JSAES	0.6	-21.8
Brazil	Western Pernambuco	Dioritic Gneiss	whole rock	Sm-Nd	Crustal residence	2380			Ma	T (DM)	TIMS (unspecified)	-22.4	259320	96-282	wr	96-282	-38.295	-7.25	Brito-Neves et al., (2005) USP	0.6	-30.7
Brazil	Western Pernambuco	orthogneiss	whole rock	Sm-Nd	Crustal residence	2170			Ma	T (DM)	TIMS (unspecified)	-14	259321	97-014a	wr	97-014a	-39.635	-8.072	van Schmus, WR et al., (2011) JSAES	0.6	-20.5
Brazil	Western Pernambuco	orthogneiss	whole rock	Sm-Nd	Crustal residence	2130			Ma	T (DM)	TIMS (unspecified)	-13.6	259322	97-014b	wr	97-014b	-39.635	-8.072	van Schmus, WR et al., (2011) JSAES	0.6	-20
Brazil	Western Pernambuco	Biotite granite	whole rock	Sm-Nd	Crustal residence	2090			Ma	T (DM)	TIMS (unspecified)	-16.9	259323	96-283	wr	96-283	-38.396	-7.221	van Schmus, WR et al., (2011) JSAES	0.6	-25
Brazil	Riacho do Pontal Domain	Granite	whole rock	Sm-Nd	Crustal residence	1460			Ma	T (DM)	TIMS (unspecified)	-3.4	259324	SRP-G-10	wr	SRP-G-10	-40.983	-8.175	van Schmus, WR et al., (1995) JSAES	0.6	-9.1
Brazil	Riacho do Pontal Domain	Schist	whole rock	Sm-Nd	Crustal residence	1540			Ma	T (DM)	TIMS (unspecified)	-5.1	259325	97-003a	wr	97-003a	-40.677	-8.948	van Schmus, WR et al., (2011) JSAES	0.6	-11.1
Brazil	Riacho do Pontal Domain	Schist	whole rock	Sm-Nd	Crustal residence	1560			Ma	T (DM)	TIMS (unspecified)	-5.4	259326	97-003b	wr	97-003b	-40.677	-8.948	van Schmus, WR et al., (2011) JSAES	0.6	-11.5
Brazil	Riacho do Pontal Domain	Schist	whole rock	Sm-Nd	Crustal residence	1420			Ma	T (DM)	TIMS (unspecified)	-2.6	259327	97-004	wr	97-004	-40.829	-8.817	van Schmus, WR et al., (2011) JSAES	0.6	-7.9
Brazil	Riacho do Pontal Domain	Schist	whole rock	Sm-Nd	Crustal residence	1850			Ma	T (DM)	TIMS (unspecified)	-10.9	259328	97-011	wr	97-011	-40.902	-8.448	van Schmus, WR et al., (2011) JSAES	0.6	-17.9
Brazil	Riacho do Pontal Domain	Augen gneiss	whole rock	Sm-Nd	Crustal residence	1580			Ma	T (DM)	TIMS (unspecified)	-7.6	259329	97-012a	wr	97-012a	-40.332	-8.46	van Schmus, WR et al., (2011) JSAES	0.6	-14.9
Brazil	Riacho do Pontal Domain	Augen gneiss	whole rock	Sm-Nd	Crustal residence	1600			Ma	T (DM)	TIMS (unspecified)	-7.9	259330	97-012b	wr	97-012b	-40.332	-8.46	van Schmus, WR et al., (2011) JSAES	0.6	-15.1
Brazil	Caicó Complex	Augen gneiss	whole rock	Sm-Nd	Crustal residence	2700			Ma	T (DM)	TIMS (unspecified)	-1.87	259363	ES145	wr	ES145	-35.8513	-6.30684	de Souza Z.S. et al., (2007) J of Petrol Caicó	2.2
Brazil	Caicó Complex	Granitic gneiss	whole rock	Sm-Nd	Crustal residence	2570			Ma	T (DM)	TIMS (unspecified)	0.2	259364	ES56A	wr	ES56A	-35.4458	-6.41249	de Souza Z.S. et al., (2007) J of Petrol Caicó	2.2
Brazil	Caicó Complex	Granitic gneiss	whole rock	Sm-Nd	Crustal residence	2570			Ma	T (DM)	TIMS (unspecified)	-1.02	259365	ES156	wr	ES156	-35.5838	-6.36966	de Souza Z.S. et al., (2007) J of Petrol Caicó	2.2
Brazil	Caicó Complex	Tonalitic gneiss	whole rock	Sm-Nd	Crustal residence	2530			Ma	T (DM)	TIMS (unspecified)	0.29	259366	ES196	wr	ES196	-35.54	-6.34777	de Souza Z.S. et al., (2007) J of Petrol Caicó	2.2
Brazil	Caicó Complex	Tonalitic gneiss	whole rock	Sm-Nd	Crustal residence	2610			Ma	T (DM)	TIMS (unspecified)	-0.89	259367	ES56B	wr	ES56B	-35.4458	-6.41249	de Souza Z.S. et al., (2007) J of Petrol Caicó	2.2
Brazil	Caicó Complex	Basic to intermediate rock	whole rock	Sm-Nd	Crustal residence	2690			Ma	T (DM)	TIMS (unspecified)	-0.99	259368	ES12	wr	ES12	-35.3725	-6.33635	de Souza Z.S. et al., (2007) J of Petrol Caicó	2.2
Brazil	Caicó Complex	Tonalitic gneiss	whole rock	Sm-Nd	Crustal residence	2570			Ma	T (DM)	TIMS (unspecified)	-1.1	259369	ES105Z	wr	ES105Z	-35.3278	-6.33635	de Souza Z.S. et al., (2007) J of Petrol Caicó	2.2
Brazil	Caicó Complex	Tonalitic gneiss	whole rock	Sm-Nd	Crustal residence	2570			Ma	T (DM)	TIMS (unspecified)	-0.86	259370	ES104A	wr	ES104A	-35.3126	-6.31636	de Souza Z.S. et al., (2007) J of Petrol Caicó	2.2
Brazil	Cororal João Sá pluton	Tonalite	whole rock	Sm-Nd	Crustal residence	1500			Ma	T (DM)	TIMS (unspecified)	-5.1	259373	CJS 05	wr	CJS 05	-37.9417	-10.2815	Long et al., (2005) J of Petrology	0.625
Brazil	Cororal João Sá pluton	Tonalite	whole rock	Sm-Nd	Crustal residence	1500			Ma	T (DM)	TIMS (unspecified)	-5.2	259374	CJS 09	wr	CJS 09	-37.9883	-10.2868	Long et al., (2005) J of Petrology	0.625
Brazil	Cororal João Sá pluton	Tonalite	whole rock	Sm-Nd	Crustal residence	1600			Ma	T (DM)	TIMS (unspecified)	-5.5	259375	CJS 12	wr	CJS 12	-37.912	-10.2948	Long et al., (2005) J of Petrology	0.625
Brazil	Cororal João Sá pluton	Granodiorite	whole rock	Sm-Nd	Crustal residence	1500			Ma	T (DM)	TIMS (unspecified)	-5.7	259376	CJS 13	wr	CJS 13	-37.9016	-10.304	Long et al., (2005) J of Petrology	0.625
Brazil	Cororal João Sá pluton	Granodiorite	whole rock	Sm-Nd	Crustal residence	1500			Ma	T (DM)	TIMS (unspecified)	-4.8	259377	CJS 18	wr	CJS 18	-37.8916	-10.3104	Long et al., (2005) J of Petrology	0.625
Brazil	Cororal João Sá pluton	Granodiorite	whole rock	Sm-Nd	Crustal residence	1500			Ma	T (DM)	TIMS (unspecified)	-5.5	259378	CJS 20	wr	CJS 20	-37.922	-10.2926	Long et al., (2005) J of Petrology	0.625
Brazil	Cororal João Sá pluton	Granodiorite	whole rock	Sm-Nd	Crustal residence	1600			Ma	T (DM)	TIMS (unspecified)	-5.7	259379	CJS 25	wr	CJS 25	-37.9785	-10.2409	Long et al., (2005) J of Petrology	0.625
Brazil	Cororal João Sá pluton	Granodiorite	whole rock	Sm-Nd	Crustal residence	1600			Ma	T (DM)	TIMS (unspecified)	-6.4	259380	CJS 14	wr	CJS 14	-37.8703	-10.317	Long et al., (2005) J of Petrology	0.625
Brazil	Cororal João Sá pluton	Granodiorite	whole rock	Sm-Nd	Crustal residence	1600			Ma	T (DM)	TIMS (unspecified)	-6.4	259381	CJS 15	wr	CJS 15	-37.8665	-10.3191	Long et al., (2005) J of Petrology	0.625
Brazil	Cororal João Sá pluton	Granodiorite	whole rock	Sm-Nd	Crustal residence	1700			Ma	T (DM)	TIMS (unspecified)	-6.9	259382	CJS 07	wr	CJS 07	-37.8978	-10.2525	Long et al., (2005) J of Petrology	0.625
Brazil	Cororal João Sá pluton	Granodiorite	whole rock	Sm-Nd	Crustal residence	1600			Ma	T (DM)	TIMS (unspecified)	-6.6	259383	CJS 29	wr	CJS 29	-37.9117	-10.2334	Long et al., (2005) J of Petrology	0.625
Brazil	Cororal João Sá pluton	Tonalitic enclave	whole rock	Sm-Nd	Crustal residence	1300			Ma	T (DM)	TIMS (unspecified)	-4.9	259384	CJS 12 MI	wr	CJS 12 MI	-37.912	-10.2948	Long et al., (2005) J of Petrology	0.625
Brazil	Cororal João Sá pluton	Tonalitic enclave	whole rock	Sm-Nd	Crustal residence	1500			Ma	T (DM)	TIMS (unspecified)	-5.9	259385	CJS 15 MI	wr	CJS 15 MI	-37.8665	-10.3191	Long et al., (2005) J of Petrology	0.625
Brazil	Cororal João Sá pluton	Amphibolite xenolith	whole rock	Sm-Nd	Crustal residence	2600			Ma	T (DM)	TIMS (unspecified)	-6.3	259386	CJS 12 AM	wr	CJS 12 AM	-37.912	-10.2948	Long et al., (2005) J of Petrology	0.625
Brazil	Cororal João Sá pluton	Aplite	whole rock	Sm-Nd	Crustal residence	1400			Ma	T (DM)	TIMS (unspecified)	-7.4	259387	CJS 16	wr	CJS 16	-37.8516	-10.3285	Long et al., (2005) J of Petrology	0.625
Brazil	Quixadá batholith	Monzonite	whole rock	Sm-Nd	Crustal residence	1830			Ma	T (DM)	TIMS (unspecified)	-11.9	259399	JN-279	wr	JN-279	-39.0058	-4.95103	Nogueira JF (2004) PhD Unesp	0.59
Brazil	Quixeramobim batholith	Monzogranite	whole rock	Sm-Nd	Crustal residence	1920			Ma	T (DM)	TIMS (unspecified)	-16.8	259400	MN-14	wr	MN-14	-39.2363	-5.33602	Nogueira JF (2004) PhD Unesp	0.59
Brazil	Quixeramobim batholith	Granitoid	whole rock	Sm-Nd	Crustal residence	1900			Ma	T (DM)	TIMS (unspecified)	-16.4	259401	AD-12	wr	AD-12	-39.2984	-5.29434	Nogueira JF (2004) PhD Unesp	0.59
Brazil	Senador Pompeu batholith	Granitoid	whole rock	Sm-Nd	Crustal residence	1470			Ma	T (DM)	TIMS (unspecified)	-5	259402	SP1-16	wr	SP1-16	-39.2867	-5.65241	Nogueira JF (2004) PhD Unesp	0.56
Brazil	Senador Pompeu batholith	Granitoid	whole rock	Sm-Nd	Crustal residence	2110			Ma	T (DM)	TIMS (unspecified)	-17.5	259403	SP2-17	wr	SP2-17	-39.2831	-5.65674	Nogueira JF (2004) PhD Unesp	0.56
Brazil	Quixeramobim batholith	Granitoid	whole rock	Sm-Nd	Crustal residence	1790			Ma	T (DM)	TIMS (unspecified)	-15	259404	Sbb-11	wr	Sbb-11	-39.3122	-5.28208	Nogueira JF (2004) PhD Unesp	0.56
Brazil	Alto Pajeú Terrane	granite	whole rock	Sm-Nd	Crustal residence	2000			Ma	T (DM)	TIMS (unspecified)	-14.9	259422	B-219	wr	B-219	-35.4667	-6.82167	Dantas (1996) PhD Unesp	0.6
Brazil	Alto Pajeú Terrane	granite	whole rock	Sm-Nd	Crustal residence	1490			Ma	T (DM)	TIMS (unspecified)		259423	SCB-Gp-ESP	wr	SCB-Gp-ESP	-35.775	-7.03333	Brito-Neves et al., (2001) RBG Alto Pajeú	0.6
Brazil	Alto Pajeú Terrane	granite	whole rock	Sm-Nd	Crustal residence	1860			Ma	T (DM)	TIMS (unspecified)	-15.02	259424	ESPERANÇA12	wr	ESPERANÇA12	-35.8417	-7.06667	Almeida et al., (1997) Simp Geol NE	0.6
Brazil	Alto Pajeú Terrane	granite	whole rock	Sm-Nd	Crustal residence	1950			Ma	T (DM)	TIMS (unspecified)	-6.95	259425	ESPERANÇA01	wr	ESPERANÇA01	-35.5083	-7.08056	Almeida et al., (1997) Simp Geol NE	0.6
Brazil	Alto Pajeú Terrane	granite	whole rock	Sm-Nd	Crustal residence	1810			Ma	T (DM)	TIMS (unspecified)	-10.82	259426	BR-217	wr	BR-217	-35.2722	-6.88333	Dantas (1996) PhD Unesp	0.6
Brazil	Alto Pajeú Terrane	orthogneiss	whole rock	Sm-Nd	Crustal residence	2116			Ma	T (DM)	TIMS (unspecified)	-15.51	259427	SCB-Gn-ZBI	wr	SCB-Gn-ZBI	-35.1667	-6.99333	Brito-Neves et al., (2001) RBG Alto Pajeú	0.6
Brazil	Alto Pajeú Terrane	orthogneiss	whole rock	Sm-Nd	Crustal residence	4300			Ma	T (DM)	TIMS (unspecified)	-28.71	259428	SCB-Gn-SMB	wr	SCB-Gn-SMB	-35.2117	-7.02694	Brito-Neves et al., (2001) RBG Alto Pajeú	0.6
Brazil	Alto Pajeú Terrane	granite	whole rock	Sm-Nd	Crustal residence	2022			Ma	T (DM)	TIMS (unspecified)	-14.07	259429	SCB-Gr-SLO	wr	SCB-Gr-SLO	-35.4386	-6.97167	Brito-Neves et al., (2001) RBG Alto Pajeú	0.6
Brazil	Alto Pajeú Terrane	granite	whole rock	Sm-Nd	Crustal residence	3146			Ma	T (DM)	TIMS (unspecified)	-15.99	259430	SCB-Gr-CSL	wr	SCB-Gr-CSL	-35.3333	-6.83333	Brito-Neves et al., (2001) RBG Alto Pajeú	0.6
Brazil	Alto Pajeú Terrane	granite	whole rock	Sm-Nd	Crustal residence	1800			Ma	T (DM)	TIMS (unspecified)		259431	NA-103	wr	NA-103	-35.3611	-7.25	Almeida et al., (1997) Simp Geol NE	0.6	-21.36
Brazil	Alto Pajeú Terrane	granite	whole rock	Sm-Nd	Crustal residence	1800			Ma	T (DM)	TIMS (unspecified)		259432	NA-26	wr	NA-26	-35.3611	-7.25	Almeida et al., (1997) Simp Geol NE	0.6	-22.93
Brazil	Alto Pajeú Terrane	granite	whole rock	Sm-Nd	Crustal residence	1930			Ma	T (DM)	TIMS (unspecified)	-12.5	259433	SCB-GpSTZ	wr	SCB-GpSTZ	-35.7333	-7.25	Brito-Neves et al., (2001) RBG Alto Pajeú	0.6
Brazil	Alto Pajeú Terrane	granite	whole rock	Sm-Nd	Crustal residence	2172			Ma	T (DM)	TIMS (unspecified)		259434	SCB-G-QUE	wr	SCB-G-QUE	-35.9103	-7.35	Brito-Neves et al., (2001) RBG Alto Pajeú	0.6	-16.9
Brazil	Alto Pajeú Terrane	granite	whole rock	Sm-Nd	Crustal residence	1898			Ma	T (DM)	TIMS (unspecified)	-15.17	259435	94-117	wr	94-117	-36.17	-7.20472	Brito-Neves et al., (2001) RBG Alto Pajeú	0.6
Brazil	Alto Pajeú Terrane	granitic gneiss	whole rock	Sm-Nd	Crustal residence	1446			Ma	T (DM)	TIMS (unspecified)	-0.35	259436	SCB-USM	wr	SCB-USM	-35.6583	-6.93333	Brito-Neves et al., (2001) RBG Alto Pajeú	0.95
Brazil	Alto Pajeú Terrane	augen gneiss	whole rock	Sm-Nd	Crustal residence	1774			Ma	T (DM)	TIMS (unspecified)	-2.94	259437	SCB-Agn-59	wr	SCB-Agn-59	-35.6556	-7.01389	Brito-Neves et al., (2001) RBG Alto Pajeú	0.95
Brazil	Alto Pajeú Terrane	augen gneiss	whole rock	Sm-Nd	Crustal residence	1902			Ma	T (DM)	TIMS (unspecified)	-4.19	259438	SCB-Agn-61	wr	SCB-Agn-61	-35.6556	-7.00833	Brito-Neves et al., (2001) RBG Alto Pajeú	0.95
Brazil	Alto Pajeú Terrane	bt gneiss	whole rock	Sm-Nd	Crustal residence	1982			Ma	T (DM)	TIMS (unspecified)	-11.46	259439	SCB-Bgn-S-9	wr	SCB-Bgn-S-9	-35.4575	-7.04028	Brito-Neves et al., (2001) RBG Alto Pajeú	0.95
Brazil	Alto Pajeú Terrane	bt gneiss	whole rock	Sm-Nd	Crustal residence	2556			Ma	T (DM)	TIMS (unspecified)	-13.56	259440	SCB-Gn-MUL	wr	SCB-Gn-MUL	-35.4575	-7.03611	Brito-Neves et al., (2001) RBG Alto Pajeú	0.95
Brazil	Alto Pajeú Terrane	migmatite	whole rock	Sm-Nd	Crustal residence	2280			Ma	T (DM)	TIMS (unspecified)	-14.15	259441	94-116	wr	94-116	-35.9444	-7.22222	Brito-Neves et al., (2001) RBG Alto Pajeú	0.95
Brazil	São José do Campestre Massif	gneiss	whole rock	Sm-Nd	Crustal residence	2230			Ma	T (DM)	TIMS (unspecified)	-0.03	259442	S-1170C	wr	S-1170C	-35.5333	-6.6	Dantas (1996) PhD Unesp	2
Brazil	São José do Campestre Massif	gneiss	whole rock	Sm-Nd	Crustal residence	2220			Ma	T (DM)	TIMS (unspecified)	-0.4	259443	S-170	wr	S-170	-35.5333	-6.6	Dantas (1996) PhD Unesp	2
Brazil	São José do Campestre Massif	gneiss	whole rock	Sm-Nd	Crustal residence	2480			Ma	T (DM)	TIMS (unspecified)	-3.7	259444	S-171	wr	S-171	-35.75	-6.83333	Dantas (1996) PhD Unesp	2
Brazil	São José do Campestre Massif	gneiss	whole rock	Sm-Nd	Crustal residence	2100			Ma	T (DM)	TIMS (unspecified)	1.78	259445	BR-222	wr	BR-222	-35.7222	-6.75833	Dantas (1996) PhD Unesp	2
Brazil	São José do Campestre Massif	gneiss	whole rock	Sm-Nd	Crustal residence	2448			Ma	T (DM)	TIMS (unspecified)	-3.86	259446	BR-228	wr	BR-228	-35.9767	-6.77222	Dantas (1996) PhD Unesp	2
Brazil	São José do Campestre Massif	throndjemite	whole rock	Sm-Nd	Crustal residence	2400			Ma	T (DM)	TIMS (unspecified)	-2.4	259447	BR-87	wr	BR-87	-35.2383	-6.46667	Dantas (1996) PhD Unesp	0.6
Brazil	São José do Campestre Massif	migmatite	whole rock	Sm-Nd	Crustal residence	2460			Ma	T (DM)	TIMS (unspecified)		259448	BR-15	wr	BR-15	-35.4467	-6.45	Dantas (1996) PhD Unesp	2	-32
Brazil	São José do Campestre Massif	gneiss	whole rock	Sm-Nd	Crustal residence	2990			Ma	T (DM)	TIMS (unspecified)	-11.28	259449	SCB-Gr-SCZ	wr	SCB-Gr-SCZ	-36.5333	-6.23333	Dantas (1996) PhD Unesp	2
Brazil	São José do Campestre Massif	granite	whole rock	Sm-Nd	Crustal residence	2220			Ma	T (DM)	TIMS (unspecified)	-19.4	259450	SCB-Gr-SBT	wr	SCB-Gr-SBT	-35.85	-6.45	Dantas (1996) PhD Unesp	0.6
Brazil	São José do Campestre Massif	granite	whole rock	Sm-Nd	Crustal residence	2460			Ma	T (DM)	TIMS (unspecified)	-21.4	259451	SCB-Gr-SLG	wr	SCB-Gr-ALG	-36	-6.93333	Dantas (1996) PhD Unesp	2
Brazil	São José do Campestre Massif	gneiss	whole rock	Sm-Nd	Crustal residence	2190			Ma	T (DM)	TIMS (unspecified)	-19.8	259452	S-72	wr	S-72	-35.6222	-6.61666	Dantas (1996) PhD Unesp	2
Brazil	São José do Campestre Massif	granodiorite	whole rock	Sm-Nd	Crustal residence	2050			Ma	T (DM)	TIMS (unspecified)	-24	259453	S-352	wr	S-352	-35.5292	-6.67222	Dantas (1996) PhD Unesp	0.6
Brazil	Alto Moxotó Terrane	gneiss	whole rock	Sm-Nd	Crustal residence	2650			Ma	T (DM)	TIMS (unspecified)	-1.72	259454	SCB-Gn-CV	wr	SCB-Gn-CV	-35.2222	-7.15833	Dantas (1996) PhD Unesp	2
Brazil	Alto Moxotó Terrane	calc-silicatic	whole rock	Sm-Nd	Crustal residence	2721			Ma	T (DM)	TIMS (unspecified)	-4.79	259455	SPP-F-INA	wr	SPP-F-INA	-35.3333	-7.3225	Fernandes (1997) PhD Unesp	2
Brazil	Alto Moxotó Terrane	orthogneiss	whole rock	Sm-Nd	Crustal residence	2191			Ma	T (DM)	TIMS (unspecified)	0.15	259456	SCB-Agn-41c	wr	SCB-Agn-41c	-35.6081	-7.15389	Brito-Neves et al., (2001) RBG Alto Moxotó	2
Brazil	Alto Moxotó Terrane	migmatite	whole rock	Sm-Nd	Crustal residence	2260			Ma	T (DM)	TIMS (unspecified)	-0.21	259457	SCB-MI-JIV	wr	SCB-MI-JIV	-35.0694	-7.15833	Dantas (1996) PhD Unesp	2
Brazil	Alto Moxotó Terrane	migmatite	whole rock	Sm-Nd	Crustal residence	2290			Ma	T (DM)	TIMS (unspecified)	0.03	259458	SCB-Gn-GAV	wr	SCB-Gn-GAV	-35.75	-7.38333	Dantas (1996) PhD Unesp	2
Brazil	Rio Capibaribe Terrane	biotite gneiss	whole rock	Sm-Nd	Crustal residence	1853			Ma	T (DM)	TIMS (unspecified)	-3.25	259459	SPP-Gn-PDAg	wr	SPP-Gn-PDAg	-36.0725	-7.61667	Brito-Neves et al., (2001) RBG Alto Moxotó	2
Brazil	Mucambo granite	granite	whole rock	Sm-Nd	Crustal residence	1960			Ma	T (DM)	TIMS (unspecified)		259462	BRCE94-5 254623	wr	BRCE94-5	-40.7	-3.78667	Fetter (1999) PhD
Brazil	Ceará Central	Tonalite	whole rock	U-Th-Pb (radiogenic)	Crustal residence	1520			Ma	T (DM)	TIMS (unspecified)		259463	BRCE95-16 253409	wr	BRCE95-16	-41.7617	-4.17617	Fetter (1999) PhD

## Sheet: U-Pb data
Country	Unit	Lithology	Material	System	Interpretation	Rating	Age	+95%	-95%	Age units	Approach	Technique	Reference	Record ID	Sample No	Longitude	Latitude
Brazil	Serra Gado Bravo (Serra Jabitaca)	Granite	sphene	U-Th-Pb (radiogenic)	Crystallisation (intrusive)	2	624	8	8	Ma	Concordia date	TIMS (unspecified)	van Schmus, WR et al., (2011) JSAES	252572	152 252572	-37.34	-7.91
Brazil	Serra Gado Bravo (Serra Jabitaca)	Granite	zircon	U-Th-Pb (radiogenic)	not defined	1	1749	14	14	Ma	Concordia date	TIMS (unspecified)	Bastos Leite PR et al., (2000) JSAES	252573	152 252573	-37.34	-7.91
Brazil	Amparo	Granite	zircon	U-Th-Pb (radiogenic)	Inherited components	1	2604	342	342	Ma	Concordia date	TIMS (unspecified)	Bastos Leite PR et al., (2000) JSAES	250146	153 250146	-37.09	-7.57
Brazil	Tabira Granite	Granite	sphene	U-Th-Pb (radiogenic)	Metamorphism (regional)	1	612	9	9	Ma	Concordia date	TIMS (unspecified)	Bastos Leite PR et al., (2000) JSAES	252788	160 252788	-37.42	-7.51
Brazil	Tabira Granite	Granite	zircon	U-Th-Pb (radiogenic)	Crystallisation (intrusive)	1	972	4	4	Ma	Concordia date	TIMS (unspecified)	Bastos Leite PR et al., (2000) JSAES	252789	160 252789	-37.42	-7.51
Brazil	Sertania	Granite	zircon	U-Th-Pb (radiogenic)	Inherited components	1	2300	289	289	Ma	Concordia date	TIMS (unspecified)	Bastos Leite PR et al., (2000) JSAES	252757	166 252757	-37.32	-7.565
Brazil	Serra de Jabitaca	Granite	zircon	U-Th-Pb (radiogenic)	Crystallisation (intrusive)	1	2052	13	13	Ma	Concordia date	TIMS (unspecified)	Bastos Leite PR et al., (2000) JSAES	255104	173 255104	-37.277	-7.62
Brazil	Cariris Fold Belt	Augen gneiss	zircon	U-Th-Pb (radiogenic)	Crystallisation (intrusive)	2	991	40	40	Ma	Concordia date	TIMS (unspecified)	van Schmus, WR et al., (2011) JSAES	259337	92-29	-38.433	-8.372
Brazil	Cariris Velhos	Metagranidoitd	zircon	U-Th-Pb (radiogenic)	Crystallisation (intrusive)	2	926	12	12	Ma	Concordia date	TIMS (unspecified)	Kozuch (2003) PhD	259094	93-72	-35.574	-7.459
Brazil	Cariris Velhos	Metagranitoid	zircon	U-Th-Pb (radiogenic)	Crystallisation (intrusive)	2	941	17	17	Ma	Concordia date	TIMS (unspecified)	Kozuch (2003) PhD	259096	95-203	-37.613	-7.398
Brazil	Ambó - Cariris Velhos	Granite-gneiss	zircon	U-Th-Pb (radiogenic)	Crystallisation (intrusive)	2	958	11	11	Ma	Concordia date	TIMS (unspecified)	dos Santos et al., (2010) JSAES Cariris Velhos	253313	95-223 253313	-36.2159	-7.68412
Brazil	Queimada Gneiss	Gneiss	zircon	U-Th-Pb (radiogenic)	Crystallisation (intrusive)	2	945	12	12	Ma	Concordia date	TIMS (unspecified)	dos Santos et al., (2010) JSAES Cariris Velhos	253310	95-229 253310	-35.893	-7.36559
Brazil	Serra do Pinheiro	Rhyolite	zircon	U-Th-Pb (radiogenic)	Crystallisation (intrusive)	2	973	18	18	Ma	Concordia date	Ion microprobe (SHRIMP)	dos Santos et al., (2010) JSAES Cariris Velhos	252315	95-231 252315	-38.3331	-7.69
Brazil	Cariris Fold Belt	orthogneiss	zircon	U-Th-Pb (radiogenic)	Crystallisation (intrusive)	2	963	14	14	Ma	Concordia date	TIMS (unspecified)	van Schmus, WR et al., (2011) JSAES	259338	95-234	-38.28	-7.975
Brazil	Alto Pajeú Terrane	Gneiss	zircon	U-Th-Pb (radiogenic)	Crystallisation (intrusive)	2	578	41	41	Ma	Concordia date	TIMS (unspecified)	van Schmus, WR et al., (2011) JSAES	259331	96-201	-37.62	-7.753
Brazil	Tabira pluton	Granitoid	zircon	U-Th-Pb (radiogenic)	Crystallisation (intrusive)	2	624	4	4	Ma	Concordia date	TIMS (unspecified)	van Schmus, WR et al., (2011) JSAES	259339	96-207	-37.516	-7.559
Brazil	Neoproterozoic Supracrustal units	metarhyolite	zircon	U-Th-Pb (radiogenic)	Crystallisation (intrusive)	2	618	17	17	Ma	Concordia date	TIMS (unspecified)	van Schmus, WR et al., (2011) JSAES	259332	96-212	-37.756	-7.819
Brazil	Cariris Velhos	Metagranitoid	zircon	U-Th-Pb (radiogenic)	Crystallisation (intrusive)	2	0	12	12	Ma	Concordia date	TIMS (unspecified)	Kozuch (2003) PhD	259098	96-229	-37.828	-7.648
Brazil	Alto Pajeú Terrane	Felsic gneiss	zircon	U-Th-Pb (radiogenic)	Crystallisation (intrusive)	2	2074	14	14	Ma	Concordia date	TIMS (unspecified)	van Schmus, WR et al., (2011) JSAES	259340	96-233a	-37.456	-7.969
Brazil	Brasiliano plutons	gabbro	zircon	U-Th-Pb (radiogenic)	Crystallisation (intrusive)	2	607.3			Ma	Concordia date	TIMS (unspecified)	van Schmus, WR et al., (2011) JSAES	259265	96-237	-37.377	-7.833
Brazil	Brasiliano plutons	Granite	zircon	U-Th-Pb (radiogenic)	Crystallisation (intrusive)	2	583	41	41	Ma	Concordia date	TIMS (unspecified)	van Schmus, WR et al., (2011) JSAES	259333	96-250	-37.758	-7.723
Brazil	Alto Moxotó Terrane	Gneiss	zircon	U-Th-Pb (radiogenic)	Crystallisation (intrusive)	1	2126	38	38	Ma	Concordia date	TIMS (unspecified)	van Schmus, WR et al., (2011) JSAES	259341	96-260	-37.213	-7.956
Brazil	Alto Pajeú Terrane	Granodiorite	zircon	U-Th-Pb (radiogenic)	Crystallisation (intrusive)	2	2136	14	14	Ma	Concordia date	TIMS (unspecified)	van Schmus, WR et al., (2011) JSAES	259342	96-271	-38.369	-7.932
Brazil	Serra do Pinheiro	Metavolcanic	zircon	U-Th-Pb (radiogenic)	Crystallisation (intrusive)	2	980	10	10	Ma	Concordia date	Ion microprobe (SHRIMP)	dos Santos et al., (2010) JSAES Cariris Velhos	252316	96-276 252316	-38.3331	-7.68989
Brazil	Riacho Gravatá Complex	Metavolcanic	zircon	U-Th-Pb (radiogenic)	Crystallisation (intrusive)	3	988	7.3	7.3	Ma	Concordia date	Ion microprobe (SHRIMP)	Guimarães I.P. et al., (2012) PR Cariris Velhos	252322	96-276 252322	-38.3331	-7.68989
Brazil	Piancó-Alto Brígida Terrane	Gabbro	zircon	U-Th-Pb (radiogenic)	Crystallisation (intrusive)	2	619	9	9	Ma	Concordia date	TIMS (unspecified)	van Schmus, WR et al., (2011) JSAES	259334	96-280	-38.2	-7.496
Brazil	Western Pernambuco	Dioritic Gneiss	zircon	U-Th-Pb (radiogenic)	Crystallisation (intrusive)	2	2250	24	24	Ma	Concordia date	TIMS (unspecified)	van Schmus, WR et al., (2011) JSAES	259343	96-282	-38.295	-7.25
Brazil	Piancó-Alto Brígida Terrane	Granodiorite	zircon	U-Th-Pb (radiogenic)	Crystallisation (intrusive)	2	613	18	18	Ma	Concordia date	TIMS (unspecified)	van Schmus, WR et al., (2011) JSAES	259335	96-284	-37.752	-7.224
Brazil	Brasiliano plutons	orthogneiss	zircon	U-Th-Pb (radiogenic)	Crystallisation (intrusive)	2	623	5	5	Ma	Concordia date	TIMS (unspecified)	van Schmus, WR et al., (2011) JSAES	259336	97-046	-36.137	-7.143
Brazil	North of Floresta	Tuff	zircon	U-Th-Pb (radiogenic)	Crystallisation (intrusive)	2	995	8	8	Ma	Concordia date	Ion microprobe (SHRIMP)	dos Santos et al., (2010) JSAES Cariris Velhos	253316	97-16 253316	-38.5333	-8.52472
Brazil	North of Floresta	Tuff	zircon	U-Th-Pb (radiogenic)	Crystallisation (intrusive)	2	971	9	9	Ma	Concordia date	Ion microprobe (SHRIMP)	dos Santos et al., (2010) JSAES Cariris Velhos	253317	97-17 253317	-38.5333	-8.52472
Brazil	Piancó-Alto Brígida Terrane	metarhyolite	zircon	U-Th-Pb (radiogenic)	Crystallisation (intrusive)	2	629	13	13	Ma	Concordia date	TIMS (unspecified)	van Schmus, WR et al., (2011) JSAES	259344	97-203	-37.591	-7.166
Brazil	Riacho Gravatá Complex	Metavolcanic	zircon	U-Th-Pb (radiogenic)	Crystallisation (intrusive)	2	986	19	19	Ma	Concordia date	Ion microprobe (SHRIMP)	dos Santos et al., (2010) JSAES Cariris Velhos	252517	97-208 252517	-38.6233	-8.55361
Brazil	Riacho Gravatá Complex	Metavolcanic	zircon	U-Th-Pb (radiogenic)	not defined	2	1091	13	13	Ma	Concordia date	Ion microprobe (SHRIMP)	Guimarães I.P. et al., (2012) PR Cariris Velhos	252531	97-208 252531	-38.6233	-8.55361
Brazil	Younger rocks	Rhyolite dike	zircon	U-Th-Pb (radiogenic)	Crystallisation (intrusive)	2	635	9	9	Ma	Concordia date	TIMS (unspecified)	Kozuch (2003) PhD	259100	97-215	-37.377	-7.436
Brazil	Cariris Velhos	Granite-gneiss	zircon	U-Th-Pb (radiogenic)	Crystallisation (intrusive)	2	948	8	8	Ma	Concordia date	TIMS (unspecified)	dos Santos et al., (2010) JSAES Cariris Velhos	253311	97-33 253311	-37.3998	-7.59856
Brazil	Cariris Velhos	Gneiss	zircon	U-Th-Pb (radiogenic)	Crystallisation (intrusive)	2	994	26	26	Ma	Concordia date	TIMS (unspecified)	dos Santos et al., (2010) JSAES Cariris Velhos	253315	97-42 253315	-36.6153	-7.17839
Brazil	Aguas Belas	Syenogranite	zircon	U-Th-Pb (radiogenic)	Deposition	2	588	4	4	Ma	Concordia date	Ion microprobe (SHRIMP)	Silva Filho et al., (2010) GR Aguas Belas	253407	AB-8 253407	-37.0435	-9.05817
Brazil	Agua Branca	Granite	zircon	U-Th-Pb (radiogenic)	Crystallisation (intrusive)	3	610	4	4	Ma	Concordia date	Ion microprobe (SHRIMP)	Francisco Silva-Filho et al (2016) JSAES	258552	ABR	-38.0039	-9.27774
Brazil	Agua Branca	Granite	zircon	U-Th-Pb (radiogenic)	Crystallisation (intrusive)	2	624	5	5	Ma	Concordia date	TIMS (unspecified)	Silva Filho et al., (2013) IGR PEAL	258968	ABR	-38.0039	-9.27774
Brazil	Riacho do Forno	Augen gneiss	zircon	U-Th-Pb (radiogenic)	Crystallisation (intrusive)	2	942	22	22	Ma	Concordia date	TIMS (unspecified)	Brito-Neves et al., (2001) RBG Alto Pajeú	254816	Agn-59 254816	-35.6556	-7.01389
Brazil	Antônio Martins pluton	Augen gneiss	zircon	U-Th-Pb (radiogenic)	Crystallisation (intrusive)	2	2169	20	20	Ma	207Pb*/206Pb*	Ion microprobe (SHRIMP)	Hollanda et al., (2011) JSAES	259118	AM	-37.9561	-6.17225
Brazil	Riacho do Forno Orthogneiss	Orthogneiss	zircon	U-Th-Pb (radiogenic)	Crystallisation (intrusive)	3	993	9	9	Ma	Concordia date	Ion microprobe (SHRIMP)	Guimarães I.P. et al., (2006)	258452	AM-536	-38.595	-8.41619
Brazil	Cariré Granulite Zone	Granodiorite	zircon	U-Th-Pb (radiogenic)	Crystallisation (intrusive)	3	2157	26	26	Ma	207Pb*/206Pb*	ICP MS (single fragment/grain)	Amaral et al., (2012) GR Cariré HP	256201	Amaral WT7-02	-40.4833	-3.84167
Brazil	Cariré Granulite Zone	Granodiorite	zircon	U-Th-Pb (radiogenic)	Metamorphism (regional)	3	587	31	31	Ma	207Pb*/206Pb*	ICP MS (single fragment/grain)	Amaral et al., (2012) GR Cariré HP	256202	Amaral WT7-02	-40.4833	-3.84167
Brazil	Cariré Granulite Zone	Mafic granulite	zircon	U-Th-Pb (radiogenic)	Crystallisation (intrusive)	3	612.9	3.4	3.4	Ma	207Pb*/206Pb*	ICP MS (single fragment/grain)	Amaral et al., (2012) GR Cariré HP	256199	Amaral WT7-3A	-40.475	-3.81667
Brazil	Cariré Granulite Zone	Mafic granulite	zircon	U-Th-Pb (radiogenic)	Metamorphism (regional)	3	589	10	10	Ma	207Pb*/206Pb*	ICP MS (single fragment/grain)	Amaral et al., (2012) GR Cariré HP	256200	Amaral WT7-3B	-40.4917	-3.84167
Brazil	Cariré Granulite Zone	Granodiorite	zircon	U-Th-Pb (radiogenic)	Crystallisation (intrusive)	3	2044	46	46	Ma	207Pb*/206Pb*	ICP MS (single fragment/grain)	Amaral et al., (2012) GR Cariré HP	256203	Amaral WT9-06	-40.45	-3.92222
Brazil	Cariré Granulite Zone	Granodiorite	zircon	U-Th-Pb (radiogenic)	Metamorphism (regional)	3	542	310	310	Ma	207Pb*/206Pb*	ICP MS (single fragment/grain)	Amaral et al., (2012) GR Cariré HP	256204	Amaral WT9-06	-40.45	-3.92222
Brazil	Passira	Not defined	zircon	U-Th-Pb (radiogenic)	Crystallisation (intrusive)	2	1718	20	20	Ma	Concordia date	TIMS (unspecified)	Not Defined	252019	anortosito 252019	-35.5095	-7.97225
Brazil	Alto Moxotó Terrane	migmatite	zircon	U-Th-Pb (radiogenic)	Crystallisation (intrusive)	2	2230	27	27	Ma	T (DM)	TIMS (unspecified)	Brito-Neves et al., (2001) RBG Alto Moxotó	259460	B-11-3E	-35.2194	-7.16667
Brazil	Caruaru Orthogneiss	Orthogneiss	zircon	U-Th-Pb (radiogenic)	Crystallisation (intrusive)	2	618	4	4	Ma	Concordia date	ICP MS (single fragment/grain)	Neves et al., (2012) JSAES Ar Ar	259079	BA-10	-35.9477	-8.31298
Brazil	Caicó Complex	Banded orthogneiss	zircon	U-Th-Pb (radiogenic)	Crystallisation (intrusive)	2	2400	40	40	Ma	Concordia date	Ion microprobe (SHRIMP)	Hollanda et al., (2011) JSAES	259112	BGSL	-36.8035	-6.95829
Brazil	Itapetim complex	Monzogranite	zircon	U-Th-Pb (radiogenic)	Crystallisation (intrusive)	2	615.5	8.7	8.7	Ma	Concordia date	Ion microprobe (SHRIMP)	Guimarães I.P. et al., (2011) JSAES	250483	BJ-01 250483	-37.3693	-6.8665
Brazil	Bom Jesus unit	Tonalitic gneiss	zircon	U-Th-Pb (radiogenic)	Crystallisation (intrusive)	2	3395.9	8	8	Ma	Concordia date	TIMS (unspecified)	Dantas (1996) PhD Unesp	259417	BR57	-35.61	-5.98
Brazil	Presidente Juscelino Complex	Leucosome	zircon	U-Th-Pb (radiogenic)	Crystallisation (intrusive)	2	3086	4	4	Ma	Concordia date	TIMS (unspecified)	Dantas (1996) PhD Unesp	259418	BR62	-35.6031	-5.97
Brazil	Presidente Juscelino	Migmatite	zircon	U-Th-Pb (radiogenic)	Metamorphism (regional)	2	3042	87	87	Ma	Concordia date	TIMS (unspecified)	Not Defined	252180	BR62 252180	-35.6031	-5.97
Brazil	Senador Eloi de Souza	Anorthosite	zircon	U-Th-Pb (radiogenic)	Crystallisation (intrusive)	2	1991	160	160	Ma	Concordia date	TIMS (unspecified)	Not Defined	252570	BR65 252570	-35.7153	-6.00278
Brazil	Brejinho	Trondhjemite	zircon	U-Th-Pb (radiogenic)	Crystallisation (intrusive)	2	3333	77	77	Ma	Concordia date	TIMS (unspecified)	Not Defined	250485	BR-68 250485	-35.4069	-6.13167
Brazil	Brejinho complex	Throndjemite	zircon	U-Th-Pb (radiogenic)	Crystallisation (intrusive)	2	3178	8	8	Ma	Concordia date	TIMS (unspecified)	Dantas (1996) PhD Unesp	259419	BR72	-35.41	-6.1
Brazil	Carira	Not defined	zircon	U-Th-Pb (radiogenic)	Metamorphism (regional)	2	2156	6	6	Ma	Concordia date	TIMS (unspecified)	van Schmus, WR et al., (1995) JSAES	254095	BR92-08 254095	-37.105	-10.12
Brazil	Lagoa das Contendas	Tuff	zircon	U-Th-Pb (radiogenic)	Crystallisation (intrusive)	2	1012	18	18	Ma	Concordia date	TIMS (unspecified)	van Schmus, WR et al., (1995) JSAES	251414	BR92-25 251414	-38.5833	-8.55
Brazil	Sao Caetano	Augen gneiss	zircon	U-Th-Pb (radiogenic)	Crystallisation (intrusive)	2	1037	30	30	Ma	Concordia date	TIMS (unspecified)	van Schmus, WR et al., (1995) JSAES	252519	BR92-29 252519	-38.4333	-8.37167
Brazil	Pedro Velho unit	Grt-cpx gneiss	zircon	U-Th-Pb (radiogenic)	Crystallisation (intrusive)	2	2273	47	47	Ma	Concordia date	TIMS (unspecified)	Dantas (1996) PhD Unesp	259421	BR93-18	-35.225	-6.44667
Brazil	Granja complex	Kinzigite	pg-grt-wr	U-Th-Pb (radiogenic)	Cooling	2	558	3	3	Ma	Regression	TIMS (unspecified)	Dos Santos TJ et al., (2008) GSL	259362	BRCE94-03 254043	-40.8307	-3.0613
Brazil	Granja complex	Tonalite	zircon	U-Th-Pb (radiogenic)	Crystallisation (intrusive)	2	2356.1	6.6	6.6	Ma	Concordia date	TIMS (unspecified)	Fetter et al., (2000) RBG	250956	BRCE94-12 250956	-40.5563	-3.30567
Brazil	Tucunduba	Granite	zircon	U-Th-Pb (radiogenic)	Crystallisation (intrusive)	2	563	17	17	Ma	Concordia date	TIMS (unspecified)	dos Santos TJ et al., (2008) JSAES	250737	BRCE94-18 250737	-40.6333	-3.61667
Brazil	Ceara	Gneiss	zircon	U-Th-Pb (radiogenic)	Crystallisation (intrusive)	2	2108.4	4.1	4.1	Ma	Concordia date	TIMS (unspecified)	Fetter et al., (2000) RBG	254124	BRCE94-21 254124	-39.8731	-3.3525
Brazil	Granja	Kinzigite	zircon	U-Th-Pb (radiogenic)	Detrital components	2	2341	76	76	Ma	Regression	TIMS (few fragments/grains)	Dos Santos et al (2009)	117695	BRCE94-3	-40.808	-3.122
Brazil	Granja	Kinzigite	zircon	U-Th-Pb (radiogenic)	Detrital components	2	2277	290	290	Ma	Regression	TIMS (few fragments/grains)	Dos Santos et al (2009)	117696	BRCE94-3	-40.808	-3.122
Brazil	Martinopole	metarhyolite	zircon	U-Th-Pb (radiogenic)	Crystallisation (intrusive)	2	777	11	11	Ma	Concordia date	TIMS (unspecified)	Fetter et al., (2003) GR	254567	BRCE94-36 254567	-40.5158	-3.11639
Brazil	Santa Quitéria	Migmatitic granodiorite	zircon	U-Th-Pb (radiogenic)	Crystallisation (intrusive)	2	623.9	1.3	1.3	Ma	Concordia date	TIMS (unspecified)	Fetter et al., (2003) GR	252835	BRCE94-40 252835	-40.3553	-4.05333
Brazil	Ceará Central	Granite-gneiss	zircon	U-Th-Pb (radiogenic)	Crystallisation (intrusive)	2	2151	9	9	Ma	Concordia date	TIMS (unspecified)	Fetter (1999) PhD	254045	BRCE94-49 254045	-40.2167	-5.43333
Brazil	Mucambo granite	granite	zircon	U-Th-Pb (radiogenic)	Crystallisation (intrusive)	2	532	7	7	Ma	Concordia date	TIMS (unspecified)	dos Santos TJ et al., (2008) JSAES	254623	BRCE94-5 254623	-40.7	-3.78667
Brazil	Troia	Rhyolite	zircon	U-Th-Pb (radiogenic)	Crystallisation (intrusive)	2	2776	65	65	Ma	Concordia date	TIMS (unspecified)	Fetter (1999) PhD	255334	BRCE94-50 255334	-39.8383	-5.43
Brazil	Troia	Tonalitic gneiss	zircon	U-Th-Pb (radiogenic)	Crystallisation (intrusive)	2	2773	60	60	Ma	Concordia date	TIMS (unspecified)	Fetter (1999) PhD	255333	BRCE94-51 255333	-39.663	-5.4965
Brazil	Ceará Central	Tonalite	zircon	U-Th-Pb (radiogenic)	Deposition	2	622.4	1.2	1.2	Ma	Concordia date	TIMS (unspecified)	Fetter (1999) PhD	253409	BRCE95-16 253409	-38.6927	-4.17617
Brazil	Ceará Central	Tonalite	whole rock	U-Th-Pb (radiogenic)	Crustal residence	2	1520			Ma	T (DM)	TIMS (unspecified)	Fetter (1999) PhD	259463	BRCE95-16 253409	-38.6927	-4.17617
Brazil	Quixeramobim	Granite	zircon	U-Th-Pb (radiogenic)	Crystallisation (intrusive)	2	585	4.7	4.7	Ma	Concordia date	TIMS (unspecified)	Fetter (1999) PhD	254794	BRCE95-17 254794	-39.0005	-4.9725
Brazil	UndefinedBRA	Paragneiss	zircon	U-Th-Pb (radiogenic)	Deposition	2	600.9	5.4	5.4	Ma	Concordia date	TIMS (unspecified)	Fetter (1999) PhD	253408	BRCE95-46 253408	-40.222	-3.78317
Brazil	Ceara	Tonalite	zircon	U-Th-Pb (radiogenic)	Crystallisation (intrusive)	2	2130	2.7	2.7	Ma	Concordia date	TIMS (unspecified)	Fetter et al., (2000) RBG	254126	BRCE95-52 254126	-39.4883	-4.77056
Brazil	Ceará Central	Tonalite	zircon	U-Th-Pb (radiogenic)	Crystallisation (intrusive)	2	2140	6	6	Ma	Concordia date	TIMS (unspecified)	Fetter (1999) PhD	254044	BRCE95-68 254044	-38.7527	-4.75667
Brazil	Rio Grande do Norte Terrane	Kinzigite	zircon	U-Th-Pb (radiogenic)	Crystallisation (intrusive)	2	2277	29	29	Ma	Concordia date	TIMS (unspecified)	Fetter (1999) PhD	250006	BRCE96-03 250006	-38.1965	-4.6055
Brazil	Rio Grande do Norte Terrane	Kinzigite	zircon	U-Th-Pb (radiogenic)	Crystallisation (intrusive)	2	2341	76	76	Ma	Concordia date	TIMS (unspecified)	Fetter (1999) PhD	250007	BRCE96-03 250007	-38.1965	-4.6055
Brazil	Acopiara	Not defined	zircon	U-Th-Pb (radiogenic)	Crystallisation (intrusive)	2	2217	14	14	Ma	Concordia date	TIMS (unspecified)	Fetter (1999) PhD	250005	BRCE96-06 250005	-38.0543	-4.7855
Brazil	Jacareacanga	Tonalite	zircon	U-Th-Pb (radiogenic)	Crystallisation (intrusive)	2	2191	9	9	Ma	Concordia date	TIMS (unspecified)	Fetter et al., (2000) RBG	251196	BRCE96-21 251196	-38.5285	-5.80567
Brazil	Caipu	Not defined	zircon	U-Th-Pb (radiogenic)	Deposition	2	712.7	3.1	3.1	Ma	Concordia date	TIMS (unspecified)	Fetter (1999) PhD	253996	BRCE96-32 253996	-39.3278	-6.62267
Brazil	Mombaça block	Tonalite	zircon	U-Th-Pb (radiogenic)	Crystallisation (intrusive)	2	2857	44	44	Ma	Concordia date	TIMS (unspecified)	Fetter (1999) PhD	254613	BRCE96-44 254613	-40.1883	-6.1655
Brazil	Independencia	metarhyolite	zircon	U-Th-Pb (radiogenic)	Crystallisation (intrusive)	2	772	31	31	Ma	Concordia date	TIMS (unspecified)	Fetter et al., (2003) GR	252838	BRCE96-53A 252838	-40.298	-3.82641
Brazil	Pedra Branca	Tonalite	zircon	U-Th-Pb (radiogenic)	Crystallisation (intrusive)	2	2675	64	64	Ma	Concordia date	TIMS (unspecified)	Fetter (1999) PhD	252084	BRCE96-57 252084	-39.9065	-5.4415
Brazil	Mombaça block	Tonalite	zircon	U-Th-Pb (radiogenic)	Crystallisation (intrusive)	2	2794	77	77	Ma	Concordia date	TIMS (unspecified)	Fetter (1999) PhD	254612	BRCE96-61 254612	-39.6112	-5.80283
Brazil	Quixeramobim	Volcaniclastic	zircon	U-Th-Pb (radiogenic)	Crystallisation (intrusive)	2	1875	225	225	Ma	Concordia date	TIMS (unspecified)	Fetter (1999) PhD	254795	BRCE96-67 254795	-39.3162	-5.1555
Brazil	Jacareacanga	Not defined	zircon	U-Th-Pb (radiogenic)	Crystallisation (intrusive)	1	2013	50	50	Ma	Concordia date	TIMS (unspecified)	Fetter et al., (2000) RBG	251194	BRCE96-7 251194	-38.156	-5.14883
Brazil	Jacareacanga	Not defined	zircon	U-Th-Pb (radiogenic)	Crystallisation (intrusive)	1	2061	50	50	Ma	Concordia date	TIMS (unspecified)	Fetter et al., (2000) RBG	251195	BRCE96-7 251195	-38.156	-5.14883
Brazil	Santa Quitéria	Dioritic migmatite	zircon	U-Th-Pb (radiogenic)	Crystallisation (intrusive)	2	637	6.5	6.5	Ma	Concordia date	TIMS (unspecified)	Fetter et al., (2003) GR	252837	BRCE96-82A 252837	-40.4439	-4.21751
Brazil	Caico	Gneiss	zircon	U-Th-Pb (radiogenic)	Metamorphism (regional)	2	2152	8	8	Ma	Concordia date	TIMS (unspecified)	van Schmus, WR et al., (1995) JSAES	253992	BR-E-26 253992	-36.7433	-6.20833
Brazil	Sao Vicente	Gabbro	zircon	U-Th-Pb (radiogenic)	Metamorphism (regional)	2	2152	8	8	Ma	Concordia date	TIMS (unspecified)	van Schmus, WR et al., (1995) JSAES	255031	BR-E-35 255031	-36.77	-6.19833
Brazil	Caico	Tonalite	zircon	U-Th-Pb (radiogenic)	Metamorphism (regional)	2	2152	8	8	Ma	Concordia date	TIMS (unspecified)	van Schmus, WR et al., (1995) JSAES	253993	BR-E-48 253993	-36.7933	-6.12167
Brazil	Bom Jesus	Tonalite	zircon	U-Th-Pb (radiogenic)	Metamorphism (regional)	2	2000	2	2	Ma	Concordia date	TIMS (unspecified)	Dantas et al., (1998) RBG	250440	BRED57 250440	-35.58	-5.98
Brazil	Bom Jesus	Tonalite	zircon	U-Th-Pb (radiogenic)	Crystallisation (intrusive)	2	3481	123	123	Ma	Concordia date	TIMS (unspecified)	Dantas et al., (1998) RBG	250441	BRED57 250441	-35.58	-5.98
Brazil	Bom Jesus	Tonalite	zircon	U-Th-Pb (radiogenic)	Crystallisation (intrusive)	2	3503	15	15	Ma	Concordia date	TIMS (unspecified)	Dantas et al., (1998) RBG	250442	BRED57 250442	-35.58	-5.98
Brazil	Brejinho	Trondhjemite	zircon	U-Th-Pb (radiogenic)	Crystallisation (intrusive)	2	3178	8	8	Ma	Concordia date	TIMS (unspecified)	Dantas et al., (1998) RBG	250484	BRED72 250484	-35.4	-6.15
Brazil	Chaval Granite	Granite	monazite	U-Th-Pb (radiogenic)	Crystallisation (intrusive)	2	591	10	10	Ma	Concordia date	TIMS (unspecified)	Fetter et al., (2003) GR	255206	BRPI94-1 255206	-41.374	-3.05867
Brazil	Acari	Porphyritic granite	zircon	U-Th-Pb (radiogenic)	Crystallisation (intrusive)	3	577	4.5	4.5	Ma	Concordia date	Ion microprobe (SHRIMP)	Archanjo et al., (2013) GR Timing	259067	C Por granite	-36.6486	-6.4383
Brazil	Syenitic orthogneiss	Syenitic orthgneiss	zircon	U-Th-Pb (radiogenic)	Crystallisation (intrusive)	2	636	3	3	Ma	Concordia date	ICP MS (single fragment/grain)	Neves S.P., et al., (2015) JSAES	258546	CA34	-35.9733	-8.29924
Brazil	Altinho Orthogneiss	Orthogneiss	zircon	U-Th-Pb (radiogenic)	Crystallisation (intrusive)	2	652	6	6	Ma	Concordia date	ICP MS (single fragment/grain)	Neves S.P., et al., (2015) JSAES	258545	CA40	-35.9883	-8.43131
Brazil	Cabanas granite	Granite	zircon	U-Th-Pb (radiogenic)	Crystallisation (intrusive)	2	573	4	4	Ma	Concordia date	Ion microprobe (SHRIMP)	Neves et al., (2008) JSAES	253974	CAB1 253974	-36.1652	-8.34194
Brazil	Cabanas granite	Granite	zircon	U-Th-Pb (radiogenic)	Inherited components	2	2192	14	14	Ma	Concordia date	Ion microprobe (SHRIMP)	Neves et al., (2008) JSAES	253975	CAB1 253975	-36.1652	-8.34194
Brazil	Cachoeirinha pluton	Syenite	zircon	U-Th-Pb (radiogenic)	Crystallisation (intrusive)	2	587	8	8	Ma	Concordia date	Ion microprobe (SHRIMP)	Neves et al., (2008) JSAES	250514	CAC-2 250514	-36.2289	-8.44222
Brazil	Cardoso Pluton	Granite	zircon	U-Th-Pb (radiogenic)	Crystallisation (intrusive)	3	596	3	3	Ma	Concordia date	ICP MS (single fragment/grain)	Hollanda et al., (2015) PR Seridó	258718	CAR	-36.018	-5.56091
Brazil	Curral de Cima pluton	Tonalite	zircon	U-Th-Pb (radiogenic)	Crystallisation (intrusive)	1	618.3	4.9	4.9	Ma	Concordia date	Ion microprobe (SHRIMP)	Ferreira, VP et al., (2011) Lithos	259108	ccima-4	-35.2525	-6.71947
Brazil	Sao Jose do Campestre	Syenogranite	zircon	U-Th-Pb (radiogenic)	Crystallisation (intrusive)	2	2685	9	9	Ma	Concordia date	TIMS (unspecified)	Dantas (1996) PhD Unesp	254999	CE116 254999	-35.78	-6.23
Brazil	São José do Campestre	Biotite orthogneiss	zircon	U-Th-Pb (radiogenic)	Crystallisation (intrusive)	2	3255	4	4	Ma	Concordia date	Ion microprobe (SHRIMP)	Dantas et al., (2004) PR	259406	CE-118	-35.7389	-6.13056
Brazil	Cachoeirinha	Granite	zircon	U-Th-Pb (radiogenic)	Crystallisation (intrusive)	2	587	1	1	Ma	Concordia date	TIMS (unspecified)	Silva Filho et al., (2013) IGR PEAL	258969	CHA-1-A	-36.2473	-8.51867
Brazil	Cororal João Sá pluton	Granodiorite	zircon	U-Th-Pb (radiogenic)	Crystallisation (intrusive)	1	625	2	2	Ma	Single grain	TIMS (unspecified)	Long et al., (2005) J of Petrology	259388	CJS 20	-37.922	-10.2926
Brazil	Correntes Pluton	Granite	zircon	U-Th-Pb (radiogenic)	Crystallisation (intrusive)	3	603	5	5	Ma	Concordia date	Ion microprobe (SHRIMP)	Francisco Silva-Filho et al (2016) JSAES	258549	CO-8	-36.3443	-9.27952
Brazil	Correntes Pluton	Granite	zircon	U-Th-Pb (radiogenic)	Crystallisation (intrusive)	2	592	3	3	Ma	Concordia date	TIMS (unspecified)	Silva Filho et al., (2013) IGR PEAL	258970	CO-8	-36.3443	-9.27952
Brazil	Granjerio	Tonalite	zircon	U-Th-Pb (radiogenic)	Crystallisation (intrusive)	2	2541	11	11	Ma	not defined	not defined	Not Defined	75748	CPRM_CPRM1	-39.2319	-6.90694
Brazil	Varzea Alegre Suite	Granodiorite	zircon	U-Th-Pb (radiogenic)	Crystallisation (intrusive)	2	2193	7	7	Ma	not defined	not defined	Not Defined	75744	CPRM_CPRM3	-39.2164	-6.77972
Brazil	Varzea Alegre Suite	Tonalite	zircon	U-Th-Pb (radiogenic)	Crystallisation (intrusive)	2	2187	6	6	Ma	not defined	not defined	Not Defined	75745	CPRM_CPRM3A	-39.2164	-6.77972
Brazil	Granjeiro	Tonalite	zircon	U-Th-Pb (radiogenic)	Crystallisation (intrusive)	2	2541	11	11	Ma	Concordia date	Ion microprobe (SHRIMP)	Not Defined	250963	CPRM1 250963	-39.2319	-6.90694
Brazil	Lavras da Mangabeira	Arenite	zircon	U-Th-Pb (radiogenic)	Detrital components	2	552	33	33	Ma	Concordia date	Ion microprobe (SHRIMP)	Not Defined	251483	CPRM2 251483	-38.9958	-6.75917
Brazil	Lavras da Mangabeira	Arenite	zircon	U-Th-Pb (radiogenic)	Detrital components	2	3278	13	13	Ma	Concordia date	Ion microprobe (SHRIMP)	Not Defined	251484	CPRM2 251484	-38.9958	-6.75917
Brazil	Lavras da Mangabeira	Arenite	zircon	U-Th-Pb (radiogenic)	Detrital components	2	2727	32	32	Ma	Concordia date	Ion microprobe (SHRIMP)	Not Defined	251485	CPRM2 251485	-38.9958	-6.75917
Brazil	Varzea Alegre Suite	Granodiorite	zircon	U-Th-Pb (radiogenic)	Crystallisation (intrusive)	2	2193	7	7	Ma	Concordia date	Ion microprobe (SHRIMP)	Not Defined	252996	CPRM3 252996	-39.2164	-6.77972
Brazil	Varzea Alegre Suite	Tonalite	zircon	U-Th-Pb (radiogenic)	Crystallisation (intrusive)	2	2187	6	6	Ma	Concordia date	Ion microprobe (SHRIMP)	Not Defined	252995	CPRM3A 252995	-39.2164	-6.77972
Brazil	Tamboril-Santa Quitéria Complex	Quartz diorite	zircon	U-Th-Pb (radiogenic)	Crystallisation (intrusive)	3	618	23	23	Ma	Concordia date	ICP MS (single fragment/grain)	Costa et al., (2013) USP Tamboril-Sta Quiteria	259034	CR-011	-40.8529	-5.08684
Brazil	Lajedinho granodiorite	Granodiorite	zircon	U-Th-Pb (radiogenic)	Crystallisation (intrusive)	3	619	3	3	Ma	Concordia date	Ion microprobe (SHRIMP)	Oliveira et al., (2015) JSAES Serg Belt	258597	CRN-109B	-37.79	-9.63
Brazil	Poço Redondo granite	Granite	zircon	U-Th-Pb (radiogenic)	Crystallisation (intrusive)	3	623	7	7	Ma	Concordia date	Ion microprobe (SHRIMP)	Oliveira et al., (2015) JSAES Serg Belt	258595	CRN-11	-37.69	-9.8
Brazil	Tabira pluton	Granodiorite	zircon	U-Th-Pb (radiogenic)	Crystallisation (intrusive)	2	593.2	6.8	6.8	Ma	Concordia date	Ion microprobe (SHRIMP)	Guimarães I.P. et al., (2011) JSAES	252787	CT-02 252787	-37.3693	-7.58359
Brazil	Plutonic Cerro Corá	Granite	zircon	U-Th-Pb (radiogenic)	Crystallisation (intrusive)	3	560	6	6	Ma	Concordia date	ICP MS (single fragment/grain)	de Souza Z.S. et al., (2016)	258425	D3	-36.359	-5.947
Brazil	Totoró	Diorite	zircon	U-Th-Pb (radiogenic)	Crystallisation (intrusive)	3	597	5.7	5.7	Ma	Concordia date	Ion microprobe (SHRIMP)	Archanjo et al., (2013) GR Timing	259070	Diorite	-36.563	-6.22558
Brazil	Tamboril	Tonalitic metatexite (protolith)	zircon	U-Th-Pb (radiogenic)	Crystallisation (intrusive)	3	646	4.5	4.5	Ma	Concordia date	Ion microprobe (SHRIMP)	Ganade de Araújo et al., (2014) Lithos	258962	DKE-125A	-40.0075	-3.754
Brazil	Tamboril	Tonalitic metatexite (schollen)	zircon	U-Th-Pb (radiogenic)	Crystallisation (intrusive)	3	625.9	4.6	4.6	Ma	Concordia date	Ion microprobe (SHRIMP)	Ganade de Araújo et al., (2014) Lithos	258963	DKE-125B	-40.0075	-3.754
Brazil	Tamboril/Santa Quitéra	Granodioritic schollen	zircon	U-Th-Pb (radiogenic)	Crystallisation (intrusive)	3	663	6.6	6.6	Ma	Concordia date	Ion microprobe (SHRIMP)	Ganade de Araújo et al., (2014) Lithos	258961	DKE-170	-39.8237	-3.73462
Brazil	Lagoa Caiçara	Mafic tonalitic metatexite (protolith)	zircon	U-Th-Pb (radiogenic)	Crystallisation (intrusive)	3	654.6	4.7	4.7	Ma	Concordia date	Ion microprobe (SHRIMP)	Ganade de Araújo et al., (2014) Lithos	258956	DKE-200A	-39.5268	-3.813
Brazil	Santa Quitéria	Porphyritic monzogranite	zircon	U-Th-Pb (radiogenic)	Crystallisation (intrusive)	3	637.8	4.8	4.8	Ma	Concordia date	Ion microprobe (SHRIMP)	Ganade de Araújo et al., (2014) Lithos	258960	DKE-211	-39.6389	-3.60363
Brazil	Lagoa Caiçara	Granodioritic metatexite (protolith)	zircon	U-Th-Pb (radiogenic)	Crystallisation (intrusive)	3	833	6.1	6.1	Ma	Concordia date	Ion microprobe (SHRIMP)	Ganade de Araújo et al., (2014) Lithos	258955	DKE-221	-39.5276	-3.81872
Brazil	Lagoa Caiçara	Gray biotite orthogneiss	zircon	U-Th-Pb (radiogenic)	Crystallisation (intrusive)	3	627	4.9	4.9	Ma	Concordia date	Ion microprobe (SHRIMP)	Ganade de Araújo et al., (2014) Lithos	258958	DKE-231	-39.433	-3.78619
Brazil	Lagoa Caiçara	Gray biotite orthogneiss	zircon	U-Th-Pb (radiogenic)	Crystallisation (intrusive)	3	632	5.1	5.1	Ma	Concordia date	Ion microprobe (SHRIMP)	Ganade de Araújo et al., (2014) Lithos	258957	DKE-269	-39.8403	-4.26701
Brazil	Tamboril	Granodioritic metatexite (schollen)	zircon	U-Th-Pb (radiogenic)	Crystallisation (intrusive)	3	892	7.5	7.5	Ma	Concordia date	Ion microprobe (SHRIMP)	Ganade de Araújo et al., (2014) Lithos	258964	DKE-273A	-40.0018	-4.30402
Brazil	Tamboril	Diatexite matrix	zircon	U-Th-Pb (radiogenic)	Crystallisation (intrusive)	3	618	4.1	4.1	Ma	Concordia date	Ion microprobe (SHRIMP)	Ganade de Araújo et al., (2014) Lithos	258965	DKE-273B	-40.0018	-4.30402
Brazil	Boi	Quartz diorite	zircon	U-Th-Pb (radiogenic)	Crystallisation (intrusive)	3	648	4.1	4.1	Ma	Concordia date	Ion microprobe (SHRIMP)	Ganade de Araújo et al., (2014) Lithos	258959	DKE-277	-40.0671	-3.97476
Brazil	Senador Eloi de Souza	Gneiss	zircon	U-Th-Pb (radiogenic)	Metamorphism (regional)	2	3076	100	100	Ma	Concordia date	TIMS (unspecified)	Dantas (1996) PhD Unesp	252571	EC-74 252571	-35.6742	-6.0175
Brazil	Januário Cicco MCB	Syenogranite	zircon	U-Th-Pb (radiogenic)	Crystallisation (intrusive)	2	2655	4	4	Ma	Concordia date	TIMS (unspecified)	Dantas (1996) PhD Unesp	259420	EC-80	-35.6	-6.16
Brazil	São José do Campestre	Tonalitic gneiss	zircon	U-Th-Pb (radiogenic)	Crystallisation (intrusive)	2	3412	8	8	Ma	Concordia date	Ion microprobe (SHRIMP)	Dantas et al., (2004) PR	259405	ED-57	-35.6072	-5.98139
Brazil	Caicó Complex	Augen-gneiss	zircon	U-Th-Pb (radiogenic)	Crystallisation (intrusive)	3	2252	17	17	Ma	Concordia date	ICP MS (single fragment/grain)	Medeiros et al., (2012) USP Piranhas-Seridó	259076	EL-17	-36.8168	-6.11627
Brazil	Serrinha Plúton	Granite	zircon	U-Th-Pb (radiogenic)	Crystallisation (intrusive)	2	575.8	2.7	2.7	Ma	Concordia date	ICP MS (single fragment/grain)	Dias LSG., (2006) MSc UFRN	258407	ES-300	-35.5017	-6.28152
Brazil	São José do Campestre	Leuconorite	monazite	U-Th-Pb (radiogenic)	Metamorphism (regional)	2	553	10	10	Ma	Weighted-histogram	EMPA	de Souza Z.S. et al., (2006) GR Monazite	259372	ES35B	-35.5702	-6.27884
Brazil	Metaplutonic São Pedro do Potengi	Granite	zircon	U-Th-Pb (radiogenic)	Crystallisation (intrusive)	3	3118	19	19	Ma	Concordia date	ICP MS (single fragment/grain)	de Souza Z.S. et al., (2016)	258413	ES387	-35.34	-5.87
Brazil	Metaplutonic Serra Caiada	Granite	zircon	U-Th-Pb (radiogenic)	Crystallisation (intrusive)	3	3356	21	21	Ma	Concordia date	ICP MS (single fragment/grain)	de Souza Z.S. et al., (2016)	258408	ES450	-35.73	-6.09
Brazil	Plutonic Japi	Granite	zircon	U-Th-Pb (radiogenic)	Crystallisation (intrusive)	3	597	4	4	Ma	Concordia date	ICP MS (single fragment/grain)	de Souza Z.S. et al., (2016)	258423	ES487	-35.932	-6.424
Brazil	Plutonic São Paulo do Potengi	Pink granite	zircon	U-Th-Pb (radiogenic)	Inherited components	2	2202	32	32	Ma	Concordia date	ICP MS (single fragment/grain)	de Souza Z.S. et al., (2016)	258437	ES586	-35.845	-5.923
Brazil	Plutonic São Paulo do Potengi	Pink granite	zircon	U-Th-Pb (radiogenic)	Metamorphism (regional)	2	561			Ma	Concordia date	ICP MS (single fragment/grain)	de Souza Z.S. et al., (2016)	258438	ES586	-35.845	-5.923
Brazil	Plutonic Bodó	Leucogranite	zircon	U-Th-Pb (radiogenic)	Inherited components	2	2268	33	33	Ma	Concordia date	ICP MS (single fragment/grain)	de Souza Z.S. et al., (2016)	258433	ES818	-36.407	-5.998
Brazil	Plutonic Bodó	Leucogranite	zircon	U-Th-Pb (radiogenic)	Metamorphism (regional)	2	561			Ma	Concordia date	ICP MS (single fragment/grain)	de Souza Z.S. et al., (2016)	258434	ES818	-36.407	-5.998
Brazil	Esperança	Syenogranite	zircon	U-Th-Pb (radiogenic)	Crystallisation (intrusive)	1	591.6	5.3	5.3	Ma	Concordia date	TIMS (unspecified)	Archanjo e Fetter, (2004) Prec Res	258679	ES-91	-36.0642	-7.0866
Brazil	Serra do Deserto Suite	Augen Gneiss	zircon	U-Th-Pb (radiogenic)	Crystallisation (intrusive)	3	1777.2	7.6	7.6	Ma	Concordia date	ICP MS (single fragment/grain)	Sá et al., (2014) Geologia USP	258751	FA-67	-37.8413	-5.73887
Brazil	Serra da Palha orthogneiss	Granitic orthogneiss	zircon	U-Th-Pb (radiogenic)	Crystallisation (intrusive)	3	2150	16	16	Ma	Concordia date	ICP MS (single fragment/grain)	Costa et al., (2015) JSAES	258555	FC-1158	-39.1697	-4.90462
Brazil	Tamboril-Santa Quitéria Complex	Quartz monzonite	zircon	U-Th-Pb (radiogenic)	Crystallisation (intrusive)	3	634	10	10	Ma	Concordia date	ICP MS (single fragment/grain)	Costa et al., (2013) USP Tamboril-Sta Quiteria	259033	FC-162B	-40.6679	-5.27609
Brazil	Cipó orthgneiss	Tonalitic orthogneiss	zircon	U-Th-Pb (radiogenic)	Crystallisation (intrusive)	3	2189	6	6	Ma	Concordia date	ICP MS (single fragment/grain)	Costa et al., (2015) JSAES	258553	FC-722	-39.2206	-4.73663
Brazil	Cipó orthgneiss	Tonalitic orthogneiss	zircon	U-Th-Pb (radiogenic)	Crystallisation (intrusive)	3	2180	15	15	Ma	Concordia date	ICP MS (single fragment/grain)	Costa et al., (2015) JSAES	258554	FC-943	-39.3096	-4.88606
Brazil	Riacho das Lages Suite	Metagranodiorite	zircon	U-Th-Pb (radiogenic)	Crystallisation (intrusive)	3	2643	18	18	Ma	Concordia date	ICP MS (single fragment/grain)	Lira Santos et al (2017)	258401	FL-105	-38.2114	-8.50544
Brazil	Riacho das Lages Suite	Metatonalite	zircon	U-Th-Pb (radiogenic)	Crystallisation (intrusive)	3	2625	14	14	Ma	Concordia date	ICP MS (single fragment/grain)	Lira Santos et al (2017)	258398	FL-56	-38.1164	-8.56611
Brazil	Floresta Suite	Metatonalite	zircon	U-Th-Pb (radiogenic)	Crystallisation (intrusive)	3	2098	5.3	5.3	Ma	Concordia date	ICP MS (single fragment/grain)	Lira Santos et al (2017)	258399	FL-60	-38.2642	-8.58682
Brazil	Floresta Suite	Metadiorite	zircon	U-Th-Pb (radiogenic)	Crystallisation (intrusive)	3	2103.8	9.3	9.3	Ma	Concordia date	ICP MS (single fragment/grain)	Lira Santos et al (2017)	258400	FL-65	-38.3156	-8.58111
Brazil	Rajada Suite	Metagranite	zircon	U-Th-Pb (radiogenic)	Crystallisation (intrusive)	1	608	8	8	Ma	Concordia date	ICP MS (single fragment/grain)	Caxito F. et al., (2016) P.R.	258458	FRP005	-40.8271	-8.80533
Brazil	Afeição Suite	Granite sill	zircon	U-Th-Pb (radiogenic)	Crystallisation (intrusive)	3	1001.8	4.5	4.5	Ma	Concordia date	ICP MS (single fragment/grain)	Caxito et al., (2014) JSAES Afeiçao Suite	258840	FRP122	-41.8463	-8.49016
Brazil	Serra da Aldeia Suite	Syenogranite	zircon	U-Th-Pb (radiogenic)	Crystallisation (intrusive)	2	586.2	5	5	Ma	Concordia date	ICP MS (single fragment/grain)	Caxito F. et al., (2016) P.R.	258459	FRP171	-41.4057	-8.13578
Brazil	Afeição Suite	Augen-gneiss	zircon	U-Th-Pb (radiogenic)	Crystallisation (intrusive)	3	966	4.6	4.6	Ma	Concordia date	ICP MS (single fragment/grain)	Caxito et al., (2014) JSAES Afeiçao Suite	258841	FRP200	-41.3115	-8.06543
Brazil	Paulistana Complex	Metagabbro	zircon	U-Th-Pb (radiogenic)	Crystallisation (intrusive)	1	882.8	4.4	4.4	Ma	Concordia date	ICP MS (single fragment/grain)	Caxito F. et al., (2016) P.R.	258457	FRP316A	-41.2392	-8.16554
Brazil	Totoró	Gabbro	zircon	U-Th-Pb (radiogenic)	Crystallisation (intrusive)	3	595	3.4	3.4	Ma	Concordia date	Ion microprobe (SHRIMP)	Archanjo et al., (2013) GR Timing	259069	Gabbro	-9.24616	-6.21987
Brazil	Pinhões Orthogneiss	Orthogneiss	zircon	U-Th-Pb (radiogenic)	Crystallisation (intrusive)	2	869	9	9	Ma	Concordia date	ICP MS (single fragment/grain)	Neves S.P., et al., (2015) JSAES	258544	GE-1	-35.8198	-7.53616
Brazil	Floresta Maf-Ultram Complex	Meta-hornblendite	zircon	U-Th-Pb (radiogenic)	Crystallisation (intrusive)	3	1024	18	18	Ma	Concordia date	ICP MS (single fragment/grain)	Lages & Dantas (2016) P.R.	258521	GL-02_SPP	-38.5656	-8.47701
Brazil	Floresta Maf-Ultram Complex	Meta-hornblendite	zircon	U-Th-Pb (radiogenic)	Metamorphism (regional)	3	685	17	17	Ma	Concordia date	ICP MS (single fragment/grain)	Lages & Dantas (2016) P.R.	258522	GL-02_SPP	-38.5656	-8.47701
Brazil	Cabaceiras Complex	Migmatitic orthogneiss	zircon	U-Th-Pb (radiogenic)	Crystallisation (intrusive)	2	2055	23	23	Ma	Concordia date	ICP MS (single fragment/grain)	Neves S.P., et al., (2015) JSAES Paleoprot	258664	GL-476	-36.303	-7.48306
Brazil	São Joãozinho orthogneiss	Augen Gneiss	zircon	U-Th-Pb (radiogenic)	Crystallisation (intrusive)	2	2109	17	15	Ma	Concordia date	ICP MS (single fragment/grain)	Neves S.P., et al., (2015) JSAES Paleoprot	258666	GL-479	-36.275	-7.28361
Brazil	Sítio do Icó Orthogneiss	Orthogneiss	zircon	U-Th-Pb (radiogenic)	Crystallisation (intrusive)	3	1005	5	5	Ma	Concordia date	Ion microprobe (SHRIMP)	Guimarães I.P. et al., (2006)	258451	GL-544	-36.4748	-7.23883
Brazil	Algodoes	Tonalite	zircon	U-Th-Pb (radiogenic)	Crystallisation (intrusive)	2	2130.2	2.6	2.6	Ma	Concordia date	TIMS (unspecified)	Martins et al., (2009). Gond Res	252082	GM-16 252082	-39.322	-5.019
Brazil	Algodoes	Tonalite	zircon	U-Th-Pb (radiogenic)	Crystallisation (intrusive)	2	2140	6	6	Ma	207Pb*/206Pb*	TIMS (evaporation)	Martins et al., (2009). Gond Res	252083	GM-16 252083	-39.322	-5.019
Brazil	Algodoes	Granite	zircon	U-Th-Pb (radiogenic)	Crystallisation (intrusive)	2	2160	9	9	Ma	207Pb*/206Pb*	TIMS (evaporation)	Martins et al., (2009). Gond Res	252994	GM-20B 252994	-39.241	-4.947
Brazil	Totoró	Porphyritic granite	zircon	U-Th-Pb (radiogenic)	Crystallisation (intrusive)	3	591	3.8	3.8	Ma	Concordia date	Ion microprobe (SHRIMP)	Archanjo et al., (2013) GR Timing	259071	Granite	-36.563	-6.18846
Brazil	Santa Luzia	Granitic nebulite	zircon	U-Th-Pb (radiogenic)	Crystallisation (intrusive)	3	573.2	3.4	3.4	Ma	206Pb/238U weighted average	Ion microprobe (SHRIMP)	Archanjo et al., (2013) GR Timing	259073	GSL-1	-36.8357	-6.86804
Brazil	Santa Luzia	Granitic nebulite	zircon	U-Th-Pb (radiogenic)	Inherited components	3	2203	17	17	Ma	Concordia date	Ion microprobe (SHRIMP)	Archanjo et al., (2013) GR Timing	259072	GSL-2	-36.8357	-6.86804
Brazil	Guarany Pluton	Diorite	zircon	U-Th-Pb (radiogenic)	Crystallisation (intrusive)	3	573	4	4	Ma	Concordia date	Ion microprobe (SHRIMP)	Ferreira et al,, (2015) Lithos	258660	GUA-13	-35.0417	-8.16667
Brazil	Guarany Pluton	Granite	zircon	U-Th-Pb (radiogenic)	Crystallisation (intrusive)	3	573	4	4	Ma	Concordia date	Ion microprobe (SHRIMP)	Ferreira et al,, (2015) Lithos	258658	GUA-2	-35.0417	-8.16667
Brazil	Palmares sub-domain	Calc-alkaline orthogneiss	zircon	U-Th-Pb (radiogenic)	Crystallisation (intrusive)	2	613	7	7	Ma	207Pb*/206Pb*	Ion microprobe (SHRIMP)	da Silva Filho et al., (2014) IJES PEAL	258789	GUS-152	-36.0081	-9.00348
Brazil	Teixeira batholith	Granite	zircon	U-Th-Pb (radiogenic)	Crystallisation (intrusive)	2	591	5.3	5.3	Ma	Concordia date	Ion microprobe (SHRIMP)	Archanjo et al., (2008) J of Structural Geol	255089	JAB1 255089	-37.3641	-7.25919
Brazil	Quixadá batholith	Monzonite	zircon	U-Th-Pb (radiogenic)	Crystallisation (intrusive)	2	585	4.7	4.7	Ma	Concordia date	TIMS (unspecified)	Fetter (1999) PhD	259396	JN-279	-39.0058	-4.95103
Brazil	Queimada Grande granodiorite	Granodiorite	zircon	U-Th-Pb (radiogenic)	Crystallisation (intrusive)	3	618	4	4	Ma	Concordia date	Ion microprobe (SHRIMP)	Oliveira et al., (2015) JSAES Serg Belt	258596	JUD-91	-37.66	-9.96
Brazil	Sítios Novos granite	Granite	zircon	U-Th-Pb (radiogenic)	Crystallisation (intrusive)	3	631	4	4	Ma	Concordia date	Ion microprobe (SHRIMP)	Oliveira et al., (2015) JSAES Serg Belt	258594	JUD-96	-37.62	-9.92
Brazil	UndefinedBRA	Granite	titanite	U-Th-Pb (radiogenic)	Deposition	2	571	9	9	Ma	Concordia date	TIMS (unspecified)	Bueno JF et al., (2009) GR Serg Belt	253405	JUMS-14B 253405	-37.0247	-10.0484
Brazil	Camará tonalite	Tonalite	zircon	U-Th-Pb (radiogenic)	Crystallisation (intrusive)	2	628	12	12	Ma	Concordia date	Ion microprobe (SHRIMP)	Bueno JF et al., (2009) GR Serg Belt	253719	JUMS-35 253719	-37.1315	-10.0215
Brazil	Jupi orthogneiss	Orthogneiss	zircon	U-Th-Pb (radiogenic)	Crystallisation (intrusive)	2	606	8	8	Ma	Concordia date	Ion microprobe (SHRIMP)	Neves et al., (2008) JSAES	253283	Jupi 253283	-36.4538	-8.72747
Brazil	Jupi orthogneiss	Orthogneiss	zircon	U-Th-Pb (radiogenic)	Inherited components	2	1980	13	13	Ma	Concordia date	Ion microprobe (SHRIMP)	Neves et al., (2008) JSAES	253425	Jupi 253425	-36.4538	-8.72747
Brazil	Novo Oriente	Metabasalt	zircon	U-Th-Pb (radiogenic)	Inherited components	2	2083	28	28	Ma	Concordia date	ICP MS (single fragment/grain)	Ganade de Araújo et al., (2010) Gondwana Res	254648	KE_417 254648	-40.8202	-5.87053
Brazil	Novo Oriente	Felsic dicordant sheet	zircon	U-Th-Pb (radiogenic)	Crystallisation (intrusive)	2	638	3	3	Ma	Concordia date	ICP MS (single fragment/grain)	Ganade de Araújo et al., (2010) Gondwana Res	254647	KE-338 254647	-40.7324	-5.62192
Brazil	Sume	Granodiorite	zircon	U-Th-Pb (radiogenic)	Crystallisation (intrusive)	2	640	6	6	Ma	Concordia date	Ion microprobe (SHRIMP)	Silva LC et al., (2002) RBG	252781	LA04 252781	-36.9278	-7.70913
Brazil	Belem do Sao Francisco	Granodiorite	zircon	U-Th-Pb (radiogenic)	Crystallisation (intrusive)	2	2079	34	34	Ma	Concordia date	Ion microprobe (SHRIMP)	Silva LC et al., (2002) RBG	250419	LA13 250419	-38.6322	-8.62146
Brazil	Belem do Sao Francisco	Granodiorite	zircon	U-Th-Pb (radiogenic)	Metamorphism (regional)	2	655	27	27	Ma	Concordia date	Ion microprobe (SHRIMP)	Silva LC et al., (2002) RBG	250429	LA13 250429	-38.6322	-8.62146
Brazil	Vitor	Granite	zircon	U-Th-Pb (radiogenic)	Crystallisation (intrusive)	2	3072	5	5	Ma	Concordia date	Ion microprobe (SHRIMP)	Silva LC et al., (2002) RBG	255469	LA21 255469	-39.6878	-8.79763
Brazil	Vitor	Granite	zircon	U-Th-Pb (radiogenic)	Metamorphism (regional)	1	870	330	330	Ma	Concordia date	Ion microprobe (SHRIMP)	Silva LC et al., (2002) RBG	255470	LA21 255470	-39.6878	-8.79763
Brazil	Santa Maria da Boa Vista	Gneiss	zircon	U-Th-Pb (radiogenic)	Metamorphism (regional)	1	3052	5	5	Ma	Concordia date	Ion microprobe (SHRIMP)	da Silva, L. C et al. , (2002) RGB	255471	LA21 255471	-39.6878	-8.79763
Brazil	Santa Maria da Boa Vista	Gneiss	zircon	U-Th-Pb (radiogenic)	not defined	1	796	5	5	Ma	Concordia date	Ion microprobe (SHRIMP)	da Silva, L. C et al. , (2002) RGB	255472	LA21 255472	-39.6878	-8.79763
Brazil	Acari	Fina-grained granite	zircon	U-Th-Pb (radiogenic)	Crystallisation (intrusive)	3	572	4.6	4.6	Ma	Concordia date	Ion microprobe (SHRIMP)	Archanjo et al., (2013) GR Timing	259068	Leucogranite	-36.6229	-6.32409
Brazil	Plutonic São José do Campestre	Gabbro	zircon	U-Th-Pb (radiogenic)	Crystallisation (intrusive)	3	576.4	3.9	3.9	Ma	Concordia date	ICP MS (single fragment/grain)	de Souza Z.S. et al., (2016)	258421	LG130	-35.654	-6.315
Brazil	Panelas Pluton	Granite	zircon	U-Th-Pb (radiogenic)	Crystallisation (intrusive)	3	586	3	3	Ma	Concordia date	ICP MS (single fragment/grain)	Neves et al., (2012) JSAES Ar Ar	259080	LG-9	-35.8744	-8.80077
Brazil	Arrojado Farm	Granodioritic orthogneiss	zircon	U-Th-Pb (radiogenic)	Crystallisation (intrusive)	3	2803	5	5	Ma	207Pb*/206Pb*	ICP MS (single fragment/grain)	Hollanda et al., (2015) PR Seridó	258719	LM10	-39.0416	-6.69769
Brazil	Lourenço pluton	Monzodiorite	zircon	U-Th-Pb (radiogenic)	Crystallisation (intrusive)	1	577.2	3.8	3.8	Ma	Concordia date	Ion microprobe (SHRIMP)	Ferreira, VP et al., (2011) Lithos	259109	loure-30	-35.3985	-6.93194
Brazil	Independencia Unit	Ky-grt-bt gneiss	zircon	U-Th-Pb (radiogenic)	Metamorphism (regional)	1	649	11	11	Ma	206Pb/238U weighted average	ICP MS (single fragment/grain)	Ancelmi et al., (2015) JSAES Forquilha	258714	MAT-Ky	-40.1382	-3.82669
Brazil	Morro do Cruzeiro Pluton	Granitic orthogneiss	zircon	U-Th-Pb (radiogenic)	Crystallisation (intrusive)	3	959.7	4.2	4.2	Ma	207Pb*/206Pb*	Ion microprobe (SHRIMP)	Guimarães et al., (2012) PR Cariris Velhos	259101	MCZ-3	-37.2569	-7.47883
Brazil	Mata Grande Pluton	Granite	zircon	U-Th-Pb (radiogenic)	Crystallisation (intrusive)	3	612	7	7	Ma	Concordia date	Ion microprobe (SHRIMP)	Francisco Silva-Filho et al (2016) JSAES	258551	MG-04 (SF et al 2013)	-37.804	-9.13319
Brazil	Cabaceiras	Gneiss	zircon	U-Th-Pb (radiogenic)	Inherited components	2	2393	110	110	Ma	Concordia date	TIMS (unspecified)	Brito-Neves et al., (2001) RBG Alto Moxotó	250501	Mi-ITB 250501	-35.6583	-7.39167
Brazil	Caicó Complex	Augen-gneiss	zircon	U-Th-Pb (radiogenic)	Crystallisation (intrusive)	3	2171	20	20	Ma	Concordia date	ICP MS (single fragment/grain)	Medeiros et al., (2012) USP Piranhas-Seridó	259077	ML-503	-36.8837	-6.36727
Brazil	Quixeramobim batholith	Monzogranite	zircon	U-Th-Pb (radiogenic)	Crystallisation (intrusive)	2	587	14	14	Ma	Concordia date	TIMS (unspecified)	Nogueira JF (2004) PhD Unesp	259397	MN-14	-39.2363	-5.33602
Brazil	Cariri Magmatic Complex - Monteiro	Dolerite dike	zircon	U-Th-Pb (radiogenic)	Crystallisation (intrusive)	3	537.6	3.8	3.8	Ma	Concordia date	Ion microprobe (SHRIMP)	Hollanda et al., (2010) PR	259353	MTd-3.1	-37.1008	-7.87472
Brazil	Campina Grande Complex	Porphyritic quartz monzonite	zircon	U-Th-Pb (radiogenic)	Crystallisation (intrusive)	1	581	1.6	1.6	Ma	Concordia date	TIMS (unspecified)	Almeida CN et al., (2002) RBG	259408	NA-26A	-35.8305	-7.24979
Brazil	UndefinedBRA	Monzogranite	zircon	U-Th-Pb (radiogenic)	Crystallisation (intrusive)	2	570	24	24	Ma	Concordia date	TIMS (unspecified)	Almeida CN et al., (2002) GR	253280	NA-97 253280	-35.875	-7.34167
Brazil	Rio Curu-Itataia-Independencia	Garnet biotite ms schist	monazite	U-Th-Pb (radiogenic)	Metamorphism (regional)	2	604.7	3.8	3.8	Ma	Concordia date	TIMS (unspecified)	Castro (2004) PhD Thesis USP	253682	NCC - 05A 253682	-39.5623	-4.27003
Brazil	Madalena	Gneiss	zircon	U-Th-Pb (radiogenic)	Crystallisation (intrusive)	2	2139	17	17	Ma	Concordia date	TIMS (unspecified)	Castro (2004) PhD Thesis USP	254507	NCC - 140 254507	-39.5591	-4.76944
Brazil	Madalena	Orthogneiss	zircon	U-Th-Pb (radiogenic)	Crystallisation (intrusive)	2	2156	8	8	Ma	Concordia date	TIMS (unspecified)	Castro (2004) PhD Thesis USP	254509	NCC - 160 254509	-39.5953	-4.9141
Brazil	Tamboril-Santa Quiteri	Not defined	zircon	U-Th-Pb (radiogenic)	Crystallisation (intrusive)	2	619	8	8	Ma	Concordia date	TIMS (unspecified)	Castro (2004) PhD Thesis USP	252834	NCC - 193 252834	-39.9376	-4.61701
Brazil	Rio Curu-Itataia-Independencia	Ms bt gneiss	monazite	U-Th-Pb (radiogenic)	Metamorphism (regional)	2	603.3	1.5	1.5	Ma	Concordia date	TIMS (unspecified)	Castro (2004) PhD Thesis USP	253681	NCC - 310 253681	-39.8262	-4.91385
Brazil	Tamboril-Santa Quiteri	Diatexite	zircon	U-Th-Pb (radiogenic)	Crystallisation (intrusive)	2	611	2.5	2.5	Ma	Concordia date	TIMS (unspecified)	Castro (2004) PhD Thesis USP	252833	NCC - 337 252833	-40.0029	-4.90275
Brazil	Tamboril-Santa Quiteri	Diatexite	zircon	U-Th-Pb (radiogenic)	not defined	2	1160	77	77	Ma	Concordia date	TIMS (unspecified)	Castro (2004) PhD Thesis USP	252883	NCC - 346 252883	-39.9153	-4.09602
Brazil	Quintas Ring Complex	Granite	zircon	U-Th-Pb (radiogenic)	not defined	2	470	50	50	Ma	Concordia date	Ion microprobe (SHRIMP)	Castro (2004) PhD Thesis USP	254961	NCC - 353 254961	-39.8937	-4.07071
Brazil	Quintas Ring Complex	Granite	zircon	U-Th-Pb (radiogenic)	not defined	2	495	14	14	Ma	206Pb/238U weighted average	Ion microprobe (SHRIMP)	Castro et al., (2012) JSAES Ordovician A Type	254962	NCC - 353 254962	-39.8937	-4.07071
Brazil	Rio Curu-Itataia-Independencia	Grt bt gneiss w sillimanite	monazite	U-Th-Pb (radiogenic)	not defined	2	614	2	2	Ma	Concordia date	TIMS (unspecified)	Castro (2004) PhD Thesis USP	253710	NCC - 358 253710	-39.8037	-4.12146
Brazil	Tamboril-Santa Quiteri	Diatexite	zircon	U-Th-Pb (radiogenic)	Crystallisation (intrusive)	2	629	22	22	Ma	Concordia date	TIMS (unspecified)	Castro (2004) PhD Thesis USP	252836	NCC - 36A 252836	-39.8218	-4.25894
Brazil	Rio Curu-Itataia-Independencia	Biotite gneiss	zircon	U-Th-Pb (radiogenic)	Crystallisation (intrusive)	2	841	65	65	Ma	Concordia date	TIMS (unspecified)	Castro (2004) PhD Thesis USP	253304	NCC - 90A 253304	-39.5843	-4.74042
Brazil	UndefinedBRA	Granite	titanite	U-Th-Pb (radiogenic)	Deposition	2	584	10	10	Ma	Concordia date	TIMS (unspecified)	Bueno JF et al., (2009) GR Serg Belt	253406	P-13 253406	-37.0877	-10.0131
Brazil	Espinho Branco anatexite	Leucogranite	zircon	U-Th-Pb (radiogenic)	Crystallisation (intrusive)	2	566	6	6	Ma	206Pb/238U weighted average	Ion microprobe (SHRIMP)	Viegas et al., (2014) PR	258933	PA4	-37.3713	-7.06339
Brazil	Pianco	Not defined	apatite	U-Th-Pb (radiogenic)	Metamorphism (regional)	2	540	5	5	Ma	Concordia date	TIMS (unspecified)	Dhuime et al (2003). An Early-Cambrian U–Pb apatite cooling age for the HTRM in the Piancó area_CRGeoscience	254701	PAB-50 254701	-38.1163	-7.10444
Brazil	Palmares sub-domain	Alkali feldspar granitic gneiss	zircon	U-Th-Pb (radiogenic)	Crystallisation (intrusive)	3	622	4	4	Ma	Concordia date	Ion microprobe (SHRIMP)	da Silva Filho et al., (2014) IJES PEAL	258790	PAL-32	-35.5369	-8.82501
Brazil	Espinho Branco anatexite	Felsic leucosome	zircon	U-Th-Pb (radiogenic)	Crystallisation (intrusive)	2	553	12	12	Ma	206Pb/238U weighted average	Ion microprobe (SHRIMP)	Viegas et al., (2014) PR	258932	PAUG	-37.1085	-7.12871
Brazil	Conceicao	Granodiorite	zircon	U-Th-Pb (radiogenic)	Crystallisation (intrusive)	2	611	21	21	Ma	Concordia date	TIMS (unspecified)	Medeiros, (2004), UFRN	250732	PC-142 250732	-38.1721	-7.55831
Brazil	Cariris Velhos	Granite	zircon	U-Th-Pb (radiogenic)	Crystallisation (intrusive)	1	944	12	12	Ma	Concordia date	TIMS (unspecified)	Medeiros, (2004), UFRN	254096	PC-248 254096	-37.9945	-7.60145
Brazil	Salgueiro - Riacho Gravata	Granodiorite	zircon	U-Th-Pb (radiogenic)	Crystallisation (intrusive)	2	593	47	47	Ma	Concordia date	TIMS (unspecified)	Medeiros, (2004), UFRN	252313	PC-259 252313	-38.425	-7.77612
Brazil	Salgueiro - Riacho Gravata	Granodiorite	zircon	U-Th-Pb (radiogenic)	Inherited components	1	1145	180	180	Ma	Concordia date	TIMS (unspecified)	Medeiros, (2004), UFRN	252319	PC-259 252319	-38.425	-7.77612
Brazil	Santana dos Garrotes	Rhyolite	zircon	U-Th-Pb (radiogenic)	Inherited components	1	2590	48	48	Ma	Concordia date	TIMS (unspecified)	Medeiros, (2004), UFRN	254986	PC-313 254986	-37.8083	-7.19672
Brazil	Santana dos Garrotes	Rhyolite	zircon	U-Th-Pb (radiogenic)	Crystallisation (intrusive)	1	657	34	34	Ma	Concordia date	TIMS (unspecified)	Medeiros, (2004), UFRN	254984	PC-417 254984	-37.1836	-7.1416
Brazil	Santana dos Garrotes	Rhyolite	zircon	U-Th-Pb (radiogenic)	Inherited components	1	2529	14	14	Ma	Concordia date	TIMS (unspecified)	Medeiros, (2004), UFRN	254985	PC-417 254985	-37.1836	-7.1416
Brazil	Piloezinhos Pluton	Granite	zircon	U-Th-Pb (radiogenic)	Crystallisation (intrusive)	2	566	3	3	Ma	Concordia date	ICP MS (single fragment/grain)	Lima J.V. et al., (2017)	258440	PP3	-35.5627	-6.85498
Brazil	Guia	Grt amphibolite	zircon	U-Th-Pb (radiogenic)	Crystallisation (intrusive)	1	749	5	5	Ma	Concordia date	TIMS (unspecified)	Arthaud et al., (2015) JSAES	258657	PRC1289	-39.741	-4.68214
Brazil	Cariri Magmatic Complex - Santa Catarina	Syenogranite	zircon	U-Th-Pb (radiogenic)	Crystallisation (intrusive)	3	533.2	3.9	3.9	Ma	Concordia date	Ion microprobe (SHRIMP)	Hollanda et al., (2010) PR	259351	PT-16	-37.1129	-7.79319
Brazil	Cariri Magmatic Complex - Sumé	Syenogranite	zircon	U-Th-Pb (radiogenic)	Crystallisation (intrusive)	3	533.7	3.3	3.3	Ma	Concordia date	Ion microprobe (SHRIMP)	Hollanda et al., (2010) PR	259350	PT-75	-36.8826	-7.67532
Brazil	Espinho Branco anatexite	Felsic leucosome	zircon	U-Th-Pb (radiogenic)	Inherited components	2	2195	13	13	Ma	Concordia date	Ion microprobe (SHRIMP)	Viegas et al., (2014) PR	258930	PTS	-37.3738	-7.09366
Brazil	Espinho Branco anatexite	Felsic leucosome	zircon	U-Th-Pb (radiogenic)	Crystallisation (intrusive)	2	558	21	21	Ma	Concordia date	Ion microprobe (SHRIMP)	Viegas et al., (2014) PR	258931	PTS	-37.3738	-7.09366
Brazil	Basement Capibaribe	Gneiss	zircon	U-Th-Pb (radiogenic)	Crystallisation (intrusive)	2	2096	7	7	Ma	Concordia date	ICP MS (single fragment/grain)	Brito-Neves et al., (2013) USP Capibaribe	259030	RC-41M	-35.7845	-7.84426
Brazil	Basement Capibaribe	Gneiss	zircon	U-Th-Pb (radiogenic)	Crystallisation (intrusive)	2	2162	7	7	Ma	Concordia date	ICP MS (single fragment/grain)	Brito-Neves et al., (2013) USP Capibaribe	259031	RC-60	-35.6069	-7.74246
Brazil	Basement Capibaribe	Gneiss	zircon	U-Th-Pb (radiogenic)	Crystallisation (intrusive)	2	2110.5	9	9	Ma	Concordia date	ICP MS (single fragment/grain)	Brito-Neves et al., (2013) USP Capibaribe	259032	RC-69	-35.4643	-7.65506
Brazil	Cruzeta	Tonalite	zircon	U-Th-Pb (radiogenic)	Crystallisation (intrusive)	2	3270	5	5	Ma	Concordia date	Ion microprobe (SHRIMP)	Silva LC et al., (2002) RBG	250796	REFO09 250796	-39.7877	-5.19722
Brazil	Cruzeta Complex	Tonalite	zircon	U-Th-Pb (radiogenic)	Metamorphism (regional)	1	2084	14	14	Ma	Concordia date	Ion microprobe (SHRIMP)	da Silva, L. C et al. , (2002) RGB	250807	REFO09 250807	-39.7877	-5.19722
Brazil	Saboeiro-Aiuaba Granodiorite	Granodiorite	zircon	U-Th-Pb (radiogenic)	Crystallisation (intrusive)	2	624	10	10	Ma	Concordia date	Ion microprobe (SHRIMP)	Silva LC et al., (2002) RBG	252310	REFO19 252310	-39.9022	-6.47821
Brazil	Caldeirão Vermelho	Metagranite	zircon	U-Th-Pb (radiogenic)	Inherited components	2	2622	15	15	Ma	Concordia date	ICP MS (single fragment/grain)	Cruz e Accioly, (2012) EG	259074	RF-018	-39.5415	-8.21417
Brazil	Caldeirão Vermelho	Metagranite	zircon	U-Th-Pb (radiogenic)	Crystallisation (intrusive)	2	611	14	14	Ma	Concordia date	ICP MS (single fragment/grain)	Cruz e Accioly, (2012) EG	259075	RF-018	-39.5415	-8.21417
Brazil	Caicó Complex	Metaleucogabbro	zircon	U-Th-Pb (radiogenic)	Crystallisation (intrusive)	2	2210	30	30	Ma	207Pb*/206Pb*	Ion microprobe (SHRIMP)	Hollanda et al., (2011) JSAES	259113	RF-018	-36.79	-6.89235
Brazil	Riacho Seco Complex	Biotite granite-gneiss	zircon	U-Th-Pb (radiogenic)	Crystallisation (intrusive)	2	2704	12	12	Ma	Concordia date	ICP MS (single fragment/grain)	Cruz, R.F. et al., (2014) BJG PEAL	258762	RF111	-39.5938	-8.70783
Brazil	Entremontes Complex	Amphibole-bearing granitic gneiss	zircon	U-Th-Pb (radiogenic)	Crystallisation (intrusive)	2	2734	11	11	Ma	Concordia date	ICP MS (single fragment/grain)	Cruz, R.F. et al., (2014) BJG PEAL	258763	RF179	-39.9011	-8.22567
Brazil	Fulgêncio Orthogneiss	Granitic gneiss	zircon	U-Th-Pb (radiogenic)	Crystallisation (intrusive)	2	1996	8	8	Ma	Concordia date	ICP MS (single fragment/grain)	Cruz, R.F. et al., (2014) BJG PEAL	258761	RF243	-39.7683	-8.54353
Brazil	Lobo orthogneiss	Orthogneiss	zircon	U-Th-Pb (radiogenic)	Crystallisation (intrusive)	2	974	8	8	Ma	Concordia date	ICP MS (single fragment/grain)	Cruz, R.F. et al., (2014) BJG PEAL	258759	RF270	-39.2472	-8.41158
Brazil	Rocinha Orthogneiss	Orthogneiss	zircon	U-Th-Pb (radiogenic)	Crystallisation (intrusive)	2	956	2	2	Ma	Concordia date	ICP MS (single fragment/grain)	Cruz, R.F. et al., (2014) BJG PEAL	258760	RF323	-39.5532	-8.42769
Brazil	Rocinha Orthogneiss	Orthogneiss	zircon	U-Th-Pb (radiogenic)	Crystallisation (intrusive)	3	956	2	2	Ma	Concordia date	ICP MS (single fragment/grain)	Cruz & Accioly (2013) EG Rocinha	258966	RF-323	-39.5533	-8.42768
Brazil	Salgadinho Complex	Migmatitic orthogneiss	zircon	U-Th-Pb (radiogenic)	Crystallisation (intrusive)	2	2183.3	8.7	10	Ma	Concordia date	ICP MS (single fragment/grain)	Neves S.P., et al., (2015) JSAES Paleoprot	258663	RS-234	-36.3683	-7.84639
Brazil	Cabaceiras Complex	orthoamphibolite	zircon	U-Th-Pb (radiogenic)	Crystallisation (intrusive)	1	2042	11	11	Ma	Concordia date	ICP MS (single fragment/grain)	Neves S.P., et al., (2015) JSAES Paleoprot	258665	RS-423	-36.3125	-7.52861
Brazil	Rio Una	Quartzite	zircon	U-Th-Pb (radiogenic)	Metamorphism (regional)	2	603	9	9	Ma	Concordia date	Ion microprobe (SHRIMP)	Neves et al., (2009) Pre Camb The age distributions of detrital zircons	254932	RU-1 254932	-36.4497	-8.36889
Brazil	Serra do Catu	Syenite	zircon	U-Th-Pb (radiogenic)	Crystallisation (intrusive)	3	632	5	5	Ma	Concordia date	Ion microprobe (SHRIMP)	Francisco Silva-Filho et al (2016) JSAES	258550	SC-46	-37.6256	-9.62574
Brazil	Serra do Catu	Syenite	zircon	U-Th-Pb (radiogenic)	Crystallisation (intrusive)	2	613	7	7	Ma	Concordia date	TIMS (unspecified)	Silva Filho et al., (2013) IGR PEAL	258971	SC-46	-37.6256	-9.62574
Brazil	Cariris Velhos	Metagranidoitd	zircon	U-Th-Pb (radiogenic)	Crystallisation (intrusive)	2	952.5	7.4	7.4	Ma	Concordia date	TIMS (unspecified)	Brito-Neves et al., (2001) RBG Alto Pajeú	259091	SCB-Gn-Agsul	-35.614	-7.073
Brazil	Cariris Velhos	Augen metagranitoid	zircon	U-Th-Pb (radiogenic)	Crystallisation (intrusive)	2	925.5	9.8	9.8	Ma	Concordia date	TIMS (unspecified)	Brito-Neves et al., (2001) RBG Alto Pajeú	259090	SCB-Gn-DER	-35.3975	-6.97917
Brazil	East Pernambuco belt	Leucos in migmatitic paragneiss	zircon	U-Th-Pb (radiogenic)	Metamorphism (regional)	2	632	17	17	Ma	206Pb/238U weighted average	ICP MS (single fragment/grain)	Neves et al., (2006) PR	255464	SCC12 255464	-36.0636	-7.86049
Brazil	East Pernambuco belt	Leucos in migmatitic paragneiss	zircon	U-Th-Pb (radiogenic)	Crystallisation (intrusive)	2	2041	15	15	Ma	Concordia date	ICP MS (single fragment/grain)	Neves et al., (2006) PR	255465	SCC12 255465	-36.0636	-7.86049
Brazil	East Pernambuco belt	Mafic layer orthogneiss	zircon	U-Th-Pb (radiogenic)	Crystallisation (intrusive)	2	2125	7	7	Ma	207Pb*/206Pb*	ICP MS (single fragment/grain)	Neves et al., (2006) PR	255460	SCC1A 255460	-36.1025	-7.85667
Brazil	East Pernambuco belt	Felsic layer orthogneiss	zircon	U-Th-Pb (radiogenic)	Crystallisation (intrusive)	2	1972	8	8	Ma	207Pb*/206Pb*	ICP MS (single fragment/grain)	Neves et al., (2006) PR	255457	SCC1B 255457	-36.1025	-7.85667
Brazil	East Pernambuco belt	Felsic layer orthogneiss	zircon	U-Th-Pb (radiogenic)	Crystallisation (intrusive)	2	1985	12	12	Ma	Concordia date	ICP MS (single fragment/grain)	Neves et al., (2006) PR	255458	SCC1B 255458	-36.1025	-7.85667
Brazil	East Pernambuco belt	Orthogneiss	zircon	U-Th-Pb (radiogenic)	Crystallisation (intrusive)	2	1991	5	5	Ma	207Pb*/206Pb*	ICP MS (single fragment/grain)	Neves et al., (2006) PR	255459	SCC2 255459	-36.0403	-7.86226
Brazil	Alcantil Orthogneiss	Orthogneiss	zircon	U-Th-Pb (radiogenic)	Metamorphism (regional)	1	634	25	25	Ma	206Pb/238U weighted average	ICP MS (single fragment/grain)	Neves et al., (2012) JSAES Ar Ar	259078	SCC-4	-36.0474	-7.70904
Brazil	Alcantil Orthogneiss	Granodioritic orthogneiss	zircon	U-Th-Pb (radiogenic)	Deposition	2	2097	5	5	Ma	207Pb*/206Pb*	ICP MS (single fragment/grain)	Neves et al., (2006) PR	255461	SCC5 255461	-36.0805	-7.71838
Brazil	Alcantil Orthogneiss	Granodioritic orthogneiss	zircon	U-Th-Pb (radiogenic)	Deposition	2	2103	11	11	Ma	Concordia date	ICP MS (single fragment/grain)	Neves et al., (2006) PR	255462	SCC5 255462	-36.0805	-7.71838
Brazil	Maranco - unidade 2	Granite	zircon	U-Th-Pb (radiogenic)	Crystallisation (intrusive)	2	1045	19	19	Ma	Concordia date	TIMS (unspecified)	van Schmus, WR et al., (1995) JSAES	251649	SDS-V-BJ 251649	-38.1633	-9.885
Brazil	Maranco - unidade 2	Rhyolite	zircon	U-Th-Pb (radiogenic)	Crystallisation (intrusive)	2	1007	10	10	Ma	Concordia date	TIMS (unspecified)	van Schmus, WR et al., (1995) JSAES	251648	SDS-V-M 251648	-38.0567	-9.86833
Brazil	Sertânia Complex	Mafic orthogneiss	zircon	U-Th-Pb (radiogenic)	Crystallisation (intrusive)	3	1978	8	8	Ma	207Pb*/206Pb*	ICP MS (single fragment/grain)	Neves et al., (2017)	258406	SE-08A	-37.2761	-8.03486
Brazil	UndefinedBRA	Gneiss	zircon	U-Th-Pb (radiogenic)	Detrital components	2	2200	50	50	Ma	Concordia date	TIMS (unspecified)	van Schmus, WR et al., (1995) JSAES	253418	SED-J-10 253418	-37.1718	-6.80683
Brazil	Serra dos Quintos	Gneiss	zircon	U-Th-Pb (radiogenic)	Inherited components	2	1750	50	50	Ma	Concordia date	TIMS (unspecified)	van Schmus, WR et al., (1995) JSAES	255194	SED-J-10 255194	-37.1657	-6.79667
Brazil	Plutonic Flores	Pink granite	zircon	U-Th-Pb (radiogenic)	Crystallisation (intrusive)	3	545	8	8	Ma	Concordia date	ICP MS (single fragment/grain)	de Souza Z.S. et al., (2016)	258436	SF15	-35.84	-5.92
Brazil	Belém do São Francisco Complex	Tonalitic mesosome	zircon	U-Th-Pb (radiogenic)	Crystallisation (intrusive)	2	972	30	30	Ma	Concordia date	Ion microprobe (SHRIMP)	da Silva Filho et al., (2014) IJES PEAL	258787	SI-100	-37.0931	-9.16052
Brazil	Belém do São Francisco Complex	Tonalitic mesosome	zircon	U-Th-Pb (radiogenic)	Metamorphism (regional)	2	629	35	35	Ma	Concordia date	Ion microprobe (SHRIMP)	da Silva Filho et al., (2014) IJES PEAL	258788	SI-100	-37.0931	-9.16052
Brazil	Flores Orthogneiss	Migmatite	zircon	U-Th-Pb (radiogenic)	Crystallisation (intrusive)	2	983	9	9	Ma	Concordia date	Ion microprobe (SHRIMP)	Guimarães I.P. et al., (2006)	258453	SI-125	-37.2495	-9.28293
Brazil	Flores Orthogneiss	Migmatite	zircon	U-Th-Pb (radiogenic)	Metamorphism (regional)	2	664	8	8	Ma	Concordia date	Ion microprobe (SHRIMP)	Guimarães I.P. et al., (2006)	258454	SI-125	-37.2495	-9.28293
Brazil	Santana do Ipanema	Granite	zircon	U-Th-Pb (radiogenic)	Crystallisation (intrusive)	3	618	6	6	Ma	Concordia date	Ion microprobe (SHRIMP)	Francisco Silva-Filho et al (2016) JSAES	258548	SI-201	-37.1562	-9.28131
Brazil	Serra do Deserto	Rhyolite	zircon	U-Th-Pb (radiogenic)	Crystallisation (intrusive)	2	1790	9	9	Ma	Concordia date	TIMS (unspecified)	van Schmus, WR et al., (1995) JSAES	255113	SJ-4 255113	-38.9167	-6.35
Brazil	São José do Seridó belt	Augen gneiss	zircon	U-Th-Pb (radiogenic)	Crystallisation (intrusive)	2	2247	12	12	Ma	207Pb*/206Pb*	Ion microprobe (SHRIMP)	Hollanda et al., (2011) JSAES	259115	SJS	-36.9191	-6.45915
Brazil	Santana do Matos pluton	Augen gneiss	zircon	U-Th-Pb (radiogenic)	Crystallisation (intrusive)	2	2208	13	13	Ma	Concordia date	Ion microprobe (SHRIMP)	Hollanda et al., (2011) JSAES	259116	SM-3	-36.6032	-5.94199
Brazil	Santana do Matos pluton	Leucogneiss	zircon	U-Th-Pb (radiogenic)	Crystallisation (intrusive)	2	2213.6	8.7	8.7	Ma	207Pb*/206Pb*	Ion microprobe (SHRIMP)	Hollanda et al., (2011) JSAES	259117	SM-4	-36.6705	-5.94173
Brazil	Cariri Magmatic Complex - Sucuru	Andesite dike	zircon	U-Th-Pb (radiogenic)	Crystallisation (intrusive)	3	548.1	4.3	4.3	Ma	Concordia date	Ion microprobe (SHRIMP)	Hollanda et al., (2010) PR	259352	SMd-01	-36.7825	-7.66367
Brazil	Serra Negra pluton	Augen gneiss	zircon	U-Th-Pb (radiogenic)	Crystallisation (intrusive)	2	1741.4	8.8	8.8	Ma	207Pb*/206Pb*	Ion microprobe (SHRIMP)	Hollanda et al., (2011) JSAES	259119	SN	-37.3865	-6.65891
Brazil	Solânea Complex	Monzogranite	zircon	U-Th-Pb (radiogenic)	Crystallisation (intrusive)	2	572.5	7.9	7.9	Ma	Concordia date	TIMS (unspecified)	Guimarães IP et al., (2009) GR Serrinha-PV	252887	SO-39A 252887	-35.5836	-6.75645
Brazil	Senador Pompeu batholith	Granodiorite	zircon	U-Th-Pb (radiogenic)	Crystallisation (intrusive)	1	561	15	15	Ma	Concordia date	TIMS (unspecified)	Nogueira JF (2004) PhD Unesp	259398	SP-1	-39.2867	-5.65241
Brazil	Sao Caetano	Granodiorite	zircon	U-Th-Pb (radiogenic)	Crystallisation (intrusive)	2	999	50	50	Ma	Concordia date	TIMS (unspecified)	van Schmus, WR et al., (1995) JSAES	252518	SPAB-G-1 252518	-39.0583	-8.28
Brazil	Salgueiro - Riacho Gravata	Rhyolite	zircon	U-Th-Pb (radiogenic)	Crystallisation (intrusive)	2	1055	20	20	Ma	Concordia date	TIMS (unspecified)	van Schmus, WR et al., (1995) JSAES	252317	SPAB-V-60 252317	-38.0433	-7.58333
Brazil	Salgueiro - Riacho Gravata	Tuff	zircon	U-Th-Pb (radiogenic)	Crystallisation (intrusive)	2	970	12	12	Ma	Concordia date	TIMS (unspecified)	van Schmus, WR et al., (1995) JSAES	252314	SPAB-V-65 252314	-38.2	-7.64667
Brazil	Salgueiro - Riacho Gravata	Tuff	zircon	U-Th-Pb (radiogenic)	Crystallisation (intrusive)	2	1055	20	20	Ma	Concordia date	TIMS (unspecified)	van Schmus, WR et al., (1995) JSAES	252318	SPAB-V-65 252318	-38.2	-7.64667
Brazil		Metavolcanic	zircon	U-Th-Pb (radiogenic)	Crystallisation (intrusive)	2	1008	36	36	Ma	Concordia date	TIMS (unspecified)	van Schmus, WR et al., (2011) JSAES	259345	SPAB-V-70	-38.225	-7.63
Brazil	Piancó-Alto Brígida Terrane	Meta-andesite	zircon	U-Th-Pb (radiogenic)	Crystallisation (intrusive)	2	624	3	3	Ma	Concordia date	TIMS (unspecified)	van Schmus, WR et al., (2011) JSAES	259303	SPAB-V-75	-38.245	-7.586
Brazil	Riacho do Ico	Granodiorite	zircon	U-Th-Pb (radiogenic)	Crystallisation (intrusive)	2	966	10	10	Ma	Concordia date	TIMS (unspecified)	van Schmus, WR et al., (1995) JSAES	254823	SPP-G-10 254823	-38.6	-8.48667
Brazil	Sertania	Orthogneiss	zircon	U-Th-Pb (radiogenic)	Crystallisation (intrusive)	2	2016	26	26	Ma	Concordia date	Ion microprobe (SHRIMP)	dos Santos et al., (2004) USP	252755	SPP-GN-BJL 252755	-35.9535	-7.44461
Brazil	Sertania	Schist	zircon	U-Th-Pb (radiogenic)	Crystallisation (intrusive)	2	2126	26	26	Ma	Concordia date	Ion microprobe (SHRIMP)	dos Santos et al., (2004) USP	252756	SPP-GN-FS 252756	-35.9895	-7.53686
Brazil	São Rafael pluton	Augen gneiss	zircon	U-Th-Pb (radiogenic)	Crystallisation (intrusive)	2	2236	80	80	Ma	Concordia date	Ion microprobe (SHRIMP)	Hollanda et al., (2011) JSAES	259114	SR	-36.7949	-5.75274
Brazil	Serra Redonda pluton	Granite	zircon	U-Th-Pb (radiogenic)	Crystallisation (intrusive)	2	575.8	3.1	3.1	Ma	Concordia date	Ion microprobe (SHRIMP)	Archanjo et al., (2008) J of Structural Geol	255088	SR1 255088	-35.658	-7.237
Brazil	Afeicao	Granodiorite	zircon	U-Th-Pb (radiogenic)	Crystallisation (intrusive)	2	966	10	10	Ma	Concordia date	TIMS (unspecified)	van Schmus, WR et al., (1995) JSAES	250013	SRP-G-10 250013	-40.9833	-8.175
Brazil	Salgadinho Complex	Migmatitic orthogneiss	zircon	U-Th-Pb (radiogenic)	Crystallisation (intrusive)	2	2057	20	20	Ma	Concordia date	ICP MS (single fragment/grain)	Neves S.P., et al., (2015) JSAES Paleoprot	258662	SU-497	-35.6501	-7.96716
Brazil	Felsic Gneisses	Felsic gneiss	zircon	U-Th-Pb (radiogenic)	Crystallisation (intrusive)	2	1930	49	49	Ma	Concordia date	ICP MS (single fragment/grain)	Neves S.P., et al., (2015) JSAES Paleoprot	258668	SU-515	-35.8106	-7.74416
Brazil	Vertentes Complex	Mafic band orthogneiss	zircon	U-Th-Pb (radiogenic)	Crystallisation (intrusive)	2	2044	27	27	Ma	Concordia date	ICP MS (single fragment/grain)	Neves S.P., et al., (2015) JSAES Paleoprot	258667	SU-541	-36.0023	-7.9687
Brazil	Granja	Granodiorite	zircon	U-Th-Pb (radiogenic)	Crystallisation (intrusive)	3	2357	19	19	Ma	Regression	TIMS (few fragments/grains)	Dos Santos et al (2009)	117692	T-118C	-41.038	-3.423
Brazil	Tamboril-Santa Quiteri	Gneiss	zircon	U-Th-Pb (radiogenic)	Crystallisation (intrusive)	2	2358	20	20	Ma	Concordia date	TIMS (unspecified)	Fetter (1999) PhD	252839	T-118C 252839	-41.0797	-3.51267
Brazil	Granja	Tonalite	zircon	U-Th-Pb (radiogenic)	Crystallisation (intrusive)	3	2288	2	2	Ma	Regression	TIMS (few fragments/grains)	Dos Santos et al (2009)	117693	T-126	-40.907	-3.204
Brazil	Granja	Gneiss	zircon	U-Th-Pb (radiogenic)	Crystallisation (intrusive)	2	2287.3	2.1	2.1	Ma	Concordia date	TIMS (unspecified)	Fetter et al., (2000) RBG	250955	T-126A 250955	-40.8907	-3.17083
Brazil	Granja complex	Migmatitic tonalite gneiss	zircon	U-Th-Pb (radiogenic)	Cooling	2	554	4	4	Ma	Concordia date	TIMS (unspecified)	Dos Santos TJ et al., (2008) GSL	259361	T-126A 250955	-40.8907	-3.17083
Brazil	Caicaras	Volcaniclastic	zircon	U-Th-Pb (radiogenic)	Crystallisation (intrusive)	2	1784.9	1.3	1.3	Ma	Concordia date	TIMS (unspecified)	Fetter (1999) PhD	253987	T-347 253987	-40.7445	-3.65683
Brazil	Granja	Tonalite	zircon	U-Th-Pb (radiogenic)	Crystallisation (intrusive)	3	2271	11	11	Ma	Regression	TIMS (few fragments/grains)	Dos Santos et al (2009)	117694	T-35A	-41.098	-3.537
Brazil	Serra de Taquaritinga	Monzogranite	zircon	U-Th-Pb (radiogenic)	Crystallisation (intrusive)	2	1974	32	32	Ma	Concordia date	TIMS (unspecified)	Sá et al., (2002) JSAES	252685	TAQ26.1 252685	-36.0031	-7.90194
Brazil	Serra de Taquaritinga	Augen gneiss	zircon	U-Th-Pb (radiogenic)	Crystallisation (intrusive)	2	1521	6	6	Ma	Concordia date	TIMS (unspecified)	Sá et al., (2002) JSAES	252684	TAQ26A 252684	-36.0058	-7.905
Brazil	Cariré Granulite Zone	Granite dyke	zircon	U-Th-Pb (radiogenic)	Crystallisation (intrusive)	2	446	7	7	Ma	Concordia date	ICP MS (single fragment/grain)	Amaral et al., (2017)	258402	TBL-111	-40.5951	-3.95745
Brazil	Cariré Granulite Zone	Granite dyke	zircon	U-Th-Pb (radiogenic)	Crystallisation (intrusive)	2	465	2.7	2.7	Ma	Concordia date	ICP MS (single fragment/grain)	Amaral et al., (2017)	258403	TBL-111D	-40.5951	-3.95745
Brazil	Cariré Granulite Zone	Granite dyke	zircon	U-Th-Pb (radiogenic)	Crystallisation (intrusive)	1	315	15	15	Ma	Concordia date	ICP MS (single fragment/grain)	Amaral et al., (2017)	258404	TBL-112A	-40.5944	-3.95673
Brazil	Cariré Granulite Zone	Felsic granulite	zircon	U-Th-Pb (radiogenic)	Metamorphism (regional)	3	589	6	6	Ma	Concordia date	ICP MS (single fragment/grain)	Amaral et al., (2017)	258405	TBL-112B	-40.5944	-3.95673
Brazil	Jaguaratema Complex	Orthogneiss	zircon	U-Th-Pb (radiogenic)	Crystallisation (intrusive)	3	2193	16	16	Ma	Concordia date	ICP MS (single fragment/grain)	Sá et al., (2014) Geologia USP	258750	TFM-13	-38.4768	-6.39417
Brazil	Timbaúba Complex	Granodiorite	zircon	U-Th-Pb (radiogenic)	Crystallisation (intrusive)	2	616	5	5	Ma	Concordia date	Ion microprobe (SHRIMP)	Guimarães I.P. et al., (2011) JSAES	255264	Ti-01 255264	-36.0098	-7.3117
Brazil	Forquilha eclogite zone	Retrograded eclogite	zircon	U-Th-Pb (radiogenic)	Crystallisation (intrusive)	3	1454	120	120	Ma	Concordia date	ICP MS (single fragment/grain)	Amaral et al., (2015) JSAES Forquilha	258602	TJF6-302	-40.1481	-3.83764
Brazil	Forquilha eclogite zone	Tonalite gneiss	zircon	U-Th-Pb (radiogenic)	Crystallisation (intrusive)	3	2021.4	8.1	8.1	Ma	Concordia date	ICP MS (single fragment/grain)	dos Santos T.J.S. et al., (2015) GR Coesite	258747	TJF6-317	-40.2281	-3.67773
Brazil	Forquilha eclogite zone	Augen Gneiss	zircon	U-Th-Pb (radiogenic)	Crystallisation (intrusive)	3	2092	17	17	Ma	Concordia date	ICP MS (single fragment/grain)	dos Santos T.J.S. et al., (2015) GR Coesite	258746	TJF6-334	-40.1578	-3.88441
Brazil	Forquilha eclogite zone	Coesite-bearing eclogite	zircon	U-Th-Pb (radiogenic)	Metamorphism (regional)	3	614.9	7.9	7.9	Ma	Concordia date	ICP MS (single fragment/grain)	dos Santos T.J.S. et al., (2015) GR Coesite	258745	TJF6-335	-40.1503	-3.88316
Brazil	Monteirópolis pluton	Granite	zircon	U-Th-Pb (radiogenic)	Crystallisation (intrusive)	3	625.8	3.7	3.7	Ma	Concordia date	Ion microprobe (SHRIMP)	Silva T.R. et al., (2016) Lithos	258456	TR-01	-37.1343	-9.56773
Brazil	Major Isidoro (Ag Belas-Canindé bath)	Epidote-bearing granite	zircon	U-Th-Pb (radiogenic)	Crystallisation (intrusive)	3	626.6	4.1	4.1	Ma	Concordia date	Ion microprobe (SHRIMP)	Silva T.R. et al., (2015) JSAES Synkinematic	258715	TR-13	-37.019	-9.50605
Brazil	Cariri Magmatic Complex - Uruçu	Gabbro	zircon	U-Th-Pb (radiogenic)	Crystallisation (intrusive)	3	541.9	4.7	4.7	Ma	Concordia date	Ion microprobe (SHRIMP)	Hollanda et al., (2010) PR	259354	U-02	-36.5017	-7.45777
Brazil	Umarizal pluton	Granite	zircon	U-Th-Pb (radiogenic)	Crystallisation (intrusive)	1	592.6	5	5	Ma	Concordia date	TIMS (unspecified)	McReath et al., (2002) GR	259409	UCG-02	-37.8065	-5.98505
Brazil	Salinas orthogneiss	Quartz-dioritic mesosome	zircon	U-Th-Pb (radiogenic)	Crystallisation (intrusive)	3	2095	11	11	Ma	Concordia date	Ion microprobe (SHRIMP)	da Silva Filho et al., (2014) IJES PEAL	258786	VENT-203	-36.898	-8.67035
Brazil	Viçosa Pluton	Granite	zircon	U-Th-Pb (radiogenic)	Crystallisation (intrusive)	2	580	5	5	Ma	Concordia date	TIMS (unspecified)	Silva Filho et al., (2013) IGR PEAL	258972	VI-5	-36.0825	-8.438
Brazil	São José do Campestre	metapelitic migmatite	monazite	U-Th-Pb (radiogenic)	Metamorphism (regional)	2	542	20	20	Ma	Weighted-histogram	EMPA	de Souza Z.S. et al., (2006) GR Monazite	259371	VJ19B	-35.8622	-6.87611
Brazil	Cariris Velhos	Augen gneiss	zircon	U-Th-Pb (radiogenic)	Crystallisation (intrusive)	1	961	30	30	Ma	Concordia date	TIMS (unspecified)	Medeiros, (2004), UFRN	254097	W-101F 254097	-38.0168	-7.62824
Brazil	Forquilha eclogite zone	Garnet amphibolite	zircon	U-Th-Pb (radiogenic)	Crystallisation (intrusive)	3	1566.3	8.9	8.9	Ma	Concordia date	ICP MS (single fragment/grain)	Amaral et al., (2015) JSAES Forquilha	258598	WT7-25	-40.1462	-3.67417
Brazil	Independencia Unit	Aluminous granite	zircon	U-Th-Pb (radiogenic)	Crystallisation (intrusive)	2	2070	19	19	Ma	Concordia date	ICP MS (single fragment/grain)	Motta Garcia, M.G. et al., (2014) IGR	258757	WT7-40	-39.5108	-4.41743
Brazil	Forquilha eclogite zone	Grt-cpx amphibolite	zircon	U-Th-Pb (radiogenic)	Crystallisation (intrusive)	2	1523	27	27	Ma	Concordia date	ICP MS (single fragment/grain)	Ancelmi et al., (2015) JSAES Forquilha	258705	WT8-10A	-40.1415	-3.78629
Brazil	Forquilha eclogite zone	Cpx-Grt amphibolite	zircon	U-Th-Pb (radiogenic)	Crystallisation (intrusive)	3	1547	37	37	Ma	Concordia date	ICP MS (single fragment/grain)	Amaral et al., (2015) JSAES Forquilha	258599	WT8-12F	-40.1415	-3.6844
Brazil	Forquilha eclogite zone	Cpx-Grt amphibolite	zircon	U-Th-Pb (radiogenic)	Crystallisation (intrusive)	3	1532	24	24	Ma	Concordia date	ICP MS (single fragment/grain)	Amaral et al., (2015) JSAES Forquilha	258600	WT8-53E	-40.1393	-3.77625
Brazil	Forquilha eclogite zone	Migmatite Leucosome	zircon	U-Th-Pb (radiogenic)	Metamorphism (regional)	3	639	10	10	Ma	Concordia date	ICP MS (single fragment/grain)	dos Santos T.J.S. et al., (2015) GR Coesite	258748	WT8-53ML	-40.144	-3.79161
Brazil	Forquilha eclogite zone	Migmatite Leucosome	monazite	U-Th-Pb (radiogenic)	Metamorphism (regional)	1	563	96	96	Ma	235U/207Pb	ICP MS (single fragment/grain)	dos Santos T.J.S. et al., (2015) GR Coesite	258749	WT8-53ML	-40.144	-3.79161
Brazil	Forquilha eclogite zone	Cpx-Grt amphibolite	zircon	U-Th-Pb (radiogenic)	Crystallisation (intrusive)	3	1615	40	40	Ma	Concordia date	ICP MS (single fragment/grain)	Amaral et al., (2015) JSAES Forquilha	258601	WT8-53x	-40.1396	-3.78124
Brazil	Cariré	felsic granulite	zircon	U-Th-Pb (radiogenic)	Crystallisation (intrusive)	2	2110	11	11	Ma	Concordia date	TIMS (unspecified)	Fetter (1999) PhD	254125	ZC-11Z 254125	-40.4908	-3.85867
Brazil	Cariré	felsic granulite	zircon	U-Th-Pb (radiogenic)	Crystallisation (intrusive)	2	573	38	38	Ma	Concordia date	TIMS (unspecified)	Fetter (1999) PhD	259461	ZC-11Z 254125	-40.4908	-3.85867
Brazil	Independencia	Tonalite	zircon	U-Th-Pb (radiogenic)	Crystallisation (intrusive)	2	2095	11	11	Ma	Concordia date	TIMS (unspecified)	Fetter (1999) PhD	254362	ZC-18A 254362	-40.4228	-3.82833
Brazil	Caninde do Ceara	Pyroxenite	zircon	U-Th-Pb (radiogenic)	Deposition	2	546	15	15	Ma	Concordia date	Ion microprobe (SHRIMP)	Fetter (1999) PhD	254046	ZC56B 254046	-40.4818	-3.8225
Brazil	Caninde do Ceara	Granitoid	zircon	U-Th-Pb (radiogenic)	Deposition	2	574	32	32	Ma	Concordia date	TIMS (unspecified)	Fetter (1999) PhD	254047	ZC-9 254047	-40.4938	-3.86667
Brazil	Metaplutonic Serra Caiada	Granite	zircon	U-Th-Pb (radiogenic)	Crystallisation (intrusive)	3	3393	17	17	Ma	Concordia date	ICP MS (single fragment/grain)	de Souza Z.S. et al., (2016)	258410	ZEF16A	-35.722	-6.122
Brazil	Metaplutonic Serra Caiada	Granite	zircon	U-Th-Pb (radiogenic)	Metamorphism (regional)	2	3058	14	14	Ma	Concordia date	ICP MS (single fragment/grain)	de Souza Z.S. et al., (2016)	258411	ZEF16A	-35.722	-6.122
Brazil	Plutonic Jardim do Seridó	Tonalite sheet	zircon	U-Th-Pb (radiogenic)	Inherited components	2	2500			Ma	Concordia date	ICP MS (single fragment/grain)	de Souza Z.S. et al., (2016)	258431	ZEF25B	-36.761	-6.579
Brazil	Metaplutonic Caicó	Granite sheet	zircon	U-Th-Pb (radiogenic)	Crystallisation (intrusive)	3	2113	15	15	Ma	Concordia date	ICP MS (single fragment/grain)	de Souza Z.S. et al., (2016)	258419	ZEF28A	-37.082	-6.497
Brazil	Metaplutonic Caicó	Granodiorite	zircon	U-Th-Pb (radiogenic)	Crystallisation (intrusive)	3	2225	13	13	Ma	Concordia date	ICP MS (single fragment/grain)	de Souza Z.S. et al., (2016)	258417	ZEF28B	-37.082	-6.497
Brazil	Plutonic Lajes	Gabbro	zircon	U-Th-Pb (radiogenic)	Crystallisation (intrusive)	3	543	21	21	Ma	Concordia date	ICP MS (single fragment/grain)	de Souza Z.S. et al., (2016)	258429	ZEF3	-36.089	-5.741
Brazil	Plutonic Santana do Matos	Granite	zircon	U-Th-Pb (radiogenic)	Crystallisation (intrusive)	3	570	27	27	Ma	Concordia date	ICP MS (single fragment/grain)	de Souza Z.S. et al., (2016)	258427	ZEF5	-36.461	-5.689
Brazil	Metavolcanic Açu	Metandesite	zircon	U-Th-Pb (radiogenic)	Crystallisation (intrusive)	3	2150	18	18	Ma	Concordia date	ICP MS (single fragment/grain)	de Souza Z.S. et al., (2016)	258415	ZEF8A	-36.853	-5.636
