# Supplementary material for: Decratonization by rifting enables orogenic reworking and transcurrent dispersal of old terranes in NE Brazil
Source: Sci Rep. 2021 Mar 11;11:5719. doi: 10.1038/s41598-021-84703-x (PMC7970994; doi:10.1038/s41598-021-84703-x)
Supplement: Supplementary file 3 — Supplementary Data 2 [file 41598_2021_84703_MOESM3_ESM.xlsx]

## Sheet: References
References
1	Caxito, F. A. et al. A complete Wilson Cycle recorded within the Riacho do Pontal Orogen, NE Brazil: Implications for the Neoproterozoic evolution of the Borborema Province at the heart of West Gondwana. Precambrian Res. 282, 97–120 (2016).
2	Cruz, R. F. da, Pimentel, M. M. & Accioly, A. C. de A. Provenance of metasedimentary rocks of the Western Pernambuco-Alagoas Domain: Contribution to understand the crustal evolution of southern Borborema Province. J. South Am. Earth Sci. 56, 54–67 (2014).
3	Guimarães, I. P. et al. U-Pb zircon ages of orthogneisses and supracrustal rocks of the Cariris Velhos belt: Onset of Neoproterozoic rifting in the Borborema Province, NE Brazil. Precambrian Res. 192–195, 52–77 (2012).
4	Lima, H. M., Pimentel, M. M., Fuck, R. A., Santos, L. C. M. de L. & Dantas, E. L. Geochemical and detrital zircon geochronological investigation of the metavolcanosedimentary Araticum complex, sergipano fold belt: Implications for the evolution of the Borborema Province, NE Brazil. J. South Am. Earth Sci. 86, 176–192 (2018).
5	Neves, S. P. et al. Timing of crust formation, deposition of supracrustal sequences, and Transamazonian and Brasiliano metamorphism in the East Pernambuco belt (Borborema Province, NE Brazil): Implications for western Gondwana assembly. Precambrian Res. 149, 197–216 (2006).
6	Neves, S. P. et al. The age distributions of detrital zircons in metasedimentary sequences in eastern Borborema Province (NE Brazil): Evidence for intracontinental sedimentation and orogenesis? Precambrian Res. 175, 187–205 (2009).
7	Neves, S. P. et al. From extension to shortening: Dating the onset of the Brasiliano Orogeny in eastern Borborema Province (NE Brazil). J. South Am. Earth Sci. 58, 238–256 (2015).
8	Neves, S. P., Rangel da Silva, J. M. & Bruguier, O. The transition zone between the Pernambuco-Alagoas Domain and the Sergipano Belt (Borborema Province, NE Brazil): Geochronological constraints on the ages of deposition, tectonic setting and metamorphism of metasedimentary rocks. J. South Am. Earth Sci. 72, 266–278 (2016).
9	Neves, S. P., da Silva, J. M. R. & Bruguier, O. Geometry, kinematics and geochronology of the Sertânia Complex (central Borborema Province, NE Brazil): Assessing the role of accretionary versus intraplate processes during West Gondwana assembly. Precambrian Res. 298, 552–571 (2017).
10	Oliveira, E. P., McNaughton, N. J., Windley, B. F., Carvalho, M. J. & Nascimento, R. S. Detrital zircon U-Pb geochronology and whole-rock Nd-isotope constraints on sediment provenance in the Neoproterozoic Sergipano orogen, Brazil: From early passive margins to late foreland basins. Tectonophysics 662, 183–194 (2015).
11	Santos, F. H., Amaral, W. S., Uchôa Filho, E. C. & Martins, D. T. Detrital zircon U–Pb ages and whole-rock geochemistry of the Neoproterozoic Paulistana and Santa Filomena complexes, Borborema Province, northeastern Brazil: implications for source area composition, provenance, and tectonic setting. Int. Geol. Rev. 59, 1861–1884 (2017).
12	Silva Filho, A. F. et al. SHRIMP U–Pb zircon geochronology and Nd signatures of supracrustal sequences and orthogneisses constrain the Neoproterozoic evolution of the Pernambuco–Alagoas domain, southern part of Borborema Province, NE Brazil. Int. J. Earth Sci. 103, 2155–2190 (2014).
13	Van Schmus, W. R., Kozuch, M. & de Brito Neves, B. B. Precambrian history of the Zona Transversal of the Borborema Province, NE Brazil: Insights from Sm-Nd and U-Pb geochronology. J. South Am. Earth Sci. 31, 227–252 (2011).
	For <1.4 Ga zircons the 206Pb/238U age was used in calculations, whereas for >1.4 Ga zircons, the 207Pb/206Pb age was used.
	To avoid discordant analyses and metamorphic rims, only zircons with concordance values between 90-110% and Th/U ratios > 0.10 were used in calculations.

## Sheet: Central Borborema
Authors, year - Journal Vol(Issue):pages	Table No.	Locality	Primary Rock Type	Secondary Rock Type	Tertiary Rock Type	Lithostratigraphic Group	Lithostratigraphic Sub-group 1	Lithostratigraphic Sub-group 2	GPS Latitude (+ is North) (- is South)	GPS Longitude (+ is East) (- is West)	Type of Mass Spectrometer	Sample & Grain	206Pb / 238U Age (Ma)	206Pb / 238U 2σ Error	207Pb / 235U Age (Ma)	207Pb / 235U 2σ Error	207Pb / 206Pb Age (Ma)	207Pb / 206Pb 2σ Error	% Conc	U (mg.g-1)	Th/U	Error output conc
van Schmus, WR et al, 2011 - J S-Amer Earth Sci 31:227-252	2	São José do Egito	metamorphic	meta_sedimentary	Meta-greywacke	Borborema Province	Cariris Velhos belt	São Caetano Complex	-7.40917	-37.2728	SHRIMP	94-103.03.2	979	11			1053	14	92		0.53	11
van Schmus, WR et al, 2011 - J S-Amer Earth Sci 31:227-252	2	São José do Egito	metamorphic	meta_sedimentary	Meta-greywacke	Borborema Province	Cariris Velhos belt	São Caetano Complex	-7.40917	-37.2728	SHRIMP	94-103.04.1	1343	17			1276	25	105		0.56	17
van Schmus, WR et al, 2011 - J S-Amer Earth Sci 31:227-252	2	São José do Egito	metamorphic	meta_sedimentary	Meta-greywacke	Borborema Province	Cariris Velhos belt	São Caetano Complex	-7.40917	-37.2728	SHRIMP	94-103-01.1	1042	15			955	50	108		1.04	15
van Schmus, WR et al, 2011 - J S-Amer Earth Sci 31:227-252	2	São José do Egito	metamorphic	meta_sedimentary	Meta-greywacke	Borborema Province	Cariris Velhos belt	São Caetano Complex	-7.40917	-37.2728	SHRIMP	94-103-02.1	2035	23			1974	13	103		0.52	13
van Schmus, WR et al, 2011 - J S-Amer Earth Sci 31:227-252	2	São José do Egito	metamorphic	meta_sedimentary	Meta-greywacke	Borborema Province	Cariris Velhos belt	São Caetano Complex	-7.40917	-37.2728	SHRIMP	94-103-03.1	1011	11			1042	13	97		0.54	11
van Schmus, WR et al, 2011 - J S-Amer Earth Sci 31:227-252	2	São José do Egito	metamorphic	meta_sedimentary	Meta-greywacke	Borborema Province	Cariris Velhos belt	São Caetano Complex	-7.40917	-37.2728	SHRIMP	94-103-05.1	1857	21			1844	14	101		1.14	14
van Schmus, WR et al, 2011 - J S-Amer Earth Sci 31:227-252	2	São José do Egito	metamorphic	meta_sedimentary	Meta-greywacke	Borborema Province	Cariris Velhos belt	São Caetano Complex	-7.40917	-37.2728	SHRIMP	94-103-06.1	2060	27			2008	22	103		0.89	22
van Schmus, WR et al, 2011 - J S-Amer Earth Sci 31:227-252	2	São José do Egito	metamorphic	meta_sedimentary	Meta-greywacke	Borborema Province	Cariris Velhos belt	São Caetano Complex	-7.40917	-37.2728	SHRIMP	94-103-07.1	3202	43			3273	31	98		0.81	31
van Schmus, WR et al, 2011 - J S-Amer Earth Sci 31:227-252	2	São José do Egito	metamorphic	meta_sedimentary	Meta-greywacke	Borborema Province	Cariris Velhos belt	São Caetano Complex	-7.40917	-37.2728	SHRIMP	94-103-08.1	1036	12			1027	14	101		1.52	12
van Schmus, WR et al, 2011 - J S-Amer Earth Sci 31:227-252	2	São José do Egito	metamorphic	meta_sedimentary	Meta-greywacke	Borborema Province	Cariris Velhos belt	São Caetano Complex	-7.40917	-37.2728	SHRIMP	94-103-09.1	1044	14			964	31	108		0.56	14
van Schmus, WR et al, 2011 - J S-Amer Earth Sci 31:227-252	2	São José do Egito	metamorphic	meta_sedimentary	Meta-greywacke	Borborema Province	Cariris Velhos belt	São Caetano Complex	-7.40917	-37.2728	SHRIMP	94-103-10.1	1137	13			1119	15	102		0.17	13
van Schmus, WR et al, 2011 - J S-Amer Earth Sci 31:227-252	2	São José do Egito	metamorphic	meta_sedimentary	Meta-greywacke	Borborema Province	Cariris Velhos belt	São Caetano Complex	-7.40917	-37.2728	SHRIMP	94-103-11.1	1029	17			1013	72	102		1.26	17
van Schmus, WR et al, 2011 - J S-Amer Earth Sci 31:227-252	2	São José do Egito	metamorphic	meta_sedimentary	Meta-greywacke	Borborema Province	Cariris Velhos belt	São Caetano Complex	-7.40917	-37.2728	SHRIMP	94-103-12.1	1438	17			1468	20	98		0.74	20
van Schmus, WR et al, 2011 - J S-Amer Earth Sci 31:227-252	2	São José do Egito	metamorphic	meta_sedimentary	Meta-greywacke	Borborema Province	Cariris Velhos belt	São Caetano Complex	-7.40917	-37.2728	SHRIMP	94-103-13.1	1064	13			1068	19	100		1.04	13
van Schmus, WR et al, 2011 - J S-Amer Earth Sci 31:227-252	2	São José do Egito	metamorphic	meta_sedimentary	Meta-greywacke	Borborema Province	Cariris Velhos belt	São Caetano Complex	-7.40917	-37.2728	SHRIMP	94-103-14.1	1367	15			1326	16	103		0.29	15
van Schmus, WR et al, 2011 - J S-Amer Earth Sci 31:227-252	2	São José do Egito	metamorphic	meta_sedimentary	Meta-greywacke	Borborema Province	Cariris Velhos belt	São Caetano Complex	-7.40917	-37.2728	SHRIMP	94-103-15.1	1713	19			1708	12	100		0.44	12
van Schmus, WR et al, 2011 - J S-Amer Earth Sci 31:227-252	2	São José do Egito	metamorphic	meta_sedimentary	Meta-greywacke	Borborema Province	Cariris Velhos belt	São Caetano Complex	-7.40917	-37.2728	SHRIMP	94-103-16.1	1226	15			1210	34	101		0.66	15
van Schmus, WR et al, 2011 - J S-Amer Earth Sci 31:227-252	2	São José do Egito	metamorphic	meta_sedimentary	Meta-greywacke	Borborema Province	Cariris Velhos belt	São Caetano Complex	-7.40917	-37.2728	SHRIMP	94-103-17.1	1012	12			951	37	106		0.75	12
van Schmus, WR et al, 2011 - J S-Amer Earth Sci 31:227-252	2	São José do Egito	metamorphic	meta_sedimentary	Meta-greywacke	Borborema Province	Cariris Velhos belt	São Caetano Complex	-7.40917	-37.2728	SHRIMP	94-103-18.1	1051	12			1061	18	99		0.49	12
van Schmus, WR et al, 2011 - J S-Amer Earth Sci 31:227-252	2	São José do Egito	metamorphic	meta_sedimentary	Meta-greywacke	Borborema Province	Cariris Velhos belt	São Caetano Complex	-7.40917	-37.2728	SHRIMP	94-103-19.1	2000	23			1971	14	101		0.74	14
van Schmus, WR et al, 2011 - J S-Amer Earth Sci 31:227-252	2	São José do Egito	metamorphic	meta_sedimentary	Meta-greywacke	Borborema Province	Cariris Velhos belt	São Caetano Complex	-7.40917	-37.2728	SHRIMP	94-103-20.1	1115	15			1069	44	104		0.77	15
van Schmus, WR et al, 2011 - J S-Amer Earth Sci 31:227-252	2	São José do Egito	metamorphic	meta_sedimentary	Meta-greywacke	Borborema Province	Cariris Velhos belt	São Caetano Complex	-7.40917	-37.2728	SHRIMP	94-103-21.1	1215	14			1249	18	97		0.48	14
van Schmus, WR et al, 2011 - J S-Amer Earth Sci 31:227-252	2	São José do Egito	metamorphic	meta_sedimentary	Meta-greywacke	Borborema Province	Cariris Velhos belt	São Caetano Complex	-7.40917	-37.2728	SHRIMP	94-103-23.1	1596	21			1572	25	101		0.78	25
van Schmus, WR et al, 2011 - J S-Amer Earth Sci 31:227-252	2	São José do Egito	metamorphic	meta_sedimentary	Meta-greywacke	Borborema Province	Cariris Velhos belt	São Caetano Complex	-7.40917	-37.2728	SHRIMP	94-103-24.1	1860	22			1868	13	100		0.97	13
van Schmus, WR et al, 2011 - J S-Amer Earth Sci 31:227-252	2	São José do Egito	metamorphic	meta_sedimentary	Meta-greywacke	Borborema Province	Cariris Velhos belt	São Caetano Complex	-7.40917	-37.2728	SHRIMP	94-103-26.1	2123	27			2120	20	100		0.54	20
van Schmus, WR et al, 2011 - J S-Amer Earth Sci 31:227-252	2	São José do Egito	metamorphic	meta_sedimentary	Meta-greywacke	Borborema Province	Cariris Velhos belt	São Caetano Complex	-7.40917	-37.2728	SHRIMP	94-103-27.1	977	11			983	16	99		0.79	11
van Schmus, WR et al, 2011 - J S-Amer Earth Sci 31:227-252	2	São José do Egito	metamorphic	meta_sedimentary	Meta-greywacke	Borborema Province	Cariris Velhos belt	São Caetano Complex	-7.40917	-37.2728	SHRIMP	94-103-29.1	1262	14			1313	13	96		0.33	14
van Schmus, WR et al, 2011 - J S-Amer Earth Sci 31:227-252	2	São José do Egito	metamorphic	meta_sedimentary	Meta-greywacke	Borborema Province	Cariris Velhos belt	São Caetano Complex	-7.40917	-37.2728	SHRIMP	94-103-30.1	1257	14			1262	15	100		0.39	14
van Schmus, WR et al, 2011 - J S-Amer Earth Sci 31:227-252	2	São José do Egito	metamorphic	meta_sedimentary	Meta-greywacke	Borborema Province	Cariris Velhos belt	São Caetano Complex	-7.40917	-37.2728	SHRIMP	94-103-31.1	1991	21			2032	8	98		0.73	8
van Schmus, WR et al, 2011 - J S-Amer Earth Sci 31:227-252	2	São José do Egito	metamorphic	meta_sedimentary	Meta-greywacke	Borborema Province	Cariris Velhos belt	São Caetano Complex	-7.40917	-37.2728	SHRIMP	94-103-32.1	1822	19			1780	9	102		0.97	9
van Schmus, WR et al, 2011 - J S-Amer Earth Sci 31:227-252	2	São José do Egito	metamorphic	meta_sedimentary	Meta-greywacke	Borborema Province	Cariris Velhos belt	São Caetano Complex	-7.40917	-37.2728	SHRIMP	94-103-33.1	1076	13			1053	28	102		0.71	13
van Schmus, WR et al, 2011 - J S-Amer Earth Sci 31:227-252	2	São José do Egito	metamorphic	meta_sedimentary	Meta-greywacke	Borborema Province	Cariris Velhos belt	São Caetano Complex	-7.40917	-37.2728	SHRIMP	94-103-34.1	2041	21			2011	7	101		1.11	7
van Schmus, WR et al, 2011 - J S-Amer Earth Sci 31:227-252	2	São José do Egito	metamorphic	meta_sedimentary	Meta-greywacke	Borborema Province	Cariris Velhos belt	São Caetano Complex	-7.40917	-37.2728	SHRIMP	94-103-35.1	1069	15			1058	37	101		1.24	15
van Schmus, WR et al, 2011 - J S-Amer Earth Sci 31:227-252	2	São José do Egito	metamorphic	meta_sedimentary	Meta-greywacke	Borborema Province	Cariris Velhos belt	São Caetano Complex	-7.40917	-37.2728	SHRIMP	94-103-36.1	1117	15			1111	38	100		0.91	15
van Schmus, WR et al, 2011 - J S-Amer Earth Sci 31:227-252	2	São José do Egito	metamorphic	meta_sedimentary	Meta-greywacke	Borborema Province	Cariris Velhos belt	São Caetano Complex	-7.40917	-37.2728	SHRIMP	94-103-37.1	1892	25			1830	21	103		1.03	21
van Schmus, WR et al, 2011 - J S-Amer Earth Sci 31:227-252	2	São José do Egito	metamorphic	meta_sedimentary	Meta-greywacke	Borborema Province	Cariris Velhos belt	São Caetano Complex	-7.40917	-37.2728	SHRIMP	94-103-38.1	1050	12			1014	27	103		0.75	12
van Schmus, WR et al, 2011 - J S-Amer Earth Sci 31:227-252	2	São José do Egito	metamorphic	meta_sedimentary	Meta-greywacke	Borborema Province	Cariris Velhos belt	São Caetano Complex	-7.40917	-37.2728	SHRIMP	94-103-39.1	1033	12			988	39	104		0.53	12
van Schmus, WR et al, 2011 - J S-Amer Earth Sci 31:227-252	2	São José do Egito	metamorphic	meta_sedimentary	Meta-greywacke	Borborema Province	Cariris Velhos belt	São Caetano Complex	-7.40917	-37.2728	SHRIMP	94-103-40.1	1010	11			976	16	103		0.22	11
van Schmus, WR et al, 2011 - J S-Amer Earth Sci 31:227-252	2	São José do Egito	metamorphic	meta_sedimentary	Meta-greywacke	Borborema Province	Cariris Velhos belt	São Caetano Complex	-7.40917	-37.2728	SHRIMP	94-103-41.1	1798	19			1762	9	102		0.13	9
van Schmus, WR et al, 2011 - J S-Amer Earth Sci 31:227-252	2	São José do Egito	metamorphic	meta_sedimentary	Meta-greywacke	Borborema Province	Cariris Velhos belt	São Caetano Complex	-7.40917	-37.2728	SHRIMP	94-103-42.1	2056	26			2035	19	101		0.79	19
van Schmus, WR et al, 2011 - J S-Amer Earth Sci 31:227-252	2	São José do Egito	metamorphic	meta_sedimentary	Meta-greywacke	Borborema Province	Cariris Velhos belt	São Caetano Complex	-7.40917	-37.2728	SHRIMP	94-103-43.1	1268	15			1262	17	100		0.14	15
van Schmus, WR et al, 2011 - J S-Amer Earth Sci 31:227-252	2	São José do Egito	metamorphic	meta_sedimentary	Meta-greywacke	Borborema Province	Cariris Velhos belt	São Caetano Complex	-7.40917	-37.2728	SHRIMP	94-103-44.1	1013	12			1003	23	101		1.08	12
van Schmus, WR et al, 2011 - J S-Amer Earth Sci 31:227-252	2	São José do Egito	metamorphic	meta_sedimentary	Meta-greywacke	Borborema Province	Cariris Velhos belt	São Caetano Complex	-7.40917	-37.2728	SHRIMP	94-103-46.1	932	12			891	28	104		0.31	12
van Schmus, WR et al, 2011 - J S-Amer Earth Sci 31:227-252	2	São José do Egito	metamorphic	meta_sedimentary	Meta-greywacke	Borborema Province	Cariris Velhos belt	São Caetano Complex	-7.40917	-37.2728	SHRIMP	94-103-47.1	1377	15			1354	11	102		0.48	15
van Schmus, WR et al, 2011 - J S-Amer Earth Sci 31:227-252	2	São José do Egito	metamorphic	meta_sedimentary	Meta-greywacke	Borborema Province	Cariris Velhos belt	São Caetano Complex	-7.40917	-37.2728	SHRIMP	94-103-48.1	997	11			1029	17	97		1.38	11
van Schmus, WR et al, 2011 - J S-Amer Earth Sci 31:227-252	2	São José do Egito	metamorphic	meta_sedimentary	Meta-greywacke	Borborema Province	Cariris Velhos belt	São Caetano Complex	-7.40917	-37.2728	SHRIMP	94-103-49.1	1456	21			1429	37	102		0.51	37
van Schmus, WR et al, 2011 - J S-Amer Earth Sci 31:227-252	2	São José do Egito	metamorphic	meta_sedimentary	Meta-greywacke	Borborema Province	Cariris Velhos belt	São Caetano Complex	-7.40917	-37.2728	SHRIMP	94-103-5.1	1332	18			1324	14	101		1.08	18
van Schmus, WR et al, 2011 - J S-Amer Earth Sci 31:227-252	2	São José do Egito	metamorphic	meta_sedimentary	Meta-greywacke	Borborema Province	Cariris Velhos belt	São Caetano Complex	-7.40917	-37.2728	SHRIMP	94-103-50.1	1050	13			1035	32	102		0.81	13
van Schmus, WR et al, 2011 - J S-Amer Earth Sci 31:227-252	2	São José do Egito	metamorphic	meta_sedimentary	Meta-greywacke	Borborema Province	Cariris Velhos belt	São Caetano Complex	-7.40917	-37.2728	SHRIMP	94-103-51.1	1425	18			1405	23	101		0.26	23
van Schmus, WR et al, 2011 - J S-Amer Earth Sci 31:227-252	2	São José do Egito	metamorphic	meta_sedimentary	Meta-greywacke	Borborema Province	Cariris Velhos belt	São Caetano Complex	-7.40917	-37.2728	SHRIMP	94-103-52.1	1893	21			1889	13	100		0.63	13
van Schmus, WR et al, 2011 - J S-Amer Earth Sci 31:227-252	2	São José do Egito	metamorphic	meta_sedimentary	Meta-greywacke	Borborema Province	Cariris Velhos belt	São Caetano Complex	-7.40917	-37.2728	SHRIMP	94-103-53.1	1113	12			1123	12	99		0.6	12
van Schmus, WR et al, 2011 - J S-Amer Earth Sci 31:227-252	2	São José do Egito	metamorphic	meta_sedimentary	Meta-greywacke	Borborema Province	Cariris Velhos belt	São Caetano Complex	-7.40917	-37.2728	SHRIMP	94-103-54.1	1142	14			1076	26	106		1.02	14
van Schmus, WR et al, 2011 - J S-Amer Earth Sci 31:227-252	2	São José do Egito	metamorphic	meta_sedimentary	Meta-greywacke	Borborema Province	Cariris Velhos belt	São Caetano Complex	-7.40917	-37.2728	SHRIMP	94-103-55.1	1522	18			1527	13	100		0.38	13
van Schmus, WR et al, 2011 - J S-Amer Earth Sci 31:227-252	2	São José do Egito	metamorphic	meta_sedimentary	Meta-greywacke	Borborema Province	Cariris Velhos belt	São Caetano Complex	-7.40917	-37.2728	SHRIMP	94-103-56.1	1422	18			1411	23	101		0.24	23
van Schmus, WR et al, 2011 - J S-Amer Earth Sci 31:227-252	2	São José do Egito	metamorphic	meta_sedimentary	Meta-greywacke	Borborema Province	Cariris Velhos belt	São Caetano Complex	-7.40917	-37.2728	SHRIMP	94-103-57.1	1042	12			1085	25	96		0.41	12
van Schmus, WR et al, 2011 - J S-Amer Earth Sci 31:227-252	2	São José do Egito	metamorphic	meta_sedimentary	Meta-greywacke	Borborema Province	Cariris Velhos belt	São Caetano Complex	-7.40917	-37.2728	SHRIMP	94-103-58.1	1539	19			1518	25	101		0.56	25
van Schmus, WR et al, 2011 - J S-Amer Earth Sci 31:227-252	2	São José do Egito	metamorphic	meta_sedimentary	Meta-greywacke	Borborema Province	Cariris Velhos belt	São Caetano Complex	-7.40917	-37.2728	SHRIMP	94-103-59.1	999	16			1025	81	97		0.67	16
van Schmus, WR et al, 2011 - J S-Amer Earth Sci 31:227-252	2	São José do Egito	metamorphic	meta_sedimentary	Meta-greywacke	Borborema Province	Cariris Velhos belt	São Caetano Complex	-7.40917	-37.2728	SHRIMP	94-103-60.1	2112	28			2101	19	101		1.52	19
van Schmus, WR et al, 2011 - J S-Amer Earth Sci 31:227-252	2	São José do Egito	metamorphic	meta_sedimentary	Meta-greywacke	Borborema Province	Cariris Velhos belt	São Caetano Complex	-7.40917	-37.2728	SHRIMP	94-103-61.1	1104	14			1026	40	107		0.93	14
van Schmus, WR et al, 2011 - J S-Amer Earth Sci 31:227-252	2	Piancó	metamorphic	meta_sedimentary	Meta-greywacke	Borborema Province	Piancó-Alto Brígida Terrane	Cachoeirinha Group	-7.18567	-37.8832	SHRIMP	94-98-1.1	770	11			727	24	106		0.28	11
van Schmus, WR et al, 2011 - J S-Amer Earth Sci 31:227-252	2	Piancó	metamorphic	meta_sedimentary	Meta-greywacke	Borborema Province	Piancó-Alto Brígida Terrane	Cachoeirinha Group	-7.18567	-37.8832	SHRIMP	94-98-10.1	669	10			633	56	105		0.61	10
van Schmus, WR et al, 2011 - J S-Amer Earth Sci 31:227-252	2	Piancó	metamorphic	meta_sedimentary	Meta-greywacke	Borborema Province	Piancó-Alto Brígida Terrane	Cachoeirinha Group	-7.18567	-37.8832	SHRIMP	94-98-12.1	699	10			729	85	96		0.15	10
van Schmus, WR et al, 2011 - J S-Amer Earth Sci 31:227-252	2	Piancó	metamorphic	meta_sedimentary	Meta-greywacke	Borborema Province	Piancó-Alto Brígida Terrane	Cachoeirinha Group	-7.18567	-37.8832	SHRIMP	94-98-13.1	813	11			794	32	102		0.71	11
van Schmus, WR et al, 2011 - J S-Amer Earth Sci 31:227-252	2	Piancó	metamorphic	meta_sedimentary	Meta-greywacke	Borborema Province	Piancó-Alto Brígida Terrane	Cachoeirinha Group	-7.18567	-37.8832	SHRIMP	94-98-15.1	922	14			911	23	101		0.34	14
van Schmus, WR et al, 2011 - J S-Amer Earth Sci 31:227-252	2	Piancó	metamorphic	meta_sedimentary	Meta-greywacke	Borborema Province	Piancó-Alto Brígida Terrane	Cachoeirinha Group	-7.18567	-37.8832	SHRIMP	94-98-16.1	902	13			917	23	98		1.04	13
van Schmus, WR et al, 2011 - J S-Amer Earth Sci 31:227-252	2	Piancó	metamorphic	meta_sedimentary	Meta-greywacke	Borborema Province	Piancó-Alto Brígida Terrane	Cachoeirinha Group	-7.18567	-37.8832	SHRIMP	94-98-17.1	2549	33			2648	11	96		0.42	11
van Schmus, WR et al, 2011 - J S-Amer Earth Sci 31:227-252	2	Piancó	metamorphic	meta_sedimentary	Meta-greywacke	Borborema Province	Piancó-Alto Brígida Terrane	Cachoeirinha Group	-7.18567	-37.8832	SHRIMP	94-98-18.1	823	12			755	78	108		0.64	12
van Schmus, WR et al, 2011 - J S-Amer Earth Sci 31:227-252	2	Piancó	metamorphic	meta_sedimentary	Meta-greywacke	Borborema Province	Piancó-Alto Brígida Terrane	Cachoeirinha Group	-7.18567	-37.8832	SHRIMP	94-98-2.1	670	10			662	25	101		1.01	10
van Schmus, WR et al, 2011 - J S-Amer Earth Sci 31:227-252	2	Piancó	metamorphic	meta_sedimentary	Meta-greywacke	Borborema Province	Piancó-Alto Brígida Terrane	Cachoeirinha Group	-7.18567	-37.8832	SHRIMP	94-98-22.1	974	14			923	30	105		0.17	14
van Schmus, WR et al, 2011 - J S-Amer Earth Sci 31:227-252	2	Piancó	metamorphic	meta_sedimentary	Meta-greywacke	Borborema Province	Piancó-Alto Brígida Terrane	Cachoeirinha Group	-7.18567	-37.8832	SHRIMP	94-98-23.1	1257	17			1230	22	102		0.16	17
van Schmus, WR et al, 2011 - J S-Amer Earth Sci 31:227-252	2	Piancó	metamorphic	meta_sedimentary	Meta-greywacke	Borborema Province	Piancó-Alto Brígida Terrane	Cachoeirinha Group	-7.18567	-37.8832	SHRIMP	94-98-24.1	914	14			912	35	100		0.54	14
van Schmus, WR et al, 2011 - J S-Amer Earth Sci 31:227-252	2	Piancó	metamorphic	meta_sedimentary	Meta-greywacke	Borborema Province	Piancó-Alto Brígida Terrane	Cachoeirinha Group	-7.18567	-37.8832	SHRIMP	94-98-29.1	676	10			698	174	97		0.68	10
van Schmus, WR et al, 2011 - J S-Amer Earth Sci 31:227-252	2	Piancó	metamorphic	meta_sedimentary	Meta-greywacke	Borborema Province	Piancó-Alto Brígida Terrane	Cachoeirinha Group	-7.18567	-37.8832	SHRIMP	94-98-32.1	2696	54			2678	27	101		1.95	27
van Schmus, WR et al, 2011 - J S-Amer Earth Sci 31:227-252	2	Piancó	metamorphic	meta_sedimentary	Meta-greywacke	Borborema Province	Piancó-Alto Brígida Terrane	Cachoeirinha Group	-7.18567	-37.8832	SHRIMP	94-98-33.1	2595	32			2606	6	100		0.48	6
van Schmus, WR et al, 2011 - J S-Amer Earth Sci 31:227-252	2	Piancó	metamorphic	meta_sedimentary	Meta-greywacke	Borborema Province	Piancó-Alto Brígida Terrane	Cachoeirinha Group	-7.18567	-37.8832	SHRIMP	94-98-34.1	695	12			730	105	95		0.61	12
van Schmus, WR et al, 2011 - J S-Amer Earth Sci 31:227-252	2	Piancó	metamorphic	meta_sedimentary	Meta-greywacke	Borborema Province	Piancó-Alto Brígida Terrane	Cachoeirinha Group	-7.18567	-37.8832	SHRIMP	94-98-35.1	815	12			894	33	90		0.55	12
van Schmus, WR et al, 2011 - J S-Amer Earth Sci 31:227-252	2	Piancó	metamorphic	meta_sedimentary	Meta-greywacke	Borborema Province	Piancó-Alto Brígida Terrane	Cachoeirinha Group	-7.18567	-37.8832	SHRIMP	94-98-36.1	2231	28			2442	9	91		0.43	9
van Schmus, WR et al, 2011 - J S-Amer Earth Sci 31:227-252	2	Piancó	metamorphic	meta_sedimentary	Meta-greywacke	Borborema Province	Piancó-Alto Brígida Terrane	Cachoeirinha Group	-7.18567	-37.8832	SHRIMP	94-98-39.1	630	11			671	124	94		0.23	11
van Schmus, WR et al, 2011 - J S-Amer Earth Sci 31:227-252	2	Piancó	metamorphic	meta_sedimentary	Meta-greywacke	Borborema Province	Piancó-Alto Brígida Terrane	Cachoeirinha Group	-7.18567	-37.8832	SHRIMP	94-98-4.1	630	9			631	92	100		0.74	9
van Schmus, WR et al, 2011 - J S-Amer Earth Sci 31:227-252	2	Piancó	metamorphic	meta_sedimentary	Meta-greywacke	Borborema Province	Piancó-Alto Brígida Terrane	Cachoeirinha Group	-7.18567	-37.8832	SHRIMP	94-98-41.1	2698	32			2707	5	100		0.5	5
van Schmus, WR et al, 2011 - J S-Amer Earth Sci 31:227-252	2	Piancó	metamorphic	meta_sedimentary	Meta-greywacke	Borborema Province	Piancó-Alto Brígida Terrane	Cachoeirinha Group	-7.18567	-37.8832	SHRIMP	94-98-44.1	933	13			899	23	104		0.22	13
van Schmus, WR et al, 2011 - J S-Amer Earth Sci 31:227-252	2	Piancó	metamorphic	meta_sedimentary	Meta-greywacke	Borborema Province	Piancó-Alto Brígida Terrane	Cachoeirinha Group	-7.18567	-37.8832	SHRIMP	94-98-45.1	1026	16			940	58	108		0.65	16
van Schmus, WR et al, 2011 - J S-Amer Earth Sci 31:227-252	2	Piancó	metamorphic	meta_sedimentary	Meta-greywacke	Borborema Province	Piancó-Alto Brígida Terrane	Cachoeirinha Group	-7.18567	-37.8832	SHRIMP	94-98-48.1	684	10			717	44	95		0.29	10
van Schmus, WR et al, 2011 - J S-Amer Earth Sci 31:227-252	2	Piancó	metamorphic	meta_sedimentary	Meta-greywacke	Borborema Province	Piancó-Alto Brígida Terrane	Cachoeirinha Group	-7.18567	-37.8832	SHRIMP	94-98-49.1	665	10			609	68	108		0.55	10
van Schmus, WR et al, 2011 - J S-Amer Earth Sci 31:227-252	2	Piancó	metamorphic	meta_sedimentary	Meta-greywacke	Borborema Province	Piancó-Alto Brígida Terrane	Cachoeirinha Group	-7.18567	-37.8832	SHRIMP	94-98-50.1	762	11			748	36	102		0.48	11
van Schmus, WR et al, 2011 - J S-Amer Earth Sci 31:227-252	2	Piancó	metamorphic	meta_sedimentary	Meta-greywacke	Borborema Province	Piancó-Alto Brígida Terrane	Cachoeirinha Group	-7.18567	-37.8832	SHRIMP	94-98-52.1	947	14			910	34	104		0.43	14
van Schmus, WR et al, 2011 - J S-Amer Earth Sci 31:227-252	2	Piancó	metamorphic	meta_sedimentary	Meta-greywacke	Borborema Province	Piancó-Alto Brígida Terrane	Cachoeirinha Group	-7.18567	-37.8832	SHRIMP	94-98-54.1	687	10			659	41	104		0.25	10
van Schmus, WR et al, 2011 - J S-Amer Earth Sci 31:227-252	2	Piancó	metamorphic	meta_sedimentary	Meta-greywacke	Borborema Province	Piancó-Alto Brígida Terrane	Cachoeirinha Group	-7.18567	-37.8832	SHRIMP	94-98-55.1	643	9			691	40	92		0.76	9
van Schmus, WR et al, 2011 - J S-Amer Earth Sci 31:227-252	2	Piancó	metamorphic	meta_sedimentary	Meta-greywacke	Borborema Province	Piancó-Alto Brígida Terrane	Cachoeirinha Group	-7.18567	-37.8832	SHRIMP	94-98-56.1	634	11			608	119	104		0.47	11
van Schmus, WR et al, 2011 - J S-Amer Earth Sci 31:227-252	2	Piancó	metamorphic	meta_sedimentary	Meta-greywacke	Borborema Province	Piancó-Alto Brígida Terrane	Cachoeirinha Group	-7.18567	-37.8832	SHRIMP	94-98-58.1	743	11			698	33	106		0.39	11
van Schmus, WR et al, 2011 - J S-Amer Earth Sci 31:227-252	2	Piancó	metamorphic	meta_sedimentary	Meta-greywacke	Borborema Province	Piancó-Alto Brígida Terrane	Cachoeirinha Group	-7.18567	-37.8832	SHRIMP	94-98-59.1	776	12			750	58	103		0.16	12
van Schmus, WR et al, 2011 - J S-Amer Earth Sci 31:227-252	2	Piancó	metamorphic	meta_sedimentary	Meta-greywacke	Borborema Province	Piancó-Alto Brígida Terrane	Cachoeirinha Group	-7.18567	-37.8832	SHRIMP	94-98-61.1	1859	27			2027	19	91		1.32	19
van Schmus, WR et al, 2011 - J S-Amer Earth Sci 31:227-252	2	Piancó	metamorphic	meta_sedimentary	Meta-greywacke	Borborema Province	Piancó-Alto Brígida Terrane	Cachoeirinha Group	-7.18567	-37.8832	SHRIMP	94-98-7.1	591	10			632	70	93		0.58	10
van Schmus, WR et al, 2011 - J S-Amer Earth Sci 31:227-252	2	Piancó	metamorphic	meta_sedimentary	Meta-greywacke	Borborema Province	Piancó-Alto Brígida Terrane	Cachoeirinha Group	-7.18567	-37.8832	SHRIMP	94-98-8.1	684	10			736	72	92		0.78	10
van Schmus, WR et al, 2011 - J S-Amer Earth Sci 31:227-252	2	Piancó	metamorphic	meta_sedimentary	Meta-greywacke	Borborema Province	Piancó-Alto Brígida Terrane	Cachoeirinha Group	-7.18567	-37.8832	SHRIMP	94-98-9.1	2058	29			2046	13	101		0.59	13
van Schmus, WR et al, 2011 - J S-Amer Earth Sci 31:227-252	2	Salgueiro	metamorphic	meta_sedimentary	Meta-greywacke	Borborema Province	Piancó-Alto Brígida Terrane	Cachoeirinha Group	-8.09	-39.4237	SHRIMP	95-239-01.1	713	11			643	52	110		0.41	11
van Schmus, WR et al, 2011 - J S-Amer Earth Sci 31:227-252	2	Salgueiro	metamorphic	meta_sedimentary	Meta-greywacke	Borborema Province	Piancó-Alto Brígida Terrane	Cachoeirinha Group	-8.09	-39.4237	SHRIMP	95-239-03.1	988	15			968	26	102		0.78	15
van Schmus, WR et al, 2011 - J S-Amer Earth Sci 31:227-252	2	Salgueiro	metamorphic	meta_sedimentary	Meta-greywacke	Borborema Province	Piancó-Alto Brígida Terrane	Cachoeirinha Group	-8.09	-39.4237	SHRIMP	95-239-05.1	756	11			760	27	99		0.46	11
van Schmus, WR et al, 2011 - J S-Amer Earth Sci 31:227-252	2	Salgueiro	metamorphic	meta_sedimentary	Meta-greywacke	Borborema Province	Piancó-Alto Brígida Terrane	Cachoeirinha Group	-8.09	-39.4237	SHRIMP	95-239-07.1	783	11			764	30	102		0.87	11
van Schmus, WR et al, 2011 - J S-Amer Earth Sci 31:227-252	2	Salgueiro	metamorphic	meta_sedimentary	Meta-greywacke	Borborema Province	Piancó-Alto Brígida Terrane	Cachoeirinha Group	-8.09	-39.4237	SHRIMP	95-239-08.1	1581	24			1712	24	92		0.34	24
van Schmus, WR et al, 2011 - J S-Amer Earth Sci 31:227-252	2	Salgueiro	metamorphic	meta_sedimentary	Meta-greywacke	Borborema Province	Piancó-Alto Brígida Terrane	Cachoeirinha Group	-8.09	-39.4237	SHRIMP	95-239-09.1	829	13			852	54	97		0.8	13
van Schmus, WR et al, 2011 - J S-Amer Earth Sci 31:227-252	2	Salgueiro	metamorphic	meta_sedimentary	Meta-greywacke	Borborema Province	Piancó-Alto Brígida Terrane	Cachoeirinha Group	-8.09	-39.4237	SHRIMP	95-239-10.1	1043	17			1098	35	95		0.35	17
van Schmus, WR et al, 2011 - J S-Amer Earth Sci 31:227-252	2	Salgueiro	metamorphic	meta_sedimentary	Meta-greywacke	Borborema Province	Piancó-Alto Brígida Terrane	Cachoeirinha Group	-8.09	-39.4237	SHRIMP	95-239-12.1	944	15			960	38	98		0.61	15
van Schmus, WR et al, 2011 - J S-Amer Earth Sci 31:227-252	2	Salgueiro	metamorphic	meta_sedimentary	Meta-greywacke	Borborema Province	Piancó-Alto Brígida Terrane	Cachoeirinha Group	-8.09	-39.4237	SHRIMP	95-239-13.1	1945	26			1882	14	103		0.58	14
van Schmus, WR et al, 2011 - J S-Amer Earth Sci 31:227-252	2	Salgueiro	metamorphic	meta_sedimentary	Meta-greywacke	Borborema Province	Piancó-Alto Brígida Terrane	Cachoeirinha Group	-8.09	-39.4237	SHRIMP	95-239-14.1	731	11			687	48	106		0.29	11
van Schmus, WR et al, 2011 - J S-Amer Earth Sci 31:227-252	2	Salgueiro	metamorphic	meta_sedimentary	Meta-greywacke	Borborema Province	Piancó-Alto Brígida Terrane	Cachoeirinha Group	-8.09	-39.4237	SHRIMP	95-239-15.1	739	13			668	77	110		0.35	13
van Schmus, WR et al, 2011 - J S-Amer Earth Sci 31:227-252	2	Salgueiro	metamorphic	meta_sedimentary	Meta-greywacke	Borborema Province	Piancó-Alto Brígida Terrane	Cachoeirinha Group	-8.09	-39.4237	SHRIMP	95-239-16.1	2584	41			2468	19	105		1.21	19
van Schmus, WR et al, 2011 - J S-Amer Earth Sci 31:227-252	2	Salgueiro	metamorphic	meta_sedimentary	Meta-greywacke	Borborema Province	Piancó-Alto Brígida Terrane	Cachoeirinha Group	-8.09	-39.4237	SHRIMP	95-239-17.1	826	13			772	50	106		0.91	13
van Schmus, WR et al, 2011 - J S-Amer Earth Sci 31:227-252	2	Salgueiro	metamorphic	meta_sedimentary	Meta-greywacke	Borborema Province	Piancó-Alto Brígida Terrane	Cachoeirinha Group	-8.09	-39.4237	SHRIMP	95-239-18.1	1954	29			1907	22	102		1.08	22
van Schmus, WR et al, 2011 - J S-Amer Earth Sci 31:227-252	2	Salgueiro	metamorphic	meta_sedimentary	Meta-greywacke	Borborema Province	Piancó-Alto Brígida Terrane	Cachoeirinha Group	-8.09	-39.4237	SHRIMP	95-239-21.1	2611	32			2652	7	98		0.98	7
van Schmus, WR et al, 2011 - J S-Amer Earth Sci 31:227-252	2	Salgueiro	metamorphic	meta_sedimentary	Meta-greywacke	Borborema Province	Piancó-Alto Brígida Terrane	Cachoeirinha Group	-8.09	-39.4237	SHRIMP	95-239-22.1	803	15			834	70	96		0.71	15
van Schmus, WR et al, 2011 - J S-Amer Earth Sci 31:227-252	2	Salgueiro	metamorphic	meta_sedimentary	Meta-greywacke	Borborema Province	Piancó-Alto Brígida Terrane	Cachoeirinha Group	-8.09	-39.4237	SHRIMP	95-239-23.1	907	14			838	58	108		0.26	14
van Schmus, WR et al, 2011 - J S-Amer Earth Sci 31:227-252	2	Salgueiro	metamorphic	meta_sedimentary	Meta-greywacke	Borborema Province	Piancó-Alto Brígida Terrane	Cachoeirinha Group	-8.09	-39.4237	SHRIMP	95-239-25.1	877	14			811	54	107		0.5	14
van Schmus, WR et al, 2011 - J S-Amer Earth Sci 31:227-252	2	Salgueiro	metamorphic	meta_sedimentary	Meta-greywacke	Borborema Province	Piancó-Alto Brígida Terrane	Cachoeirinha Group	-8.09	-39.4237	SHRIMP	95-239-26.1	738	11			760	40	97		0.48	11
van Schmus, WR et al, 2011 - J S-Amer Earth Sci 31:227-252	2	Salgueiro	metamorphic	meta_sedimentary	Meta-greywacke	Borborema Province	Piancó-Alto Brígida Terrane	Cachoeirinha Group	-8.09	-39.4237	SHRIMP	95-239-27.1	864	13			834	49	103		0.46	13
van Schmus, WR et al, 2011 - J S-Amer Earth Sci 31:227-252	2	Salgueiro	metamorphic	meta_sedimentary	Meta-greywacke	Borborema Province	Piancó-Alto Brígida Terrane	Cachoeirinha Group	-8.09	-39.4237	SHRIMP	95-239-28.1	811	12			783	32	104		0.23	12
van Schmus, WR et al, 2011 - J S-Amer Earth Sci 31:227-252	2	Salgueiro	metamorphic	meta_sedimentary	Meta-greywacke	Borborema Province	Piancó-Alto Brígida Terrane	Cachoeirinha Group	-8.09	-39.4237	SHRIMP	95-239-32.1	2680	34			2628	10	102		0.54	10
van Schmus, WR et al, 2011 - J S-Amer Earth Sci 31:227-252	2	Salgueiro	metamorphic	meta_sedimentary	Meta-greywacke	Borborema Province	Piancó-Alto Brígida Terrane	Cachoeirinha Group	-8.09	-39.4237	SHRIMP	95-239-33.1	814	14			811	62	100		0.36	14
van Schmus, WR et al, 2011 - J S-Amer Earth Sci 31:227-252	2	Salgueiro	metamorphic	meta_sedimentary	Meta-greywacke	Borborema Province	Piancó-Alto Brígida Terrane	Cachoeirinha Group	-8.09	-39.4237	SHRIMP	95-239-34.1	761	13			782	64	97		0.54	13
van Schmus, WR et al, 2011 - J S-Amer Earth Sci 31:227-252	2	Salgueiro	metamorphic	meta_sedimentary	Meta-greywacke	Borborema Province	Piancó-Alto Brígida Terrane	Cachoeirinha Group	-8.09	-39.4237	SHRIMP	95-239-35.1	666	10			642	46	104		0.34	10
Neves, SP et al, 2009 - Precambrian Res 175:187-205	1	Matinadas	metamorphic	meta_sedimentary	Metapelitic ultramylonite	Borborema Province	Surubim Complex		-7.6325	-35.6194	LA-ICP-MS	CIV-54 #11-1	2010	9			2028	12	99.1		1.338	12
Neves, SP et al, 2009 - Precambrian Res 175:187-205	1	Matinadas	metamorphic	meta_sedimentary	Metapelitic ultramylonite	Borborema Province	Surubim Complex		-7.6325	-35.6194	LA-ICP-MS	CIV-54 #12-1	1971	3			2006	8	98.3		0.489	8
Neves, SP et al, 2009 - Precambrian Res 175:187-205	1	Matinadas	metamorphic	meta_sedimentary	Metapelitic ultramylonite	Borborema Province	Surubim Complex		-7.6325	-35.6194	LA-ICP-MS	CIV-54 #13-1	1972	27			2038	9	96.7		0.919	9
Neves, SP et al, 2009 - Precambrian Res 175:187-205	1	Matinadas	metamorphic	meta_sedimentary	Metapelitic ultramylonite	Borborema Province	Surubim Complex		-7.6325	-35.6194	LA-ICP-MS	CIV-54 #14-1	1995	26			2028	10	98.4		0.583	10
Neves, SP et al, 2009 - Precambrian Res 175:187-205	1	Matinadas	metamorphic	meta_sedimentary	Metapelitic ultramylonite	Borborema Province	Surubim Complex		-7.6325	-35.6194	LA-ICP-MS	CIV-54 #15-1	1991	29			2059	9	96.7		0.94	9
Neves, SP et al, 2009 - Precambrian Res 175:187-205	1	Matinadas	metamorphic	meta_sedimentary	Metapelitic ultramylonite	Borborema Province	Surubim Complex		-7.6325	-35.6194	LA-ICP-MS	CIV-54 #16-1	1776	38			1838	19	96.7		0.29	19
Neves, SP et al, 2009 - Precambrian Res 175:187-205	1	Matinadas	metamorphic	meta_sedimentary	Metapelitic ultramylonite	Borborema Province	Surubim Complex		-7.6325	-35.6194	LA-ICP-MS	CIV-54 #17-1	1957	14			2032	7	96.3		0.94	7
Neves, SP et al, 2009 - Precambrian Res 175:187-205	1	Matinadas	metamorphic	meta_sedimentary	Metapelitic ultramylonite	Borborema Province	Surubim Complex		-7.6325	-35.6194	LA-ICP-MS	CIV-54 #19-1	1923	7			2013	8	95.6		0.359	8
Neves, SP et al, 2009 - Precambrian Res 175:187-205	1	Matinadas	metamorphic	meta_sedimentary	Metapelitic ultramylonite	Borborema Province	Surubim Complex		-7.6325	-35.6194	LA-ICP-MS	CIV-54 #2-1	2052	12			2053	13	99.9		1.082	13
Neves, SP et al, 2009 - Precambrian Res 175:187-205	1	Matinadas	metamorphic	meta_sedimentary	Metapelitic ultramylonite	Borborema Province	Surubim Complex		-7.6325	-35.6194	LA-ICP-MS	CIV-54 #21-1	1969	11			2035	8	96.8		0.988	8
Neves, SP et al, 2009 - Precambrian Res 175:187-205	1	Matinadas	metamorphic	meta_sedimentary	Metapelitic ultramylonite	Borborema Province	Surubim Complex		-7.6325	-35.6194	LA-ICP-MS	CIV-54 #22-1	2003	12			2041	8	98.2		0.376	8
Neves, SP et al, 2009 - Precambrian Res 175:187-205	1	Matinadas	metamorphic	meta_sedimentary	Metapelitic ultramylonite	Borborema Province	Surubim Complex		-7.6325	-35.6194	LA-ICP-MS	CIV-54 #24-1	2049	46			2028	9	101		1.371	9
Neves, SP et al, 2009 - Precambrian Res 175:187-205	1	Matinadas	metamorphic	meta_sedimentary	Metapelitic ultramylonite	Borborema Province	Surubim Complex		-7.6325	-35.6194	LA-ICP-MS	CIV-54 #25-1	2018	38			2004	9	100.7		0.682	9
Neves, SP et al, 2009 - Precambrian Res 175:187-205	1	Matinadas	metamorphic	meta_sedimentary	Metapelitic ultramylonite	Borborema Province	Surubim Complex		-7.6325	-35.6194	LA-ICP-MS	CIV-54 #28-1	1985	36			2038	12	97.4		1.142	12
Neves, SP et al, 2009 - Precambrian Res 175:187-205	1	Matinadas	metamorphic	meta_sedimentary	Metapelitic ultramylonite	Borborema Province	Surubim Complex		-7.6325	-35.6194	LA-ICP-MS	CIV-54 #29-1	1864	19			1921	9	97		0.486	9
Neves, SP et al, 2009 - Precambrian Res 175:187-205	1	Matinadas	metamorphic	meta_sedimentary	Metapelitic ultramylonite	Borborema Province	Surubim Complex		-7.6325	-35.6194	LA-ICP-MS	CIV-54 #30-1	1957	14			2027	10	96.6		0.658	10
Neves, SP et al, 2009 - Precambrian Res 175:187-205	1	Matinadas	metamorphic	meta_sedimentary	Metapelitic ultramylonite	Borborema Province	Surubim Complex		-7.6325	-35.6194	LA-ICP-MS	CIV-54 #3-1	1857	10			2011	9	92.3		0.673	9
Neves, SP et al, 2009 - Precambrian Res 175:187-205	1	Matinadas	metamorphic	meta_sedimentary	Metapelitic ultramylonite	Borborema Province	Surubim Complex		-7.6325	-35.6194	LA-ICP-MS	CIV-54 #31-1	1960	28			2017	8	97.2		0.221	8
Neves, SP et al, 2009 - Precambrian Res 175:187-205	1	Matinadas	metamorphic	meta_sedimentary	Metapelitic ultramylonite	Borborema Province	Surubim Complex		-7.6325	-35.6194	LA-ICP-MS	CIV-54 #34-1	1946	12			2029	12	95.9		0.705	12
Neves, SP et al, 2009 - Precambrian Res 175:187-205	1	Matinadas	metamorphic	meta_sedimentary	Metapelitic ultramylonite	Borborema Province	Surubim Complex		-7.6325	-35.6194	LA-ICP-MS	CIV-54 #39-1	1955	49			1950	11	100.3		0.645	11
Neves, SP et al, 2009 - Precambrian Res 175:187-205	1	Matinadas	metamorphic	meta_sedimentary	Metapelitic ultramylonite	Borborema Province	Surubim Complex		-7.6325	-35.6194	LA-ICP-MS	CIV-54 #7-1	1887	12			2050	9	92		0.417	9
Neves, SP et al, 2009 - Precambrian Res 175:187-205	1	Matinadas	metamorphic	meta_sedimentary	Metapelitic ultramylonite	Borborema Province	Surubim Complex		-7.6325	-35.6194	LA-ICP-MS	CIV-54 #8-1	2050	24			2043	9	100.3		1.124	9
Neves, SP et al, 2009 - Precambrian Res 175:187-205	1	Matinadas	metamorphic	meta_sedimentary	Metapelitic ultramylonite	Borborema Province	Surubim Complex		-7.6325	-35.6194	LA-ICP-MS	CIV-54 #9-1	1995	13			1999	11	99.8		0.864	11
Guimarães, IP et al, 2012 - Precambrian Res 192-195:52-77	4	Serra Talhada	metamorphic	meta_sedimentary	Meta-greywacke	Borborema Province	Central Tectonic Domain	São Caetano Complex	-8.28369	-38.408	SHRIMP	ES-246#1.1	775	10			1189	110	100		0.64	10
Guimarães, IP et al, 2012 - Precambrian Res 192-195:52-77	4	Serra Talhada	metamorphic	meta_sedimentary	Meta-greywacke	Borborema Province	Central Tectonic Domain	São Caetano Complex	-8.28369	-38.408	SHRIMP	ES-246#11.1	1007	12			948	18	100		0.82	12
Guimarães, IP et al, 2012 - Precambrian Res 192-195:52-77	4	Serra Talhada	metamorphic	meta_sedimentary	Meta-greywacke	Borborema Province	Central Tectonic Domain	São Caetano Complex	-8.28369	-38.408	SHRIMP	ES-246#11.2	900	10			945	32	100		0.56	10
Guimarães, IP et al, 2012 - Precambrian Res 192-195:52-77	4	Serra Talhada	metamorphic	meta_sedimentary	Meta-greywacke	Borborema Province	Central Tectonic Domain	São Caetano Complex	-8.28369	-38.408	SHRIMP	ES-246#13.1	1127	17			1131	31	100		0.47	17
Guimarães, IP et al, 2012 - Precambrian Res 192-195:52-77	4	Serra Talhada	metamorphic	meta_sedimentary	Meta-greywacke	Borborema Province	Central Tectonic Domain	São Caetano Complex	-8.28369	-38.408	SHRIMP	ES-246#14.1	956	11			1018	19	100		0.31	11
Guimarães, IP et al, 2012 - Precambrian Res 192-195:52-77	4	Serra Talhada	metamorphic	meta_sedimentary	Meta-greywacke	Borborema Province	Central Tectonic Domain	São Caetano Complex	-8.28369	-38.408	SHRIMP	ES-246#15.1	1024	12			1024	18	100		0.72	12
Guimarães, IP et al, 2012 - Precambrian Res 192-195:52-77	4	Serra Talhada	metamorphic	meta_sedimentary	Meta-greywacke	Borborema Province	Central Tectonic Domain	São Caetano Complex	-8.28369	-38.408	SHRIMP	ES-246#17.1	1405	26			1811	53	100		0.72	53
Guimarães, IP et al, 2012 - Precambrian Res 192-195:52-77	4	Serra Talhada	metamorphic	meta_sedimentary	Meta-greywacke	Borborema Province	Central Tectonic Domain	São Caetano Complex	-8.28369	-38.408	SHRIMP	ES-246#2.1	953	10			1406	37	100		0.12	10
Guimarães, IP et al, 2012 - Precambrian Res 192-195:52-77	4	Serra Talhada	metamorphic	meta_sedimentary	Meta-greywacke	Borborema Province	Central Tectonic Domain	São Caetano Complex	-8.28369	-38.408	SHRIMP	ES-246#2.2	1064	12			1588	21	100		0.11	12
Guimarães, IP et al, 2012 - Precambrian Res 192-195:52-77	4	Serra Talhada	metamorphic	meta_sedimentary	Meta-greywacke	Borborema Province	Central Tectonic Domain	São Caetano Complex	-8.28369	-38.408	SHRIMP	ES-246#20.1	967	27			1040	12	100		0.5	27
Guimarães, IP et al, 2012 - Precambrian Res 192-195:52-77	4	Serra Talhada	metamorphic	meta_sedimentary	Meta-greywacke	Borborema Province	Central Tectonic Domain	São Caetano Complex	-8.28369	-38.408	SHRIMP	ES-246#21.1	948	12			1061	26	100		0.68	12
Guimarães, IP et al, 2012 - Precambrian Res 192-195:52-77	4	Serra Talhada	metamorphic	meta_sedimentary	Meta-greywacke	Borborema Province	Central Tectonic Domain	São Caetano Complex	-8.28369	-38.408	SHRIMP	ES-246#22.1	1040	13			1050	26	100		0.39	13
Guimarães, IP et al, 2012 - Precambrian Res 192-195:52-77	4	Serra Talhada	metamorphic	meta_sedimentary	Meta-greywacke	Borborema Province	Central Tectonic Domain	São Caetano Complex	-8.28369	-38.408	SHRIMP	ES-246#22.2	619	8			1328	97	100		0.12	8
Guimarães, IP et al, 2012 - Precambrian Res 192-195:52-77	4	Serra Talhada	metamorphic	meta_sedimentary	Meta-greywacke	Borborema Province	Central Tectonic Domain	São Caetano Complex	-8.28369	-38.408	SHRIMP	ES-246#23.1	880	10			1076	33	100		0.36	10
Guimarães, IP et al, 2012 - Precambrian Res 192-195:52-77	4	Serra Talhada	metamorphic	meta_sedimentary	Meta-greywacke	Borborema Province	Central Tectonic Domain	São Caetano Complex	-8.28369	-38.408	SHRIMP	ES-246#23.2	728	8			1083	83	100		0.47	8
Guimarães, IP et al, 2012 - Precambrian Res 192-195:52-77	4	Serra Talhada	metamorphic	meta_sedimentary	Meta-greywacke	Borborema Province	Central Tectonic Domain	São Caetano Complex	-8.28369	-38.408	SHRIMP	ES-246#25.1	617	16			1023	58	100		0.43	16
Guimarães, IP et al, 2012 - Precambrian Res 192-195:52-77	4	Serra Talhada	metamorphic	meta_sedimentary	Meta-greywacke	Borborema Province	Central Tectonic Domain	São Caetano Complex	-8.28369	-38.408	SHRIMP	ES-246#26.1	839	11			1415	130	100		1.53	11
Guimarães, IP et al, 2012 - Precambrian Res 192-195:52-77	4	Serra Talhada	metamorphic	meta_sedimentary	Meta-greywacke	Borborema Province	Central Tectonic Domain	São Caetano Complex	-8.28369	-38.408	SHRIMP	ES-246#3.1	870	11			1225	54	100		0.37	11
Guimarães, IP et al, 2012 - Precambrian Res 192-195:52-77	4	Serra Talhada	metamorphic	meta_sedimentary	Meta-greywacke	Borborema Province	Central Tectonic Domain	São Caetano Complex	-8.28369	-38.408	SHRIMP	ES-246#30.1	1941	21			1938	11	100		0.61	11
Guimarães, IP et al, 2012 - Precambrian Res 192-195:52-77	4	Serra Talhada	metamorphic	meta_sedimentary	Meta-greywacke	Borborema Province	Central Tectonic Domain	São Caetano Complex	-8.28369	-38.408	SHRIMP	ES-246#31.1	1212	16			1779	130	100		0.48	16
Guimarães, IP et al, 2012 - Precambrian Res 192-195:52-77	4	Serra Talhada	metamorphic	meta_sedimentary	Meta-greywacke	Borborema Province	Central Tectonic Domain	São Caetano Complex	-8.28369	-38.408	SHRIMP	ES-246#32.1	1034	12			1023	22	100		0.86	12
Guimarães, IP et al, 2012 - Precambrian Res 192-195:52-77	4	Serra Talhada	metamorphic	meta_sedimentary	Meta-greywacke	Borborema Province	Central Tectonic Domain	São Caetano Complex	-8.28369	-38.408	SHRIMP	ES-246#33.1	2026	21			2078	9	100		1.05	9
Guimarães, IP et al, 2012 - Precambrian Res 192-195:52-77	4	Serra Talhada	metamorphic	meta_sedimentary	Meta-greywacke	Borborema Province	Central Tectonic Domain	São Caetano Complex	-8.28369	-38.408	SHRIMP	ES-246#34.1	1352	18			2526	29	100		0.15	18
Guimarães, IP et al, 2012 - Precambrian Res 192-195:52-77	4	Serra Talhada	metamorphic	meta_sedimentary	Meta-greywacke	Borborema Province	Central Tectonic Domain	São Caetano Complex	-8.28369	-38.408	SHRIMP	ES-246#35.1	752	8			1497	56	100		0.67	8
Guimarães, IP et al, 2012 - Precambrian Res 192-195:52-77	4	Serra Talhada	metamorphic	meta_sedimentary	Meta-greywacke	Borborema Province	Central Tectonic Domain	São Caetano Complex	-8.28369	-38.408	SHRIMP	ES-246#36.1	862	10			860	54	100		0.32	10
Guimarães, IP et al, 2012 - Precambrian Res 192-195:52-77	4	Serra Talhada	metamorphic	meta_sedimentary	Meta-greywacke	Borborema Province	Central Tectonic Domain	São Caetano Complex	-8.28369	-38.408	SHRIMP	ES-246#37.1	2017	20			1985	8	100		0.55	8
Guimarães, IP et al, 2012 - Precambrian Res 192-195:52-77	4	Serra Talhada	metamorphic	meta_sedimentary	Meta-greywacke	Borborema Province	Central Tectonic Domain	São Caetano Complex	-8.28369	-38.408	SHRIMP	ES-246#38.1	2379	24			2366	7	100		0.77	7
Guimarães, IP et al, 2012 - Precambrian Res 192-195:52-77	4	Serra Talhada	metamorphic	meta_sedimentary	Meta-greywacke	Borborema Province	Central Tectonic Domain	São Caetano Complex	-8.28369	-38.408	SHRIMP	ES-246#41.1	851	11			1488	120	100		1.76	11
Guimarães, IP et al, 2012 - Precambrian Res 192-195:52-77	4	Serra Talhada	metamorphic	meta_sedimentary	Meta-greywacke	Borborema Province	Central Tectonic Domain	São Caetano Complex	-8.28369	-38.408	SHRIMP	ES-246#5.2	1007	11			1011	14	100		0.39	11
Guimarães, IP et al, 2012 - Precambrian Res 192-195:52-77	4	Serra Talhada	metamorphic	meta_sedimentary	Meta-greywacke	Borborema Province	Central Tectonic Domain	São Caetano Complex	-8.28369	-38.408	SHRIMP	ES-246#6.1	821	12			1478	82	100		0.48	12
Guimarães, IP et al, 2012 - Precambrian Res 192-195:52-77	4	Serra Talhada	metamorphic	meta_sedimentary	Meta-greywacke	Borborema Province	Central Tectonic Domain	São Caetano Complex	-8.28369	-38.408	SHRIMP	ES-246#7.1	1923	20			1957	12	100		0.77	12
Guimarães, IP et al, 2012 - Precambrian Res 192-195:52-77	4	Serra Talhada	metamorphic	meta_sedimentary	Meta-greywacke	Borborema Province	Central Tectonic Domain	São Caetano Complex	-8.28369	-38.408	SHRIMP	ES-246#8.1	1039	12			1051	39	100		0.53	12
Guimarães, IP et al, 2012 - Precambrian Res 192-195:52-77	4	Serra Talhada	metamorphic	meta_sedimentary	Meta-greywacke	Borborema Province	Central Tectonic Domain	São Caetano Complex	-8.28369	-38.408	SHRIMP	ES-246#9.1	646	7			1082	34	100		0.12	7
Silva Filho, AF et al, 2014 - Int J Earth Sci 103:2155-2190	9	Glória do Goitá	metamorphic	meta_sedimentary	Garnet-bearing biotite parangneiss	Borborema Province	Transversal Zone Domain	Glória do Goitá sequence	-7.94242	-35.3947	SHRIMP	GG-01#1.1	1886	18			1985	8	95		0.45	8
Silva Filho, AF et al, 2014 - Int J Earth Sci 103:2155-2190	9	Glória do Goitá	metamorphic	meta_sedimentary	Garnet-bearing biotite parangneiss	Borborema Province	Transversal Zone Domain	Glória do Goitá sequence	-7.94242	-35.3947	SHRIMP	GG-01#12.1	825	9			835	67	99		1.47	9
Silva Filho, AF et al, 2014 - Int J Earth Sci 103:2155-2190	9	Glória do Goitá	metamorphic	meta_sedimentary	Garnet-bearing biotite parangneiss	Borborema Province	Transversal Zone Domain	Glória do Goitá sequence	-7.94242	-35.3947	SHRIMP	GG-01#13.1	894	12			983	120	91		0.34	12
Silva Filho, AF et al, 2014 - Int J Earth Sci 103:2155-2190	9	Glória do Goitá	metamorphic	meta_sedimentary	Garnet-bearing biotite parangneiss	Borborema Province	Transversal Zone Domain	Glória do Goitá sequence	-7.94242	-35.3947	SHRIMP	GG-01#14.1	1792	21			1887	22	95		0.81	22
Silva Filho, AF et al, 2014 - Int J Earth Sci 103:2155-2190	9	Glória do Goitá	metamorphic	meta_sedimentary	Garnet-bearing biotite parangneiss	Borborema Province	Transversal Zone Domain	Glória do Goitá sequence	-7.94242	-35.3947	SHRIMP	GG-01#15.1	776	9			831	26	93		0.58	9
Silva Filho, AF et al, 2014 - Int J Earth Sci 103:2155-2190	9	Glória do Goitá	metamorphic	meta_sedimentary	Garnet-bearing biotite parangneiss	Borborema Province	Transversal Zone Domain	Glória do Goitá sequence	-7.94242	-35.3947	SHRIMP	GG-01#17.1	2161	23			2183	13	99		0.52	13
Silva Filho, AF et al, 2014 - Int J Earth Sci 103:2155-2190	9	Glória do Goitá	metamorphic	meta_sedimentary	Garnet-bearing biotite parangneiss	Borborema Province	Transversal Zone Domain	Glória do Goitá sequence	-7.94242	-35.3947	SHRIMP	GG-01#18.1	1011	12			998	18	101		0.63	12
Silva Filho, AF et al, 2014 - Int J Earth Sci 103:2155-2190	9	Glória do Goitá	metamorphic	meta_sedimentary	Garnet-bearing biotite parangneiss	Borborema Province	Transversal Zone Domain	Glória do Goitá sequence	-7.94242	-35.3947	SHRIMP	GG-01#2.1	764	9			772	20	99		1.86	9
Silva Filho, AF et al, 2014 - Int J Earth Sci 103:2155-2190	9	Glória do Goitá	metamorphic	meta_sedimentary	Garnet-bearing biotite parangneiss	Borborema Province	Transversal Zone Domain	Glória do Goitá sequence	-7.94242	-35.3947	SHRIMP	GG-01#21.1	2039	21			2085	7	98		0.86	7
Silva Filho, AF et al, 2014 - Int J Earth Sci 103:2155-2190	9	Glória do Goitá	metamorphic	meta_sedimentary	Garnet-bearing biotite parangneiss	Borborema Province	Transversal Zone Domain	Glória do Goitá sequence	-7.94242	-35.3947	SHRIMP	GG-01#22.1	794	9			791	41	100		0.62	9
Silva Filho, AF et al, 2014 - Int J Earth Sci 103:2155-2190	9	Glória do Goitá	metamorphic	meta_sedimentary	Garnet-bearing biotite parangneiss	Borborema Province	Transversal Zone Domain	Glória do Goitá sequence	-7.94242	-35.3947	SHRIMP	GG-01#24.1	590	7			659	67	90		1.02	7
Silva Filho, AF et al, 2014 - Int J Earth Sci 103:2155-2190	9	Glória do Goitá	metamorphic	meta_sedimentary	Garnet-bearing biotite parangneiss	Borborema Province	Transversal Zone Domain	Glória do Goitá sequence	-7.94242	-35.3947	SHRIMP	GG-01#26.1	980	11			1011	17	97		0.6	11
Silva Filho, AF et al, 2014 - Int J Earth Sci 103:2155-2190	9	Glória do Goitá	metamorphic	meta_sedimentary	Garnet-bearing biotite parangneiss	Borborema Province	Transversal Zone Domain	Glória do Goitá sequence	-7.94242	-35.3947	SHRIMP	GG-01#30.1	840	10			935	52	90		0.57	10
Silva Filho, AF et al, 2014 - Int J Earth Sci 103:2155-2190	9	Glória do Goitá	metamorphic	meta_sedimentary	Garnet-bearing biotite parangneiss	Borborema Province	Transversal Zone Domain	Glória do Goitá sequence	-7.94242	-35.3947	SHRIMP	GG-01#31.1	741	8			748	23	99		0.45	8
Silva Filho, AF et al, 2014 - Int J Earth Sci 103:2155-2190	9	Glória do Goitá	metamorphic	meta_sedimentary	Garnet-bearing biotite parangneiss	Borborema Province	Transversal Zone Domain	Glória do Goitá sequence	-7.94242	-35.3947	SHRIMP	GG-01#32.1	770	9			778	88	99		0.56	9
Silva Filho, AF et al, 2014 - Int J Earth Sci 103:2155-2190	9	Glória do Goitá	metamorphic	meta_sedimentary	Garnet-bearing biotite parangneiss	Borborema Province	Transversal Zone Domain	Glória do Goitá sequence	-7.94242	-35.3947	SHRIMP	GG-01#33.1	972	11			957	34	102		0.54	11
Silva Filho, AF et al, 2014 - Int J Earth Sci 103:2155-2190	9	Glória do Goitá	metamorphic	meta_sedimentary	Garnet-bearing biotite parangneiss	Borborema Province	Transversal Zone Domain	Glória do Goitá sequence	-7.94242	-35.3947	SHRIMP	GG-01#34.1	2174	25			2122	11	102		0.55	11
Silva Filho, AF et al, 2014 - Int J Earth Sci 103:2155-2190	9	Glória do Goitá	metamorphic	meta_sedimentary	Garnet-bearing biotite parangneiss	Borborema Province	Transversal Zone Domain	Glória do Goitá sequence	-7.94242	-35.3947	SHRIMP	GG-01#35.1	2126	24			2152	10	99		0.37	10
Silva Filho, AF et al, 2014 - Int J Earth Sci 103:2155-2190	9	Glória do Goitá	metamorphic	meta_sedimentary	Garnet-bearing biotite parangneiss	Borborema Province	Transversal Zone Domain	Glória do Goitá sequence	-7.94242	-35.3947	SHRIMP	GG-01#37.1	968	11			979	16	99		0.71	11
Silva Filho, AF et al, 2014 - Int J Earth Sci 103:2155-2190	9	Glória do Goitá	metamorphic	meta_sedimentary	Garnet-bearing biotite parangneiss	Borborema Province	Transversal Zone Domain	Glória do Goitá sequence	-7.94242	-35.3947	SHRIMP	GG-01#5.1	986	13			980	36	101		0.84	13
Silva Filho, AF et al, 2014 - Int J Earth Sci 103:2155-2190	9	Glória do Goitá	metamorphic	meta_sedimentary	Garnet-bearing biotite parangneiss	Borborema Province	Transversal Zone Domain	Glória do Goitá sequence	-7.94242	-35.3947	SHRIMP	GG-01#6.1	678	7			714	25	95		0.47	7
Silva Filho, AF et al, 2014 - Int J Earth Sci 103:2155-2190	9	Glória do Goitá	metamorphic	meta_sedimentary	Garnet-bearing biotite parangneiss	Borborema Province	Transversal Zone Domain	Glória do Goitá sequence	-7.94242	-35.3947	SHRIMP	GG-01#9.1	801	9			873	33	92		0.79	9
Guimarães, IP et al, 2012 - Precambrian Res 192-195:52-77	5	Afogados da ingazeira	metamorphic	meta_sedimentary	Meta-greywacke	Borborema Province	São Caetano Complex		-7.45921	-37.3283	SHRIMP	GN-P93#1.1	1113	16			1111	35	95		0.77	16
Guimarães, IP et al, 2012 - Precambrian Res 192-195:52-77	5	Afogados da ingazeira	metamorphic	meta_sedimentary	Meta-greywacke	Borborema Province	São Caetano Complex		-7.45921	-37.3283	SHRIMP	GN-P93#1.2	1113	13			1101	20	101		0.77	13
Guimarães, IP et al, 2012 - Precambrian Res 192-195:52-77	5	Afogados da ingazeira	metamorphic	meta_sedimentary	Meta-greywacke	Borborema Province	São Caetano Complex		-7.45921	-37.3283	SHRIMP	GN-P93#12.1	977	15			1024	36	95		1.18	15
Guimarães, IP et al, 2012 - Precambrian Res 192-195:52-77	5	Afogados da ingazeira	metamorphic	meta_sedimentary	Meta-greywacke	Borborema Province	São Caetano Complex		-7.45921	-37.3283	SHRIMP	GN-P93#13.1	1046	17			1097	40	95		0.53	17
Guimarães, IP et al, 2012 - Precambrian Res 192-195:52-77	5	Afogados da ingazeira	metamorphic	meta_sedimentary	Meta-greywacke	Borborema Province	São Caetano Complex		-7.45921	-37.3283	SHRIMP	GN-P93#14.1	984	16			1001	44	98		1.6	16
Guimarães, IP et al, 2012 - Precambrian Res 192-195:52-77	5	Afogados da ingazeira	metamorphic	meta_sedimentary	Meta-greywacke	Borborema Province	São Caetano Complex		-7.45921	-37.3283	SHRIMP	GN-P93#15.1	806	11			878	44	92		0.5	11
Guimarães, IP et al, 2012 - Precambrian Res 192-195:52-77	5	Afogados da ingazeira	metamorphic	meta_sedimentary	Meta-greywacke	Borborema Province	São Caetano Complex		-7.45921	-37.3283	SHRIMP	GN-P93#2.1	1024	12			1052	22	97		0.78	12
Guimarães, IP et al, 2012 - Precambrian Res 192-195:52-77	5	Afogados da ingazeira	metamorphic	meta_sedimentary	Meta-greywacke	Borborema Province	São Caetano Complex		-7.45921	-37.3283	SHRIMP	GN-P93#3.2	1055	13			1062	23	99		0.47	13
Guimarães, IP et al, 2012 - Precambrian Res 192-195:52-77	5	Afogados da ingazeira	metamorphic	meta_sedimentary	Meta-greywacke	Borborema Province	São Caetano Complex		-7.45921	-37.3283	SHRIMP	GN-P93#36.2	1050	13			1013	25	104		0.52	13
Guimarães, IP et al, 2012 - Precambrian Res 192-195:52-77	5	Afogados da ingazeira	metamorphic	meta_sedimentary	Meta-greywacke	Borborema Province	São Caetano Complex		-7.45921	-37.3283	SHRIMP	GN-P93#41.1	960	10			1038	18	92		0.41	10
Guimarães, IP et al, 2012 - Precambrian Res 192-195:52-77	5	Afogados da ingazeira	metamorphic	meta_sedimentary	Meta-greywacke	Borborema Province	São Caetano Complex		-7.45921	-37.3283	SHRIMP	GN-P93#41.2	983	20			924	50	106		0.41	20
Guimarães, IP et al, 2012 - Precambrian Res 192-195:52-77	5	Afogados da ingazeira	metamorphic	meta_sedimentary	Meta-greywacke	Borborema Province	São Caetano Complex		-7.45921	-37.3283	SHRIMP	GN-P93#42.1	979	11			1049	16	93		0.73	11
Guimarães, IP et al, 2012 - Precambrian Res 192-195:52-77	5	Afogados da ingazeira	metamorphic	meta_sedimentary	Meta-greywacke	Borborema Province	São Caetano Complex		-7.45921	-37.3283	SHRIMP	GN-P93#42.2	994	12			1074	26	93		0.79	12
Guimarães, IP et al, 2012 - Precambrian Res 192-195:52-77	5	Afogados da ingazeira	metamorphic	meta_sedimentary	Meta-greywacke	Borborema Province	São Caetano Complex		-7.45921	-37.3283	SHRIMP	GN-P93#5.1	898	12			907	47	99		1.53	12
Guimarães, IP et al, 2012 - Precambrian Res 192-195:52-77	5	Afogados da ingazeira	metamorphic	meta_sedimentary	Meta-greywacke	Borborema Province	São Caetano Complex		-7.45921	-37.3283	SHRIMP	GN-P93#6.1	996	14			1070	41	93		1.18	14
Guimarães, IP et al, 2012 - Precambrian Res 192-195:52-77	5	Afogados da ingazeira	metamorphic	meta_sedimentary	Meta-greywacke	Borborema Province	São Caetano Complex		-7.45921	-37.3283	SHRIMP	GN-P93#7.1	939	12			985	28	95		0.45	12
Guimarães, IP et al, 2012 - Precambrian Res 192-195:52-77	5	Afogados da ingazeira	metamorphic	meta_sedimentary	Meta-greywacke	Borborema Province	São Caetano Complex		-7.45921	-37.3283	SHRIMP	GN-P93#8.1	958	17			1009	51	95		0.26	17
Guimarães, IP et al, 2012 - Precambrian Res 192-195:52-77	5	Afogados da ingazeira	metamorphic	meta_sedimentary	Meta-greywacke	Borborema Province	São Caetano Complex		-7.45921	-37.3283	SHRIMP	GN-P93#9.1	1999	24			2070	19	97		0.88	19
Guimarães, IP et al, 2012 - Precambrian Res 192-195:52-77	6	Alagoa Grande	metamorphic	meta_sedimentary	Meta-greywacke	Borborema Province	Central Tectonic Domain	São Caetano Complex	-7.05157	-35.6179	SHRIMP	SCBMGV#13.1	646	13			720	69	90		0.53	13
Guimarães, IP et al, 2012 - Precambrian Res 192-195:52-77	6	Alagoa Grande	metamorphic	meta_sedimentary	Meta-greywacke	Borborema Province	Central Tectonic Domain	São Caetano Complex	-7.05157	-35.6179	SHRIMP	SCBMGV#18.1	629	7			644	22	98		0.43	7
Guimarães, IP et al, 2012 - Precambrian Res 192-195:52-77	6	Alagoa Grande	metamorphic	meta_sedimentary	Meta-greywacke	Borborema Province	Central Tectonic Domain	São Caetano Complex	-7.05157	-35.6179	SHRIMP	SCBMGV#2.1	706	13			784	55	90		0.69	13
Guimarães, IP et al, 2012 - Precambrian Res 192-195:52-77	6	Alagoa Grande	metamorphic	meta_sedimentary	Meta-greywacke	Borborema Province	Central Tectonic Domain	São Caetano Complex	-7.05157	-35.6179	SHRIMP	SCBMGV#22.1	633	10			589	12	107		0.68	10
Guimarães, IP et al, 2012 - Precambrian Res 192-195:52-77	6	Alagoa Grande	metamorphic	meta_sedimentary	Meta-greywacke	Borborema Province	Central Tectonic Domain	São Caetano Complex	-7.05157	-35.6179	SHRIMP	SCBMGV#25.1	1094	14			1126	23	97		0.92	14
Guimarães, IP et al, 2012 - Precambrian Res 192-195:52-77	6	Alagoa Grande	metamorphic	meta_sedimentary	Meta-greywacke	Borborema Province	Central Tectonic Domain	São Caetano Complex	-7.05157	-35.6179	SHRIMP	SCBMGV#28.1	814	12			821	33	99		0.61	12
Guimarães, IP et al, 2012 - Precambrian Res 192-195:52-77	6	Alagoa Grande	metamorphic	meta_sedimentary	Meta-greywacke	Borborema Province	Central Tectonic Domain	São Caetano Complex	-7.05157	-35.6179	SHRIMP	SCBMGV#3.1	647	7			687	29	94		0.32	7
Guimarães, IP et al, 2012 - Precambrian Res 192-195:52-77	6	Alagoa Grande	metamorphic	meta_sedimentary	Meta-greywacke	Borborema Province	Central Tectonic Domain	São Caetano Complex	-7.05157	-35.6179	SHRIMP	SCBMGV#31.1	612	8			624	51	98		0.53	8
Guimarães, IP et al, 2012 - Precambrian Res 192-195:52-77	6	Alagoa Grande	metamorphic	meta_sedimentary	Meta-greywacke	Borborema Province	Central Tectonic Domain	São Caetano Complex	-7.05157	-35.6179	SHRIMP	SCBMGV#31.2	570	6			636	29	90		0.74	6
Guimarães, IP et al, 2012 - Precambrian Res 192-195:52-77	6	Alagoa Grande	metamorphic	meta_sedimentary	Meta-greywacke	Borborema Province	Central Tectonic Domain	São Caetano Complex	-7.05157	-35.6179	SHRIMP	SCBMGV#33.1	994	15			1017	37	98		0.66	15
Guimarães, IP et al, 2012 - Precambrian Res 192-195:52-77	6	Alagoa Grande	metamorphic	meta_sedimentary	Meta-greywacke	Borborema Province	Central Tectonic Domain	São Caetano Complex	-7.05157	-35.6179	SHRIMP	SCBMGV#34.1	643	15			695	83	93		1.08	15
Guimarães, IP et al, 2012 - Precambrian Res 192-195:52-77	6	Alagoa Grande	metamorphic	meta_sedimentary	Meta-greywacke	Borborema Province	Central Tectonic Domain	São Caetano Complex	-7.05157	-35.6179	SHRIMP	SCBMGV#35.1	572	7			616	35	93		0.67	7
Guimarães, IP et al, 2012 - Precambrian Res 192-195:52-77	6	Alagoa Grande	metamorphic	meta_sedimentary	Meta-greywacke	Borborema Province	Central Tectonic Domain	São Caetano Complex	-7.05157	-35.6179	SHRIMP	SCBMGV#36.1	721	8			763	28	94		0.43	8
Guimarães, IP et al, 2012 - Precambrian Res 192-195:52-77	6	Alagoa Grande	metamorphic	meta_sedimentary	Meta-greywacke	Borborema Province	Central Tectonic Domain	São Caetano Complex	-7.05157	-35.6179	SHRIMP	SCBMGV#37.1	641	8			651	29	99		0.97	8
Guimarães, IP et al, 2012 - Precambrian Res 192-195:52-77	6	Alagoa Grande	metamorphic	meta_sedimentary	Meta-greywacke	Borborema Province	Central Tectonic Domain	São Caetano Complex	-7.05157	-35.6179	SHRIMP	SCBMGV#38.1	700	8			774	29	90		0.21	8
Guimarães, IP et al, 2012 - Precambrian Res 192-195:52-77	6	Alagoa Grande	metamorphic	meta_sedimentary	Meta-greywacke	Borborema Province	Central Tectonic Domain	São Caetano Complex	-7.05157	-35.6179	SHRIMP	SCBMGV#4.1	867	15			965	35	90		1.5	15
Guimarães, IP et al, 2012 - Precambrian Res 192-195:52-77	6	Alagoa Grande	metamorphic	meta_sedimentary	Meta-greywacke	Borborema Province	Central Tectonic Domain	São Caetano Complex	-7.05157	-35.6179	SHRIMP	SCBMGV#40.1	643	8			649	27	99		0.76	8
Guimarães, IP et al, 2012 - Precambrian Res 192-195:52-77	6	Alagoa Grande	metamorphic	meta_sedimentary	Meta-greywacke	Borborema Province	Central Tectonic Domain	São Caetano Complex	-7.05157	-35.6179	SHRIMP	SCBMGV#42.1	641	7			638	14	101		0.47	7
Guimarães, IP et al, 2012 - Precambrian Res 192-195:52-77	6	Alagoa Grande	metamorphic	meta_sedimentary	Meta-greywacke	Borborema Province	Central Tectonic Domain	São Caetano Complex	-7.05157	-35.6179	SHRIMP	SCBMGV#44.1	1733	23			1931	35	90		0.83	35
Guimarães, IP et al, 2012 - Precambrian Res 192-195:52-77	6	Alagoa Grande	metamorphic	meta_sedimentary	Meta-greywacke	Borborema Province	Central Tectonic Domain	São Caetano Complex	-7.05157	-35.6179	SHRIMP	SCBMGV#45.1	806	9			827	21	97		0.18	9
Guimarães, IP et al, 2012 - Precambrian Res 192-195:52-77	6	Alagoa Grande	metamorphic	meta_sedimentary	Meta-greywacke	Borborema Province	Central Tectonic Domain	São Caetano Complex	-7.05157	-35.6179	SHRIMP	SCBMGV#46.1	1952	23			1955	14	100		0.7	14
Guimarães, IP et al, 2012 - Precambrian Res 192-195:52-77	6	Alagoa Grande	metamorphic	meta_sedimentary	Meta-greywacke	Borborema Province	Central Tectonic Domain	São Caetano Complex	-7.05157	-35.6179	SHRIMP	SCBMGV#47.1	670	8			679	29	99		0.58	8
Guimarães, IP et al, 2012 - Precambrian Res 192-195:52-77	6	Alagoa Grande	metamorphic	meta_sedimentary	Meta-greywacke	Borborema Province	Central Tectonic Domain	São Caetano Complex	-7.05157	-35.6179	SHRIMP	SCBMGV#48.1	645	7			657	22	98		0.73	7
Guimarães, IP et al, 2012 - Precambrian Res 192-195:52-77	6	Alagoa Grande	metamorphic	meta_sedimentary	Meta-greywacke	Borborema Province	Central Tectonic Domain	São Caetano Complex	-7.05157	-35.6179	SHRIMP	SCBMGV#6.1	1941	23			2119	13	92		0.76	13
Guimarães, IP et al, 2012 - Precambrian Res 192-195:52-77	6	Alagoa Grande	metamorphic	meta_sedimentary	Meta-greywacke	Borborema Province	Central Tectonic Domain	São Caetano Complex	-7.05157	-35.6179	SHRIMP	SCBMGV#7.1	709	15			686	12	103		0.96	15
Guimarães, IP et al, 2012 - Precambrian Res 192-195:52-77	6	Alagoa Grande	metamorphic	meta_sedimentary	Meta-greywacke	Borborema Province	Central Tectonic Domain	São Caetano Complex	-7.05157	-35.6179	SHRIMP	SCBMGV#8.1	601	9			641	49	94		0.2	9
Guimarães, IP et al, 2012 - Precambrian Res 192-195:52-77	6	Alagoa Grande	metamorphic	meta_sedimentary	Meta-greywacke	Borborema Province	Central Tectonic Domain	São Caetano Complex	-7.05157	-35.6179	SHRIMP	SCBMGV#9.1	653	9			640	41	102		0.5	9
Neves, SP et al, 2006 - Precambrian Res 149:197-206	1	Taquaritinga	metamorphic	meta_sedimentary	Biotite paragneiss	Borborema Province	East Pernambuco belt		-7.90857	-36.221	LA-ICP-MS	SCC9 #10	2088	72			2060	13	101.3		0.44	13
Neves, SP et al, 2006 - Precambrian Res 149:197-206	1	Taquaritinga	metamorphic	meta_sedimentary	Biotite paragneiss	Borborema Province	East Pernambuco belt		-7.90857	-36.221	LA-ICP-MS	SCC9 #11	794	20			835	12	95.1		0.75	20
Neves, SP et al, 2006 - Precambrian Res 149:197-206	1	Taquaritinga	metamorphic	meta_sedimentary	Biotite paragneiss	Borborema Province	East Pernambuco belt		-7.90857	-36.221	LA-ICP-MS	SCC9 #16	707	14			752	33	94		0.51	14
Neves, SP et al, 2006 - Precambrian Res 149:197-206	1	Taquaritinga	metamorphic	meta_sedimentary	Biotite paragneiss	Borborema Province	East Pernambuco belt		-7.90857	-36.221	LA-ICP-MS	SCC9 #17	1928	62			1959	6	98.4		0.32	6
Neves, SP et al, 2006 - Precambrian Res 149:197-206	1	Taquaritinga	metamorphic	meta_sedimentary	Biotite paragneiss	Borborema Province	East Pernambuco belt		-7.90857	-36.221	LA-ICP-MS	SCC9 #18	1144	32			1203	16	95.1		0.51	32
Neves, SP et al, 2006 - Precambrian Res 149:197-206	1	Taquaritinga	metamorphic	meta_sedimentary	Biotite paragneiss	Borborema Province	East Pernambuco belt		-7.90857	-36.221	LA-ICP-MS	SCC9 #19	727	28			763	67	95.2		0.66	28
Neves, SP et al, 2006 - Precambrian Res 149:197-206	1	Taquaritinga	metamorphic	meta_sedimentary	Biotite paragneiss	Borborema Province	East Pernambuco belt		-7.90857	-36.221	LA-ICP-MS	SCC9 #20	1750	31			1931	5	90.6		0.17	5
Neves, SP et al, 2006 - Precambrian Res 149:197-206	1	Taquaritinga	metamorphic	meta_sedimentary	Biotite paragneiss	Borborema Province	East Pernambuco belt		-7.90857	-36.221	LA-ICP-MS	SCC9 #22	855	30			860	17	99.4		0.46	30
Neves, SP et al, 2006 - Precambrian Res 149:197-206	1	Taquaritinga	metamorphic	meta_sedimentary	Biotite paragneiss	Borborema Province	East Pernambuco belt		-7.90857	-36.221	LA-ICP-MS	SCC9 #25	774	5			835	38	92.6		0.23	5
Neves, SP et al, 2006 - Precambrian Res 149:197-206	1	Taquaritinga	metamorphic	meta_sedimentary	Biotite paragneiss	Borborema Province	East Pernambuco belt		-7.90857	-36.221	LA-ICP-MS	SCC9 #27	670	8			665	17	103.3		1.01	8
Neves, SP et al, 2006 - Precambrian Res 149:197-206	1	Taquaritinga	metamorphic	meta_sedimentary	Biotite paragneiss	Borborema Province	East Pernambuco belt		-7.90857	-36.221	LA-ICP-MS	SCC9 #28	856	7			804	44	106.5		0.28	7
Neves, SP et al, 2006 - Precambrian Res 149:197-206	1	Taquaritinga	metamorphic	meta_sedimentary	Biotite paragneiss	Borborema Province	East Pernambuco belt		-7.90857	-36.221	LA-ICP-MS	SCC9 #29	926	26			1025	19	90.4		0.59	26
Neves, SP et al, 2006 - Precambrian Res 149:197-206	1	Taquaritinga	metamorphic	meta_sedimentary	Biotite paragneiss	Borborema Province	East Pernambuco belt		-7.90857	-36.221	LA-ICP-MS	SCC9 #3	1984	55			1943	4	102.1		0.73	4
Neves, SP et al, 2006 - Precambrian Res 149:197-206	1	Taquaritinga	metamorphic	meta_sedimentary	Biotite paragneiss	Borborema Province	East Pernambuco belt		-7.90857	-36.221	LA-ICP-MS	SCC9 #31	1118	18			1147	13	97.5		0.71	18
Neves, SP et al, 2006 - Precambrian Res 149:197-206	1	Taquaritinga	metamorphic	meta_sedimentary	Biotite paragneiss	Borborema Province	East Pernambuco belt		-7.90857	-36.221	LA-ICP-MS	SCC9 #32	1049	14			1166	11	90		0.75	14
Neves, SP et al, 2006 - Precambrian Res 149:197-206	1	Taquaritinga	metamorphic	meta_sedimentary	Biotite paragneiss	Borborema Province	East Pernambuco belt		-7.90857	-36.221	LA-ICP-MS	SCC9 #34	2145	26			2211	7	97		0.7	7
Neves, SP et al, 2006 - Precambrian Res 149:197-206	1	Taquaritinga	metamorphic	meta_sedimentary	Biotite paragneiss	Borborema Province	East Pernambuco belt		-7.90857	-36.221	LA-ICP-MS	SCC9 #36	827	14			874	15	94.6		0.36	14
Neves, SP et al, 2006 - Precambrian Res 149:197-206	1	Taquaritinga	metamorphic	meta_sedimentary	Biotite paragneiss	Borborema Province	East Pernambuco belt		-7.90857	-36.221	LA-ICP-MS	SCC9 #4	753	22			763	5	98.7		0.66	22
Neves, SP et al, 2006 - Precambrian Res 149:197-206	1	Taquaritinga	metamorphic	meta_sedimentary	Biotite paragneiss	Borborema Province	East Pernambuco belt		-7.90857	-36.221	LA-ICP-MS	SCC9 #6	1086	34			1161	28	93.5		0.74	34
Neves, SP et al, 2006 - Precambrian Res 149:197-206	1	Taquaritinga	metamorphic	meta_sedimentary	Biotite paragneiss	Borborema Province	East Pernambuco belt		-7.90857	-36.221	LA-ICP-MS	SCC9 #8	2007	49			2006	3	100.1		0.39	3
Neves, SP et al, 2006 - Precambrian Res 149:197-206	1	Taquaritinga	metamorphic	meta_sedimentary	Biotite paragneiss	Borborema Province	East Pernambuco belt		-7.90857	-36.221	LA-ICP-MS	SCC9 #9	759	30			799	11	95		0.31	30
Neves, SP et al, 2017 - Precambrian Research 298:552-571	1	Sertânia	metamorphic	meta_sedimentary	migmatitic paragneiss	Borborema Province	Alto Moxotó Domain	Sertânia Complex	-8.05114	-37.3688	LA-ICP-MS	SE-04#1	1997.6	24			1999.8	14.5	95.1		0.72	14.5
Neves, SP et al, 2017 - Precambrian Research 298:552-571	1	Sertânia	metamorphic	meta_sedimentary	migmatitic paragneiss	Borborema Province	Alto Moxotó Domain	Sertânia Complex	-8.05114	-37.3688	LA-ICP-MS	SE-04#10	1926.5	14.1			2065.4	12.4	93.3		1.36	12.4
Neves, SP et al, 2017 - Precambrian Research 298:552-571	1	Sertânia	metamorphic	meta_sedimentary	migmatitic paragneiss	Borborema Province	Alto Moxotó Domain	Sertânia Complex	-8.05114	-37.3688	LA-ICP-MS	SE-04#11	1866.5	35			2012.7	11.6	92.7		0.79	11.6
Neves, SP et al, 2017 - Precambrian Research 298:552-571	1	Sertânia	metamorphic	meta_sedimentary	migmatitic paragneiss	Borborema Province	Alto Moxotó Domain	Sertânia Complex	-8.05114	-37.3688	LA-ICP-MS	SE-04#12	1840	23			2028.7	12	90.7		1.01	12
Neves, SP et al, 2017 - Precambrian Research 298:552-571	1	Sertânia	metamorphic	meta_sedimentary	migmatitic paragneiss	Borborema Province	Alto Moxotó Domain	Sertânia Complex	-8.05114	-37.3688	LA-ICP-MS	SE-04#13	1784.5	26.7			1981.7	12.6	90		0.18	12.6
Neves, SP et al, 2017 - Precambrian Research 298:552-571	1	Sertânia	metamorphic	meta_sedimentary	migmatitic paragneiss	Borborema Province	Alto Moxotó Domain	Sertânia Complex	-8.05114	-37.3688	LA-ICP-MS	SE-04#15	1962.1	16			2042.5	12.1	96.1		1.24	12.1
Neves, SP et al, 2017 - Precambrian Research 298:552-571	1	Sertânia	metamorphic	meta_sedimentary	migmatitic paragneiss	Borborema Province	Alto Moxotó Domain	Sertânia Complex	-8.05114	-37.3688	LA-ICP-MS	SE-04#16	2011.3	13.6			2073.5	11.6	97		1.34	11.6
Neves, SP et al, 2017 - Precambrian Research 298:552-571	1	Sertânia	metamorphic	meta_sedimentary	migmatitic paragneiss	Borborema Province	Alto Moxotó Domain	Sertânia Complex	-8.05114	-37.3688	LA-ICP-MS	SE-04#22	1946.6	13.4			2046.9	13.2	95.1		1.3	13.2
Neves, SP et al, 2017 - Precambrian Research 298:552-571	1	Sertânia	metamorphic	meta_sedimentary	migmatitic paragneiss	Borborema Province	Alto Moxotó Domain	Sertânia Complex	-8.05114	-37.3688	LA-ICP-MS	SE-04#26	1910.4	13			2037.3	12.4	93.8		0.56	12.4
Neves, SP et al, 2017 - Precambrian Research 298:552-571	1	Sertânia	metamorphic	meta_sedimentary	migmatitic paragneiss	Borborema Province	Alto Moxotó Domain	Sertânia Complex	-8.05114	-37.3688	LA-ICP-MS	SE-04#28	1970.8	13			2071.6	12.4	95.1		1.21	12.4
Neves, SP et al, 2017 - Precambrian Research 298:552-571	1	Sertânia	metamorphic	meta_sedimentary	migmatitic paragneiss	Borborema Province	Alto Moxotó Domain	Sertânia Complex	-8.05114	-37.3688	LA-ICP-MS	SE-04#30	1969.7	14.2			2064.2	11.6	95.4		1.31	11.6
Neves, SP et al, 2017 - Precambrian Research 298:552-571	1	Sertânia	metamorphic	meta_sedimentary	migmatitic paragneiss	Borborema Province	Alto Moxotó Domain	Sertânia Complex	-8.05114	-37.3688	LA-ICP-MS	SE-04#32	2026.5	13.2			2075.6	11.7	97.6		1.05	11.7
Neves, SP et al, 2017 - Precambrian Research 298:552-571	1	Sertânia	metamorphic	meta_sedimentary	migmatitic paragneiss	Borborema Province	Alto Moxotó Domain	Sertânia Complex	-8.05114	-37.3688	LA-ICP-MS	SE-04#38	1962	17.9			2059.3	12.3	95.3		1.33	12.3
Neves, SP et al, 2017 - Precambrian Research 298:552-571	1	Sertânia	metamorphic	meta_sedimentary	migmatitic paragneiss	Borborema Province	Alto Moxotó Domain	Sertânia Complex	-8.05114	-37.3688	LA-ICP-MS	SE-04#39	2013.6	17.4			2000.6	11.8	100.6		0.52	11.8
Neves, SP et al, 2017 - Precambrian Research 298:552-571	1	Sertânia	metamorphic	meta_sedimentary	migmatitic paragneiss	Borborema Province	Alto Moxotó Domain	Sertânia Complex	-8.05114	-37.3688	LA-ICP-MS	SE-04#4	2023.8	17.8			2060	14.3	98.2		1.25	14.3
Neves, SP et al, 2017 - Precambrian Research 298:552-571	1	Sertânia	metamorphic	meta_sedimentary	migmatitic paragneiss	Borborema Province	Alto Moxotó Domain	Sertânia Complex	-8.05114	-37.3688	LA-ICP-MS	SE-04#40	1860.7	30.7			2021.2	14.1	92.1		1.15	14.1
Neves, SP et al, 2017 - Precambrian Research 298:552-571	1	Sertânia	metamorphic	meta_sedimentary	migmatitic paragneiss	Borborema Province	Alto Moxotó Domain	Sertânia Complex	-8.05114	-37.3688	LA-ICP-MS	SE-04#41	1889.1	15.8			2040.8	11.7	92.6		0.68	11.7
Neves, SP et al, 2017 - Precambrian Research 298:552-571	1	Sertânia	metamorphic	meta_sedimentary	migmatitic paragneiss	Borborema Province	Alto Moxotó Domain	Sertânia Complex	-8.05114	-37.3688	LA-ICP-MS	SE-04#42	1887.1	22.4			2038.6	11.6	92.6		0.51	11.6
Neves, SP et al, 2017 - Precambrian Research 298:552-571	1	Sertânia	metamorphic	meta_sedimentary	migmatitic paragneiss	Borborema Province	Alto Moxotó Domain	Sertânia Complex	-8.05114	-37.3688	LA-ICP-MS	SE-04#46	2069.1	19.4			2056.6	13.3	100.6		0.81	13.3
Neves, SP et al, 2017 - Precambrian Research 298:552-571	1	Sertânia	metamorphic	meta_sedimentary	migmatitic paragneiss	Borborema Province	Alto Moxotó Domain	Sertânia Complex	-8.05114	-37.3688	LA-ICP-MS	SE-04#5	1905.7	19			2060.1	12.7	92.5		0.98	12.7
Neves, SP et al, 2017 - Precambrian Research 298:552-571	1	Sertânia	metamorphic	meta_sedimentary	migmatitic paragneiss	Borborema Province	Alto Moxotó Domain	Sertânia Complex	-8.05114	-37.3688	LA-ICP-MS	SE-04#50	2001.4	6.2			2070.6	13.1	96.7		1.09	13.1
Neves, SP et al, 2017 - Precambrian Research 298:552-571	1	Sertânia	metamorphic	meta_sedimentary	migmatitic paragneiss	Borborema Province	Alto Moxotó Domain	Sertânia Complex	-8.05114	-37.3688	LA-ICP-MS	SE-04#52	1864.1	11.9			2021	12.5	92.2		0.64	12.5
Neves, SP et al, 2017 - Precambrian Research 298:552-571	1	Sertânia	metamorphic	meta_sedimentary	migmatitic paragneiss	Borborema Province	Alto Moxotó Domain	Sertânia Complex	-8.05114	-37.3688	LA-ICP-MS	SE-04#54	1884.4	25.4			2039	13	92.4		1.13	13
Neves, SP et al, 2017 - Precambrian Research 298:552-571	1	Sertânia	metamorphic	meta_sedimentary	migmatitic paragneiss	Borborema Province	Alto Moxotó Domain	Sertânia Complex	-8.05114	-37.3688	LA-ICP-MS	SE-04#55	2050.3	16.3			2071.5	12.5	99		1.09	12.5
Neves, SP et al, 2017 - Precambrian Research 298:552-571	1	Sertânia	metamorphic	meta_sedimentary	migmatitic paragneiss	Borborema Province	Alto Moxotó Domain	Sertânia Complex	-8.05114	-37.3688	LA-ICP-MS	SE-04#56	1878.4	21.1			2024.9	12.8	92.8		0.7	12.8
Neves, SP et al, 2017 - Precambrian Research 298:552-571	1	Sertânia	metamorphic	meta_sedimentary	migmatitic paragneiss	Borborema Province	Alto Moxotó Domain	Sertânia Complex	-8.05114	-37.3688	LA-ICP-MS	SE-04#58	1862.1	20.6			2038.7	13	91.3		0.86	13
Neves, SP et al, 2017 - Precambrian Research 298:552-571	1	Sertânia	metamorphic	meta_sedimentary	migmatitic paragneiss	Borborema Province	Alto Moxotó Domain	Sertânia Complex	-8.05114	-37.3688	LA-ICP-MS	SE-04#6	1980.1	21			2073.5	11.2	95.5		1.56	11.2
Neves, SP et al, 2017 - Precambrian Research 298:552-571	1	Sertânia	metamorphic	meta_sedimentary	migmatitic paragneiss	Borborema Province	Alto Moxotó Domain	Sertânia Complex	-8.05114	-37.3688	LA-ICP-MS	SE-04#8	1805.4	21.6			2003.8	12.4	90.1		0.79	12.4
Neves, SP et al, 2017 - Precambrian Research 298:552-571	1	Sertânia	metamorphic	meta_sedimentary	migmatitic paragneiss	Borborema Province	Alto Moxotó Domain	Sertânia Complex	-8.05114	-37.3688	LA-ICP-MS	SE-04#9	1953.6	19.3			2056	11.9	95		1.09	11.9
Neves, SP et al, 2017 - Precambrian Research 298:552-571	1	Sertânia	metamorphic	meta_sedimentary	migmatitic paragneiss	Borborema Province	Alto Moxotó Domain	Sertânia Complex	-8.03486	-37.2761	LA-ICP-MS	SE-08B#1	1959.5	8.6			2025.2	23.3	96.8		0.84	23.3
Neves, SP et al, 2017 - Precambrian Research 298:552-571	1	Sertânia	metamorphic	meta_sedimentary	migmatitic paragneiss	Borborema Province	Alto Moxotó Domain	Sertânia Complex	-8.03486	-37.2761	LA-ICP-MS	SE-08B#10	1805.7	9.4			1884.1	22.2	95.8		0.7	22.2
Neves, SP et al, 2017 - Precambrian Research 298:552-571	1	Sertânia	metamorphic	meta_sedimentary	migmatitic paragneiss	Borborema Province	Alto Moxotó Domain	Sertânia Complex	-8.03486	-37.2761	LA-ICP-MS	SE-08B#12	1815.9	5.2			1847.5	22.2	98.3		0.93	22.2
Neves, SP et al, 2017 - Precambrian Research 298:552-571	1	Sertânia	metamorphic	meta_sedimentary	migmatitic paragneiss	Borborema Province	Alto Moxotó Domain	Sertânia Complex	-8.03486	-37.2761	LA-ICP-MS	SE-08B#13	983.3	5.4			981.6	26.9	100.2		0.83	5.4
Neves, SP et al, 2017 - Precambrian Research 298:552-571	1	Sertânia	metamorphic	meta_sedimentary	migmatitic paragneiss	Borborema Province	Alto Moxotó Domain	Sertânia Complex	-8.03486	-37.2761	LA-ICP-MS	SE-08B#15	962.4	8.4			998.9	29.6	96.4		0.12	8.4
Neves, SP et al, 2017 - Precambrian Research 298:552-571	1	Sertânia	metamorphic	meta_sedimentary	migmatitic paragneiss	Borborema Province	Alto Moxotó Domain	Sertânia Complex	-8.03486	-37.2761	LA-ICP-MS	SE-08B#17	1923.1	17.2			1937.1	23	99.3		0.54	23
Neves, SP et al, 2017 - Precambrian Research 298:552-571	1	Sertânia	metamorphic	meta_sedimentary	migmatitic paragneiss	Borborema Province	Alto Moxotó Domain	Sertânia Complex	-8.03486	-37.2761	LA-ICP-MS	SE-08B#2	966.2	5.4			1014.6	25	95.2		0.36	5.4
Neves, SP et al, 2017 - Precambrian Research 298:552-571	1	Sertânia	metamorphic	meta_sedimentary	migmatitic paragneiss	Borborema Province	Alto Moxotó Domain	Sertânia Complex	-8.03486	-37.2761	LA-ICP-MS	SE-08B#20	1781.1	7.8			1858.9	22.8	95.8		0.95	22.8
Neves, SP et al, 2017 - Precambrian Research 298:552-571	1	Sertânia	metamorphic	meta_sedimentary	migmatitic paragneiss	Borborema Province	Alto Moxotó Domain	Sertânia Complex	-8.03486	-37.2761	LA-ICP-MS	SE-08B#21	899.2	6.2			890.5	27.7	101		0.91	6.2
Neves, SP et al, 2017 - Precambrian Research 298:552-571	1	Sertânia	metamorphic	meta_sedimentary	migmatitic paragneiss	Borborema Province	Alto Moxotó Domain	Sertânia Complex	-8.03486	-37.2761	LA-ICP-MS	SE-08B#22	981.4	5.1			970.7	28.3	101.1		0.92	5.1
Neves, SP et al, 2017 - Precambrian Research 298:552-571	1	Sertânia	metamorphic	meta_sedimentary	migmatitic paragneiss	Borborema Province	Alto Moxotó Domain	Sertânia Complex	-8.03486	-37.2761	LA-ICP-MS	SE-08B#23	998.6	12.6			1006.2	29.9	99.2		0.32	12.6
Neves, SP et al, 2017 - Precambrian Research 298:552-571	1	Sertânia	metamorphic	meta_sedimentary	migmatitic paragneiss	Borborema Province	Alto Moxotó Domain	Sertânia Complex	-8.03486	-37.2761	LA-ICP-MS	SE-08B#24	920	7.2			925.3	28.4	99.4		1.1	7.2
Neves, SP et al, 2017 - Precambrian Research 298:552-571	1	Sertânia	metamorphic	meta_sedimentary	migmatitic paragneiss	Borborema Province	Alto Moxotó Domain	Sertânia Complex	-8.03486	-37.2761	LA-ICP-MS	SE-08B#26	836.5	5.6			825.5	32.5	101.3		1.07	5.6
Neves, SP et al, 2017 - Precambrian Research 298:552-571	1	Sertânia	metamorphic	meta_sedimentary	migmatitic paragneiss	Borborema Province	Alto Moxotó Domain	Sertânia Complex	-8.03486	-37.2761	LA-ICP-MS	SE-08B#27	872.6	7.7			887	27.1	98.4		0.28	7.7
Neves, SP et al, 2017 - Precambrian Research 298:552-571	1	Sertânia	metamorphic	meta_sedimentary	migmatitic paragneiss	Borborema Province	Alto Moxotó Domain	Sertânia Complex	-8.03486	-37.2761	LA-ICP-MS	SE-08B#28	879.9	9.4			953.9	29.1	92.2		0.43	9.4
Neves, SP et al, 2017 - Precambrian Research 298:552-571	1	Sertânia	metamorphic	meta_sedimentary	migmatitic paragneiss	Borborema Province	Alto Moxotó Domain	Sertânia Complex	-8.03486	-37.2761	LA-ICP-MS	SE-08B#29	1784.8	18.4			1952.4	27.4	91.4		0.85	27.4
Neves, SP et al, 2017 - Precambrian Research 298:552-571	1	Sertânia	metamorphic	meta_sedimentary	migmatitic paragneiss	Borborema Province	Alto Moxotó Domain	Sertânia Complex	-8.03486	-37.2761	LA-ICP-MS	SE-08B#30	1945.3	13.1			1965.5	23.1	99		0.76	23.1
Neves, SP et al, 2017 - Precambrian Research 298:552-571	1	Sertânia	metamorphic	meta_sedimentary	migmatitic paragneiss	Borborema Province	Alto Moxotó Domain	Sertânia Complex	-8.03486	-37.2761	LA-ICP-MS	SE-08B#31	997.5	12.6			1010.1	29.2	98.7		1.25	12.6
Neves, SP et al, 2017 - Precambrian Research 298:552-571	1	Sertânia	metamorphic	meta_sedimentary	migmatitic paragneiss	Borborema Province	Alto Moxotó Domain	Sertânia Complex	-8.03486	-37.2761	LA-ICP-MS	SE-08B#32	972.2	8			979.9	30.8	99.2		0.47	8
Neves, SP et al, 2017 - Precambrian Research 298:552-571	1	Sertânia	metamorphic	meta_sedimentary	migmatitic paragneiss	Borborema Province	Alto Moxotó Domain	Sertânia Complex	-8.03486	-37.2761	LA-ICP-MS	SE-08B#33	685.1	6.4			670.3	31.2	102.2		0.85	6.4
Neves, SP et al, 2017 - Precambrian Research 298:552-571	1	Sertânia	metamorphic	meta_sedimentary	migmatitic paragneiss	Borborema Province	Alto Moxotó Domain	Sertânia Complex	-8.03486	-37.2761	LA-ICP-MS	SE-08B#34	986	10.1			961.3	38	102.6		1.02	10.1
Neves, SP et al, 2017 - Precambrian Research 298:552-571	1	Sertânia	metamorphic	meta_sedimentary	migmatitic paragneiss	Borborema Province	Alto Moxotó Domain	Sertânia Complex	-8.03486	-37.2761	LA-ICP-MS	SE-08B#35	705.4	6.3			651.6	33.2	108.3		0.5	6.3
Neves, SP et al, 2017 - Precambrian Research 298:552-571	1	Sertânia	metamorphic	meta_sedimentary	migmatitic paragneiss	Borborema Province	Alto Moxotó Domain	Sertânia Complex	-8.03486	-37.2761	LA-ICP-MS	SE-08B#37	1696.5	9.2			1874.6	23.3	90.5		0.42	23.3
Neves, SP et al, 2017 - Precambrian Research 298:552-571	1	Sertânia	metamorphic	meta_sedimentary	migmatitic paragneiss	Borborema Province	Alto Moxotó Domain	Sertânia Complex	-8.03486	-37.2761	LA-ICP-MS	SE-08B#38	1688.2	16.6			1739.1	26.5	97.1		1.05	26.5
Neves, SP et al, 2017 - Precambrian Research 298:552-571	1	Sertânia	metamorphic	meta_sedimentary	migmatitic paragneiss	Borborema Province	Alto Moxotó Domain	Sertânia Complex	-8.03486	-37.2761	LA-ICP-MS	SE-08B#4	984.5	6.7			995.8	42.4	98.9		0.8	6.7
Neves, SP et al, 2017 - Precambrian Research 298:552-571	1	Sertânia	metamorphic	meta_sedimentary	migmatitic paragneiss	Borborema Province	Alto Moxotó Domain	Sertânia Complex	-8.03486	-37.2761	LA-ICP-MS	SE-08B#40	1832.6	12.2			1923.7	27.5	95.3		0.67	27.5
Neves, SP et al, 2017 - Precambrian Research 298:552-571	1	Sertânia	metamorphic	meta_sedimentary	migmatitic paragneiss	Borborema Province	Alto Moxotó Domain	Sertânia Complex	-8.03486	-37.2761	LA-ICP-MS	SE-08B#41	1020.5	6.8			1005.6	28	101.5		0.7	6.8
Neves, SP et al, 2017 - Precambrian Research 298:552-571	1	Sertânia	metamorphic	meta_sedimentary	migmatitic paragneiss	Borborema Province	Alto Moxotó Domain	Sertânia Complex	-8.03486	-37.2761	LA-ICP-MS	SE-08B#43	1944.7	10.6			1985.1	27.2	98		0.66	27.2
Neves, SP et al, 2017 - Precambrian Research 298:552-571	1	Sertânia	metamorphic	meta_sedimentary	migmatitic paragneiss	Borborema Province	Alto Moxotó Domain	Sertânia Complex	-8.03486	-37.2761	LA-ICP-MS	SE-08B#45	2382.1	16.5			2504.8	22.3	95.1		0.34	22.3
Neves, SP et al, 2017 - Precambrian Research 298:552-571	1	Sertânia	metamorphic	meta_sedimentary	migmatitic paragneiss	Borborema Province	Alto Moxotó Domain	Sertânia Complex	-8.03486	-37.2761	LA-ICP-MS	SE-08B#46	1599	10			1620.7	24	98.7		1.22	24
Neves, SP et al, 2017 - Precambrian Research 298:552-571	1	Sertânia	metamorphic	meta_sedimentary	migmatitic paragneiss	Borborema Province	Alto Moxotó Domain	Sertânia Complex	-8.03486	-37.2761	LA-ICP-MS	SE-08B#47	1243	16.9			1305.7	28.2	95.2		0.51	16.9
Neves, SP et al, 2017 - Precambrian Research 298:552-571	1	Sertânia	metamorphic	meta_sedimentary	migmatitic paragneiss	Borborema Province	Alto Moxotó Domain	Sertânia Complex	-8.03486	-37.2761	LA-ICP-MS	SE-08B#5	1991.7	19.7			2070.8	22.7	96.2		0.57	22.7
Neves, SP et al, 2017 - Precambrian Research 298:552-571	1	Sertânia	metamorphic	meta_sedimentary	migmatitic paragneiss	Borborema Province	Alto Moxotó Domain	Sertânia Complex	-8.03486	-37.2761	LA-ICP-MS	SE-08B#50	926.9	14.6			945.2	29.9	98.1		0.27	14.6
Neves, SP et al, 2017 - Precambrian Research 298:552-571	1	Sertânia	metamorphic	meta_sedimentary	migmatitic paragneiss	Borborema Province	Alto Moxotó Domain	Sertânia Complex	-8.03486	-37.2761	LA-ICP-MS	SE-08B#7	856.8	8			883.9	30.8	96.9		0.52	8
Neves, SP et al, 2017 - Precambrian Research 298:552-571	1	Sertânia	metamorphic	meta_sedimentary	migmatitic paragneiss	Borborema Province	Alto Moxotó Domain	Sertânia Complex	-8.03486	-37.2761	LA-ICP-MS	SE-08B#8	943	8.7			985.2	28.2	95.7		0.37	8.7
Neves, SP et al, 2009 - Precambrian Res 175:187-205	1	Aroeiras	metamorphic	meta_sedimentary	Pelitic micaschist	Borborema Province	Sertânia Complex		-7.52639	-35.6608	LA-ICP-MS	SE-1 #10-1	2106	19			2059	6	102.3		0.46	6
Neves, SP et al, 2009 - Precambrian Res 175:187-205	1	Aroeiras	metamorphic	meta_sedimentary	Pelitic micaschist	Borborema Province	Sertânia Complex		-7.52639	-35.6608	LA-ICP-MS	SE-1 #1-1	678	7			643	10	105.4		0.485	7
Neves, SP et al, 2009 - Precambrian Res 175:187-205	1	Aroeiras	metamorphic	meta_sedimentary	Pelitic micaschist	Borborema Province	Sertânia Complex		-7.52639	-35.6608	LA-ICP-MS	SE-1 #11-1	817	14			833	13	98.1		0.613	14
Neves, SP et al, 2009 - Precambrian Res 175:187-205	1	Aroeiras	metamorphic	meta_sedimentary	Pelitic micaschist	Borborema Province	Sertânia Complex		-7.52639	-35.6608	LA-ICP-MS	SE-1 #12-1	706	15			736	19	96		0.249	15
Neves, SP et al, 2009 - Precambrian Res 175:187-205	1	Aroeiras	metamorphic	meta_sedimentary	Pelitic micaschist	Borborema Province	Sertânia Complex		-7.52639	-35.6608	LA-ICP-MS	SE-1 #13-1	2495	18			2625	8	95		0.563	8
Neves, SP et al, 2009 - Precambrian Res 175:187-205	1	Aroeiras	metamorphic	meta_sedimentary	Pelitic micaschist	Borborema Province	Sertânia Complex		-7.52639	-35.6608	LA-ICP-MS	SE-1 #14-1	717	14			715	9	100.3		0.111	14
Neves, SP et al, 2009 - Precambrian Res 175:187-205	1	Aroeiras	metamorphic	meta_sedimentary	Pelitic micaschist	Borborema Province	Sertânia Complex		-7.52639	-35.6608	LA-ICP-MS	SE-1 #15-1	812	11			807	8	100.6		0.168	11
Neves, SP et al, 2009 - Precambrian Res 175:187-205	1	Aroeiras	metamorphic	meta_sedimentary	Pelitic micaschist	Borborema Province	Sertânia Complex		-7.52639	-35.6608	LA-ICP-MS	SE-1 #16-1	1708	11			1769	7	96.6		0.196	7
Neves, SP et al, 2009 - Precambrian Res 175:187-205	1	Aroeiras	metamorphic	meta_sedimentary	Pelitic micaschist	Borborema Province	Sertânia Complex		-7.52639	-35.6608	LA-ICP-MS	SE-1 #17-1	854	9			827	10	103.3		0.586	9
Neves, SP et al, 2009 - Precambrian Res 175:187-205	1	Aroeiras	metamorphic	meta_sedimentary	Pelitic micaschist	Borborema Province	Sertânia Complex		-7.52639	-35.6608	LA-ICP-MS	SE-1 #17-2	853	9			819	10	104.1		0.475	9
Neves, SP et al, 2009 - Precambrian Res 175:187-205	1	Aroeiras	metamorphic	meta_sedimentary	Pelitic micaschist	Borborema Province	Sertânia Complex		-7.52639	-35.6608	LA-ICP-MS	SE-1 #18-1	875	12			835	9	104.7		1.555	12
Neves, SP et al, 2009 - Precambrian Res 175:187-205	1	Aroeiras	metamorphic	meta_sedimentary	Pelitic micaschist	Borborema Province	Sertânia Complex		-7.52639	-35.6608	LA-ICP-MS	SE-1 #19-1	1956	28			2046	12	95.6		0.477	12
Neves, SP et al, 2009 - Precambrian Res 175:187-205	1	Aroeiras	metamorphic	meta_sedimentary	Pelitic micaschist	Borborema Province	Sertânia Complex		-7.52639	-35.6608	LA-ICP-MS	SE-1 #20-1	996	13			990	9	100.6		0.7	13
Neves, SP et al, 2009 - Precambrian Res 175:187-205	1	Aroeiras	metamorphic	meta_sedimentary	Pelitic micaschist	Borborema Province	Sertânia Complex		-7.52639	-35.6608	LA-ICP-MS	SE-1 #2-1	670	8			651	9	102.9		0.434	8
Neves, SP et al, 2009 - Precambrian Res 175:187-205	1	Aroeiras	metamorphic	meta_sedimentary	Pelitic micaschist	Borborema Province	Sertânia Complex		-7.52639	-35.6608	LA-ICP-MS	SE-1 #21-1	2460	16			2467	7	99.7		0.924	7
Neves, SP et al, 2009 - Precambrian Res 175:187-205	1	Aroeiras	metamorphic	meta_sedimentary	Pelitic micaschist	Borborema Province	Sertânia Complex		-7.52639	-35.6608	LA-ICP-MS	SE-1 #22-1	810	6			794	8	102		0.519	6
Neves, SP et al, 2009 - Precambrian Res 175:187-205	1	Aroeiras	metamorphic	meta_sedimentary	Pelitic micaschist	Borborema Province	Sertânia Complex		-7.52639	-35.6608	LA-ICP-MS	SE-1 #23-1	889	12			982	16	90.6		0.895	12
Neves, SP et al, 2009 - Precambrian Res 175:187-205	1	Aroeiras	metamorphic	meta_sedimentary	Pelitic micaschist	Borborema Province	Sertânia Complex		-7.52639	-35.6608	LA-ICP-MS	SE-1 #24-1	704	10			671	9	105		0.762	10
Neves, SP et al, 2009 - Precambrian Res 175:187-205	1	Aroeiras	metamorphic	meta_sedimentary	Pelitic micaschist	Borborema Province	Sertânia Complex		-7.52639	-35.6608	LA-ICP-MS	SE-1 #25-1	847	11			865	17	97.9		0.57	11
Neves, SP et al, 2009 - Precambrian Res 175:187-205	1	Aroeiras	metamorphic	meta_sedimentary	Pelitic micaschist	Borborema Province	Sertânia Complex		-7.52639	-35.6608	LA-ICP-MS	SE-1 #27-1	938	17			915	13	102.4		1.525	17
Neves, SP et al, 2009 - Precambrian Res 175:187-205	1	Aroeiras	metamorphic	meta_sedimentary	Pelitic micaschist	Borborema Province	Sertânia Complex		-7.52639	-35.6608	LA-ICP-MS	SE-1 #28-1	800	10			809	8	99		0.457	10
Neves, SP et al, 2009 - Precambrian Res 175:187-205	1	Aroeiras	metamorphic	meta_sedimentary	Pelitic micaschist	Borborema Province	Sertânia Complex		-7.52639	-35.6608	LA-ICP-MS	SE-1 #29-1	824	11			800	16	103		0.653	11
Neves, SP et al, 2009 - Precambrian Res 175:187-205	1	Aroeiras	metamorphic	meta_sedimentary	Pelitic micaschist	Borborema Province	Sertânia Complex		-7.52639	-35.6608	LA-ICP-MS	SE-1 #30-1	845	16			789	11	107.2		0.561	16
Neves, SP et al, 2009 - Precambrian Res 175:187-205	1	Aroeiras	metamorphic	meta_sedimentary	Pelitic micaschist	Borborema Province	Sertânia Complex		-7.52639	-35.6608	LA-ICP-MS	SE-1 #3-1	967	10			980	8	98.6		0.742	10
Neves, SP et al, 2009 - Precambrian Res 175:187-205	1	Aroeiras	metamorphic	meta_sedimentary	Pelitic micaschist	Borborema Province	Sertânia Complex		-7.52639	-35.6608	LA-ICP-MS	SE-1 #31-1	968	11			981	7	98.7		0.253	11
Neves, SP et al, 2009 - Precambrian Res 175:187-205	1	Aroeiras	metamorphic	meta_sedimentary	Pelitic micaschist	Borborema Province	Sertânia Complex		-7.52639	-35.6608	LA-ICP-MS	SE-1 #32-1	2410	42			2466	8	97.7		0.799	8
Neves, SP et al, 2009 - Precambrian Res 175:187-205	1	Aroeiras	metamorphic	meta_sedimentary	Pelitic micaschist	Borborema Province	Sertânia Complex		-7.52639	-35.6608	LA-ICP-MS	SE-1 #33-1	770	35			831	18	92.6		0.85	35
Neves, SP et al, 2009 - Precambrian Res 175:187-205	1	Aroeiras	metamorphic	meta_sedimentary	Pelitic micaschist	Borborema Province	Sertânia Complex		-7.52639	-35.6608	LA-ICP-MS	SE-1 #34-1	758	22			786	10	96.4		0.277	22
Neves, SP et al, 2009 - Precambrian Res 175:187-205	1	Aroeiras	metamorphic	meta_sedimentary	Pelitic micaschist	Borborema Province	Sertânia Complex		-7.52639	-35.6608	LA-ICP-MS	SE-1 #35-1	679	12			627	9	108.2		1.345	12
Neves, SP et al, 2009 - Precambrian Res 175:187-205	1	Aroeiras	metamorphic	meta_sedimentary	Pelitic micaschist	Borborema Province	Sertânia Complex		-7.52639	-35.6608	LA-ICP-MS	SE-1 #36-1	681	9			703	11	96.9		1.037	9
Neves, SP et al, 2009 - Precambrian Res 175:187-205	1	Aroeiras	metamorphic	meta_sedimentary	Pelitic micaschist	Borborema Province	Sertânia Complex		-7.52639	-35.6608	LA-ICP-MS	SE-1 #37-1	642	13			629	12	102.1		0.774	13
Neves, SP et al, 2009 - Precambrian Res 175:187-205	1	Aroeiras	metamorphic	meta_sedimentary	Pelitic micaschist	Borborema Province	Sertânia Complex		-7.52639	-35.6608	LA-ICP-MS	SE-1 #38-1	679	7			670	11	101.4		0.565	7
Neves, SP et al, 2009 - Precambrian Res 175:187-205	1	Aroeiras	metamorphic	meta_sedimentary	Pelitic micaschist	Borborema Province	Sertânia Complex		-7.52639	-35.6608	LA-ICP-MS	SE-1 #39-1	681	14			731	11	93.2		0.374	14
Neves, SP et al, 2009 - Precambrian Res 175:187-205	1	Aroeiras	metamorphic	meta_sedimentary	Pelitic micaschist	Borborema Province	Sertânia Complex		-7.52639	-35.6608	LA-ICP-MS	SE-1 #40-1	668	13			646	8	103.4		0.39	13
Neves, SP et al, 2009 - Precambrian Res 175:187-205	1	Aroeiras	metamorphic	meta_sedimentary	Pelitic micaschist	Borborema Province	Sertânia Complex		-7.52639	-35.6608	LA-ICP-MS	SE-1 #4-1	771	10			790	8	97.6		0.451	10
Neves, SP et al, 2009 - Precambrian Res 175:187-205	1	Aroeiras	metamorphic	meta_sedimentary	Pelitic micaschist	Borborema Province	Sertânia Complex		-7.52639	-35.6608	LA-ICP-MS	SE-1 #41-1	635	7			684	10	92.7		0.441	7
Neves, SP et al, 2009 - Precambrian Res 175:187-205	1	Aroeiras	metamorphic	meta_sedimentary	Pelitic micaschist	Borborema Province	Sertânia Complex		-7.52639	-35.6608	LA-ICP-MS	SE-1 #4-2	769	9			777	10	99		0.54	9
Neves, SP et al, 2009 - Precambrian Res 175:187-205	1	Aroeiras	metamorphic	meta_sedimentary	Pelitic micaschist	Borborema Province	Sertânia Complex		-7.52639	-35.6608	LA-ICP-MS	SE-1 #42-1	834	9			822	9	101.5		0.264	9
Neves, SP et al, 2009 - Precambrian Res 175:187-205	1	Aroeiras	metamorphic	meta_sedimentary	Pelitic micaschist	Borborema Province	Sertânia Complex		-7.52639	-35.6608	LA-ICP-MS	SE-1 #43-1	794	21			802	13	99.1		0.301	21
Neves, SP et al, 2009 - Precambrian Res 175:187-205	1	Aroeiras	metamorphic	meta_sedimentary	Pelitic micaschist	Borborema Province	Sertânia Complex		-7.52639	-35.6608	LA-ICP-MS	SE-1 #44-1	1032	14			989	8	104.4		1.463	14
Neves, SP et al, 2009 - Precambrian Res 175:187-205	1	Aroeiras	metamorphic	meta_sedimentary	Pelitic micaschist	Borborema Province	Sertânia Complex		-7.52639	-35.6608	LA-ICP-MS	SE-1 #45-1	2378	44			2416	9	98.5		0.4	9
Neves, SP et al, 2009 - Precambrian Res 175:187-205	1	Aroeiras	metamorphic	meta_sedimentary	Pelitic micaschist	Borborema Province	Sertânia Complex		-7.52639	-35.6608	LA-ICP-MS	SE-1 #46-1	774	10			812	10	95.3		1.047	10
Neves, SP et al, 2009 - Precambrian Res 175:187-205	1	Aroeiras	metamorphic	meta_sedimentary	Pelitic micaschist	Borborema Province	Sertânia Complex		-7.52639	-35.6608	LA-ICP-MS	SE-1 #47-1	874	87			820	16	106.6		0.273	87
Neves, SP et al, 2009 - Precambrian Res 175:187-205	1	Aroeiras	metamorphic	meta_sedimentary	Pelitic micaschist	Borborema Province	Sertânia Complex		-7.52639	-35.6608	LA-ICP-MS	SE-1 #48-1	1025	12			999	7	102.6		0.516	12
Neves, SP et al, 2009 - Precambrian Res 175:187-205	1	Aroeiras	metamorphic	meta_sedimentary	Pelitic micaschist	Borborema Province	Sertânia Complex		-7.52639	-35.6608	LA-ICP-MS	SE-1 #49-1	1939	27			1954	6	99.2		0.793	6
Neves, SP et al, 2009 - Precambrian Res 175:187-205	1	Aroeiras	metamorphic	meta_sedimentary	Pelitic micaschist	Borborema Province	Sertânia Complex		-7.52639	-35.6608	LA-ICP-MS	SE-1 #5-1	813	9			804	11	101.1		0.455	9
Neves, SP et al, 2009 - Precambrian Res 175:187-205	1	Aroeiras	metamorphic	meta_sedimentary	Pelitic micaschist	Borborema Province	Sertânia Complex		-7.52639	-35.6608	LA-ICP-MS	SE-1 #5-2	782	7			813	10	96.2		0.492	7
Neves, SP et al, 2009 - Precambrian Res 175:187-205	1	Aroeiras	metamorphic	meta_sedimentary	Pelitic micaschist	Borborema Province	Sertânia Complex		-7.52639	-35.6608	LA-ICP-MS	SE-1 #52-1	881	21			921	15	95.6		0.79	21
Neves, SP et al, 2009 - Precambrian Res 175:187-205	1	Aroeiras	metamorphic	meta_sedimentary	Pelitic micaschist	Borborema Province	Sertânia Complex		-7.52639	-35.6608	LA-ICP-MS	SE-1 #53-1	2022	28			1972	9	102.5		1.46	9
Neves, SP et al, 2009 - Precambrian Res 175:187-205	1	Aroeiras	metamorphic	meta_sedimentary	Pelitic micaschist	Borborema Province	Sertânia Complex		-7.52639	-35.6608	LA-ICP-MS	SE-1 #54-1	934	21			972	12	96.1		1.007	21
Neves, SP et al, 2009 - Precambrian Res 175:187-205	1	Aroeiras	metamorphic	meta_sedimentary	Pelitic micaschist	Borborema Province	Sertânia Complex		-7.52639	-35.6608	LA-ICP-MS	SE-1 #55-1	753	14			781	10	96.4		0.598	14
Neves, SP et al, 2009 - Precambrian Res 175:187-205	1	Aroeiras	metamorphic	meta_sedimentary	Pelitic micaschist	Borborema Province	Sertânia Complex		-7.52639	-35.6608	LA-ICP-MS	SE-1 #56-1	899	25			973	9	92.3		0.219	25
Neves, SP et al, 2009 - Precambrian Res 175:187-205	1	Aroeiras	metamorphic	meta_sedimentary	Pelitic micaschist	Borborema Province	Sertânia Complex		-7.52639	-35.6608	LA-ICP-MS	SE-1 #57-1	1055	21			982	10	107.4		0.445	21
Neves, SP et al, 2009 - Precambrian Res 175:187-205	1	Aroeiras	metamorphic	meta_sedimentary	Pelitic micaschist	Borborema Province	Sertânia Complex		-7.52639	-35.6608	LA-ICP-MS	SE-1 #58-1	2089	32			2100	6	99.5		0.508	6
Neves, SP et al, 2009 - Precambrian Res 175:187-205	1	Aroeiras	metamorphic	meta_sedimentary	Pelitic micaschist	Borborema Province	Sertânia Complex		-7.52639	-35.6608	LA-ICP-MS	SE-1 #59-1	2341	26			2456	6	95.3		0.574	6
Neves, SP et al, 2009 - Precambrian Res 175:187-205	1	Aroeiras	metamorphic	meta_sedimentary	Pelitic micaschist	Borborema Province	Sertânia Complex		-7.52639	-35.6608	LA-ICP-MS	SE-1 #60-1	2602	40			2800	5	92.9		0.56	5
Neves, SP et al, 2009 - Precambrian Res 175:187-205	1	Aroeiras	metamorphic	meta_sedimentary	Pelitic micaschist	Borborema Province	Sertânia Complex		-7.52639	-35.6608	LA-ICP-MS	SE-1 #6-1	1112	17			1185	9	93.9		0.94	17
Neves, SP et al, 2009 - Precambrian Res 175:187-205	1	Aroeiras	metamorphic	meta_sedimentary	Pelitic micaschist	Borborema Province	Sertânia Complex		-7.52639	-35.6608	LA-ICP-MS	SE-1 #61-1	1822	21			1892	5	96.3		0.351	5
Neves, SP et al, 2009 - Precambrian Res 175:187-205	1	Aroeiras	metamorphic	meta_sedimentary	Pelitic micaschist	Borborema Province	Sertânia Complex		-7.52639	-35.6608	LA-ICP-MS	SE-1 #62-1	1061	13			1029	15	103		0.976	13
Neves, SP et al, 2009 - Precambrian Res 175:187-205	1	Aroeiras	metamorphic	meta_sedimentary	Pelitic micaschist	Borborema Province	Sertânia Complex		-7.52639	-35.6608	LA-ICP-MS	SE-1 #63-1	693	10			688	9	100.7		0.309	10
Neves, SP et al, 2009 - Precambrian Res 175:187-205	1	Aroeiras	metamorphic	meta_sedimentary	Pelitic micaschist	Borborema Province	Sertânia Complex		-7.52639	-35.6608	LA-ICP-MS	SE-1 #64-1	760	8			779	9	97.5		0.333	8
Neves, SP et al, 2009 - Precambrian Res 175:187-205	1	Aroeiras	metamorphic	meta_sedimentary	Pelitic micaschist	Borborema Province	Sertânia Complex		-7.52639	-35.6608	LA-ICP-MS	SE-1 #65-1	883	28			970	14	91		0.36	28
Neves, SP et al, 2009 - Precambrian Res 175:187-205	1	Aroeiras	metamorphic	meta_sedimentary	Pelitic micaschist	Borborema Province	Sertânia Complex		-7.52639	-35.6608	LA-ICP-MS	SE-1 #66-1	742	14			734	8	101.1		0.408	14
Neves, SP et al, 2009 - Precambrian Res 175:187-205	1	Aroeiras	metamorphic	meta_sedimentary	Pelitic micaschist	Borborema Province	Sertânia Complex		-7.52639	-35.6608	LA-ICP-MS	SE-1 #67-1	725	26			780	24	92.9		0.209	26
Neves, SP et al, 2009 - Precambrian Res 175:187-205	1	Aroeiras	metamorphic	meta_sedimentary	Pelitic micaschist	Borborema Province	Sertânia Complex		-7.52639	-35.6608	LA-ICP-MS	SE-1 #68-1	1025	16			968	8	105.9		0.815	16
Neves, SP et al, 2009 - Precambrian Res 175:187-205	1	Aroeiras	metamorphic	meta_sedimentary	Pelitic micaschist	Borborema Province	Sertânia Complex		-7.52639	-35.6608	LA-ICP-MS	SE-1 #69-1	1953	28			1962	6	99.5		0.521	6
Neves, SP et al, 2009 - Precambrian Res 175:187-205	1	Aroeiras	metamorphic	meta_sedimentary	Pelitic micaschist	Borborema Province	Sertânia Complex		-7.52639	-35.6608	LA-ICP-MS	SE-1 #7-1	703	13			667	8	105.4		1.105	13
Neves, SP et al, 2009 - Precambrian Res 175:187-205	1	Aroeiras	metamorphic	meta_sedimentary	Pelitic micaschist	Borborema Province	Sertânia Complex		-7.52639	-35.6608	LA-ICP-MS	SE-1 #9-1	643	6			695	13	92.5		0.611	6
Neves, SP et al, 2017 - Precambrian Research 298:552-571	1	Sertânia	metamorphic	meta_sedimentary	migmatitic paragneiss	Borborema Province	Alto Moxotó Domain	Sertânia Complex	-8.10747	-37.4365	LA-ICP-MS	SE-10#1	2010.1	15.3			2099.2	22.7	95.8		0.44	22.7
Neves, SP et al, 2017 - Precambrian Research 298:552-571	1	Sertânia	metamorphic	meta_sedimentary	migmatitic paragneiss	Borborema Province	Alto Moxotó Domain	Sertânia Complex	-8.10747	-37.4365	LA-ICP-MS	SE-10#10	2117.2	26.6			2112.8	22.5	100.2		0.6	22.5
Neves, SP et al, 2017 - Precambrian Research 298:552-571	1	Sertânia	metamorphic	meta_sedimentary	migmatitic paragneiss	Borborema Province	Alto Moxotó Domain	Sertânia Complex	-8.10747	-37.4365	LA-ICP-MS	SE-10#11	2126.6	17.7			2153.1	23.6	98.8		0.7	23.6
Neves, SP et al, 2017 - Precambrian Research 298:552-571	1	Sertânia	metamorphic	meta_sedimentary	migmatitic paragneiss	Borborema Province	Alto Moxotó Domain	Sertânia Complex	-8.10747	-37.4365	LA-ICP-MS	SE-10#12	2122.1	16.1			2124.3	23.6	99.9		0.44	23.6
Neves, SP et al, 2017 - Precambrian Research 298:552-571	1	Sertânia	metamorphic	meta_sedimentary	migmatitic paragneiss	Borborema Province	Alto Moxotó Domain	Sertânia Complex	-8.10747	-37.4365	LA-ICP-MS	SE-10#13	2120.8	16.4			2100.1	24.5	101		0.57	24.5
Neves, SP et al, 2017 - Precambrian Research 298:552-571	1	Sertânia	metamorphic	meta_sedimentary	migmatitic paragneiss	Borborema Province	Alto Moxotó Domain	Sertânia Complex	-8.10747	-37.4365	LA-ICP-MS	SE-10#14	2093	11.6			2113.7	22.6	99		0.42	22.6
Neves, SP et al, 2017 - Precambrian Research 298:552-571	1	Sertânia	metamorphic	meta_sedimentary	migmatitic paragneiss	Borborema Province	Alto Moxotó Domain	Sertânia Complex	-8.10747	-37.4365	LA-ICP-MS	SE-10#15	2098.2	11.8			2152.9	23	97.5		0.56	23
Neves, SP et al, 2017 - Precambrian Research 298:552-571	1	Sertânia	metamorphic	meta_sedimentary	migmatitic paragneiss	Borborema Province	Alto Moxotó Domain	Sertânia Complex	-8.10747	-37.4365	LA-ICP-MS	SE-10#16	2069.3	15.9			2067.5	18.7	100.1		0.42	18.7
Neves, SP et al, 2017 - Precambrian Research 298:552-571	1	Sertânia	metamorphic	meta_sedimentary	migmatitic paragneiss	Borborema Province	Alto Moxotó Domain	Sertânia Complex	-8.10747	-37.4365	LA-ICP-MS	SE-10#17	2654.7	28.8			2671.4	17.9	99.4		0.61	17.9
Neves, SP et al, 2017 - Precambrian Research 298:552-571	1	Sertânia	metamorphic	meta_sedimentary	migmatitic paragneiss	Borborema Province	Alto Moxotó Domain	Sertânia Complex	-8.10747	-37.4365	LA-ICP-MS	SE-10#18	2049.5	18.6			2085.5	17.6	98.3		0.41	17.6
Neves, SP et al, 2017 - Precambrian Research 298:552-571	1	Sertânia	metamorphic	meta_sedimentary	migmatitic paragneiss	Borborema Province	Alto Moxotó Domain	Sertânia Complex	-8.10747	-37.4365	LA-ICP-MS	SE-10#19	2109.8	11.5			2081.8	18.9	101.3		0.49	18.9
Neves, SP et al, 2017 - Precambrian Research 298:552-571	1	Sertânia	metamorphic	meta_sedimentary	migmatitic paragneiss	Borborema Province	Alto Moxotó Domain	Sertânia Complex	-8.10747	-37.4365	LA-ICP-MS	SE-10#2	1982.8	11.7			2087.7	23.2	95		0.28	23.2
Neves, SP et al, 2017 - Precambrian Research 298:552-571	1	Sertânia	metamorphic	meta_sedimentary	migmatitic paragneiss	Borborema Province	Alto Moxotó Domain	Sertânia Complex	-8.10747	-37.4365	LA-ICP-MS	SE-10#20	1999	14.1			2040	17	98		0.2	17
Neves, SP et al, 2017 - Precambrian Research 298:552-571	1	Sertânia	metamorphic	meta_sedimentary	migmatitic paragneiss	Borborema Province	Alto Moxotó Domain	Sertânia Complex	-8.10747	-37.4365	LA-ICP-MS	SE-10#21	2121.4	17.8			2156	19.4	98.4		0.45	19.4
Neves, SP et al, 2017 - Precambrian Research 298:552-571	1	Sertânia	metamorphic	meta_sedimentary	migmatitic paragneiss	Borborema Province	Alto Moxotó Domain	Sertânia Complex	-8.10747	-37.4365	LA-ICP-MS	SE-10#22	2109.8	18.4			2094.2	18.6	100.7		0.19	18.6
Neves, SP et al, 2017 - Precambrian Research 298:552-571	1	Sertânia	metamorphic	meta_sedimentary	migmatitic paragneiss	Borborema Province	Alto Moxotó Domain	Sertânia Complex	-8.10747	-37.4365	LA-ICP-MS	SE-10#23	2057.6	27.2			2082.2	18.8	98.8		0.55	18.8
Neves, SP et al, 2017 - Precambrian Research 298:552-571	1	Sertânia	metamorphic	meta_sedimentary	migmatitic paragneiss	Borborema Province	Alto Moxotó Domain	Sertânia Complex	-8.10747	-37.4365	LA-ICP-MS	SE-10#24	2091.8	15			2074.9	17.5	100.8		0.52	17.5
Neves, SP et al, 2017 - Precambrian Research 298:552-571	1	Sertânia	metamorphic	meta_sedimentary	migmatitic paragneiss	Borborema Province	Alto Moxotó Domain	Sertânia Complex	-8.10747	-37.4365	LA-ICP-MS	SE-10#25	2015.4	15			2080.6	18.4	96.9		0.35	18.4
Neves, SP et al, 2017 - Precambrian Research 298:552-571	1	Sertânia	metamorphic	meta_sedimentary	migmatitic paragneiss	Borborema Province	Alto Moxotó Domain	Sertânia Complex	-8.10747	-37.4365	LA-ICP-MS	SE-10#26	2018.3	22.8			2103.7	20.1	95.9		2.14	20.1
Neves, SP et al, 2017 - Precambrian Research 298:552-571	1	Sertânia	metamorphic	meta_sedimentary	migmatitic paragneiss	Borborema Province	Alto Moxotó Domain	Sertânia Complex	-8.10747	-37.4365	LA-ICP-MS	SE-10#27	2026	21.5			2075	18	97.6		0.5	18
Neves, SP et al, 2017 - Precambrian Research 298:552-571	1	Sertânia	metamorphic	meta_sedimentary	migmatitic paragneiss	Borborema Province	Alto Moxotó Domain	Sertânia Complex	-8.10747	-37.4365	LA-ICP-MS	SE-10#28	2043.5	19.1			2071.8	18	98.6		0.37	18
Neves, SP et al, 2017 - Precambrian Research 298:552-571	1	Sertânia	metamorphic	meta_sedimentary	migmatitic paragneiss	Borborema Province	Alto Moxotó Domain	Sertânia Complex	-8.10747	-37.4365	LA-ICP-MS	SE-10#29	2057.7	18.6			2075.6	19.8	99.1		0.59	19.8
Neves, SP et al, 2017 - Precambrian Research 298:552-571	1	Sertânia	metamorphic	meta_sedimentary	migmatitic paragneiss	Borborema Province	Alto Moxotó Domain	Sertânia Complex	-8.10747	-37.4365	LA-ICP-MS	SE-10#3	2068.7	12.2			2139	23.1	96.7		0.64	23.1
Neves, SP et al, 2017 - Precambrian Research 298:552-571	1	Sertânia	metamorphic	meta_sedimentary	migmatitic paragneiss	Borborema Province	Alto Moxotó Domain	Sertânia Complex	-8.10747	-37.4365	LA-ICP-MS	SE-10#30	2061.2	25			2078.5	18.4	99.2		0.15	18.4
Neves, SP et al, 2017 - Precambrian Research 298:552-571	1	Sertânia	metamorphic	meta_sedimentary	migmatitic paragneiss	Borborema Province	Alto Moxotó Domain	Sertânia Complex	-8.10747	-37.4365	LA-ICP-MS	SE-10#4	2046.8	18.8			2111.3	22.8	96.9		0.76	22.8
Neves, SP et al, 2017 - Precambrian Research 298:552-571	1	Sertânia	metamorphic	meta_sedimentary	migmatitic paragneiss	Borborema Province	Alto Moxotó Domain	Sertânia Complex	-8.10747	-37.4365	LA-ICP-MS	SE-10#5	2056.3	11.6			2103.4	22.8	97.8		0.3	22.8
Neves, SP et al, 2017 - Precambrian Research 298:552-571	1	Sertânia	metamorphic	meta_sedimentary	migmatitic paragneiss	Borborema Province	Alto Moxotó Domain	Sertânia Complex	-8.10747	-37.4365	LA-ICP-MS	SE-10#6	2111	20.2			2076.9	24.2	101.6		0.2	24.2
Neves, SP et al, 2017 - Precambrian Research 298:552-571	1	Sertânia	metamorphic	meta_sedimentary	migmatitic paragneiss	Borborema Province	Alto Moxotó Domain	Sertânia Complex	-8.10747	-37.4365	LA-ICP-MS	SE-10#7	2088.7	15.8			2098.1	22.9	99.6		0.62	22.9
Neves, SP et al, 2017 - Precambrian Research 298:552-571	1	Sertânia	metamorphic	meta_sedimentary	migmatitic paragneiss	Borborema Province	Alto Moxotó Domain	Sertânia Complex	-8.10747	-37.4365	LA-ICP-MS	SE-10#8	2111.5	16.4			2101	23.3	100.5		0.36	23.3
Neves, SP et al, 2017 - Precambrian Research 298:552-571	1	Sertânia	metamorphic	meta_sedimentary	migmatitic paragneiss	Borborema Province	Alto Moxotó Domain	Sertânia Complex	-8.12769	-37.4576	LA-ICP-MS	SE-12#1	1905.7	15.4			2043.9	19.7	93.2		0.38	19.7
Neves, SP et al, 2017 - Precambrian Research 298:552-571	1	Sertânia	metamorphic	meta_sedimentary	migmatitic paragneiss	Borborema Province	Alto Moxotó Domain	Sertânia Complex	-8.12769	-37.4576	LA-ICP-MS	SE-12#10	2153.7	18.4			2154.7	20.8	100		0.55	20.8
Neves, SP et al, 2017 - Precambrian Research 298:552-571	1	Sertânia	metamorphic	meta_sedimentary	migmatitic paragneiss	Borborema Province	Alto Moxotó Domain	Sertânia Complex	-8.12769	-37.4576	LA-ICP-MS	SE-12#11	2907.3	22.3			2939.1	16.5	98.9		0.21	16.5
Neves, SP et al, 2017 - Precambrian Research 298:552-571	1	Sertânia	metamorphic	meta_sedimentary	migmatitic paragneiss	Borborema Province	Alto Moxotó Domain	Sertânia Complex	-8.12769	-37.4576	LA-ICP-MS	SE-12#12	2104.3	24.3			2144.3	20.4	98.1		0.66	20.4
Neves, SP et al, 2017 - Precambrian Research 298:552-571	1	Sertânia	metamorphic	meta_sedimentary	migmatitic paragneiss	Borborema Province	Alto Moxotó Domain	Sertânia Complex	-8.12769	-37.4576	LA-ICP-MS	SE-12#13	2143	19.3			2149.2	20	99.7		0.61	20
Neves, SP et al, 2017 - Precambrian Research 298:552-571	1	Sertânia	metamorphic	meta_sedimentary	migmatitic paragneiss	Borborema Province	Alto Moxotó Domain	Sertânia Complex	-8.12769	-37.4576	LA-ICP-MS	SE-12#14	2018.3	19.9			2118.1	18.7	95.3		0.5	18.7
Neves, SP et al, 2017 - Precambrian Research 298:552-571	1	Sertânia	metamorphic	meta_sedimentary	migmatitic paragneiss	Borborema Province	Alto Moxotó Domain	Sertânia Complex	-8.12769	-37.4576	LA-ICP-MS	SE-12#15	2140.8	12.4			2140.3	18.4	100		0.36	18.4
Neves, SP et al, 2017 - Precambrian Research 298:552-571	1	Sertânia	metamorphic	meta_sedimentary	migmatitic paragneiss	Borborema Province	Alto Moxotó Domain	Sertânia Complex	-8.12769	-37.4576	LA-ICP-MS	SE-12#16	2195.9	23.5			2192.1	20.3	100.2		0.71	20.3
Neves, SP et al, 2017 - Precambrian Research 298:552-571	1	Sertânia	metamorphic	meta_sedimentary	migmatitic paragneiss	Borborema Province	Alto Moxotó Domain	Sertânia Complex	-8.12769	-37.4576	LA-ICP-MS	SE-12#17	2831.9	12.5			2795.1	18.3	101.3		0.48	18.3
Neves, SP et al, 2017 - Precambrian Research 298:552-571	1	Sertânia	metamorphic	meta_sedimentary	migmatitic paragneiss	Borborema Province	Alto Moxotó Domain	Sertânia Complex	-8.12769	-37.4576	LA-ICP-MS	SE-12#18	2149.4	31.8			2164.1	18.8	99.3		0.62	18.8
Neves, SP et al, 2017 - Precambrian Research 298:552-571	1	Sertânia	metamorphic	meta_sedimentary	migmatitic paragneiss	Borborema Province	Alto Moxotó Domain	Sertânia Complex	-8.12769	-37.4576	LA-ICP-MS	SE-12#19	2089.5	22.8			2097.3	20.5	99.6		0.44	20.5
Neves, SP et al, 2017 - Precambrian Research 298:552-571	1	Sertânia	metamorphic	meta_sedimentary	migmatitic paragneiss	Borborema Province	Alto Moxotó Domain	Sertânia Complex	-8.12769	-37.4576	LA-ICP-MS	SE-12#2	2038.8	19.3			2091.2	19.8	97.5		0.36	19.8
Neves, SP et al, 2017 - Precambrian Research 298:552-571	1	Sertânia	metamorphic	meta_sedimentary	migmatitic paragneiss	Borborema Province	Alto Moxotó Domain	Sertânia Complex	-8.12769	-37.4576	LA-ICP-MS	SE-12#20	2419.2	28.6			2637.5	20.6	91.7		0.84	20.6
Neves, SP et al, 2017 - Precambrian Research 298:552-571	1	Sertânia	metamorphic	meta_sedimentary	migmatitic paragneiss	Borborema Province	Alto Moxotó Domain	Sertânia Complex	-8.12769	-37.4576	LA-ICP-MS	SE-12#21	2101.9	15.6			2101	18	100		0.28	18
Neves, SP et al, 2017 - Precambrian Research 298:552-571	1	Sertânia	metamorphic	meta_sedimentary	migmatitic paragneiss	Borborema Province	Alto Moxotó Domain	Sertânia Complex	-8.12769	-37.4576	LA-ICP-MS	SE-12#23	2119.4	16.2			2162.4	18.5	98		0.16	18.5
Neves, SP et al, 2017 - Precambrian Research 298:552-571	1	Sertânia	metamorphic	meta_sedimentary	migmatitic paragneiss	Borborema Province	Alto Moxotó Domain	Sertânia Complex	-8.12769	-37.4576	LA-ICP-MS	SE-12#24	2042.7	17.2			2073.6	19.3	98.5		0.59	19.3
Neves, SP et al, 2017 - Precambrian Research 298:552-571	1	Sertânia	metamorphic	meta_sedimentary	migmatitic paragneiss	Borborema Province	Alto Moxotó Domain	Sertânia Complex	-8.12769	-37.4576	LA-ICP-MS	SE-12#25	2018.4	13.1			2177.5	18.7	92.7		0.53	18.7
Neves, SP et al, 2017 - Precambrian Research 298:552-571	1	Sertânia	metamorphic	meta_sedimentary	migmatitic paragneiss	Borborema Province	Alto Moxotó Domain	Sertânia Complex	-8.12769	-37.4576	LA-ICP-MS	SE-12#26	2142.2	16.1			2158.3	20.3	99.3		0.41	20.3
Neves, SP et al, 2017 - Precambrian Research 298:552-571	1	Sertânia	metamorphic	meta_sedimentary	migmatitic paragneiss	Borborema Province	Alto Moxotó Domain	Sertânia Complex	-8.12769	-37.4576	LA-ICP-MS	SE-12#27	2075.9	17.6			2127.6	18.5	97.6		0.48	18.5
Neves, SP et al, 2017 - Precambrian Research 298:552-571	1	Sertânia	metamorphic	meta_sedimentary	migmatitic paragneiss	Borborema Province	Alto Moxotó Domain	Sertânia Complex	-8.12769	-37.4576	LA-ICP-MS	SE-12#28	2148.1	17.8			2163.9	20.1	99.3		0.98	20.1
Neves, SP et al, 2017 - Precambrian Research 298:552-571	1	Sertânia	metamorphic	meta_sedimentary	migmatitic paragneiss	Borborema Province	Alto Moxotó Domain	Sertânia Complex	-8.12769	-37.4576	LA-ICP-MS	SE-12#29	2115.3	14.8			2183.9	25.5	96.9		0.65	25.5
Neves, SP et al, 2017 - Precambrian Research 298:552-571	1	Sertânia	metamorphic	meta_sedimentary	migmatitic paragneiss	Borborema Province	Alto Moxotó Domain	Sertânia Complex	-8.12769	-37.4576	LA-ICP-MS	SE-12#3	1897.8	21.9			2092.2	23.8	90.7		0.23	23.8
Neves, SP et al, 2017 - Precambrian Research 298:552-571	1	Sertânia	metamorphic	meta_sedimentary	migmatitic paragneiss	Borborema Province	Alto Moxotó Domain	Sertânia Complex	-8.12769	-37.4576	LA-ICP-MS	SE-12#30	2111.4	14.2			2167.4	20.6	97.4		0.43	20.6
Neves, SP et al, 2017 - Precambrian Research 298:552-571	1	Sertânia	metamorphic	meta_sedimentary	migmatitic paragneiss	Borborema Province	Alto Moxotó Domain	Sertânia Complex	-8.12769	-37.4576	LA-ICP-MS	SE-12#31	2159.9	12.1			2203.4	20.1	98		0.44	20.1
Neves, SP et al, 2017 - Precambrian Research 298:552-571	1	Sertânia	metamorphic	meta_sedimentary	migmatitic paragneiss	Borborema Province	Alto Moxotó Domain	Sertânia Complex	-8.12769	-37.4576	LA-ICP-MS	SE-12#32	2116.9	11.9			2140.3	18.6	98.9		0.58	18.6
Neves, SP et al, 2017 - Precambrian Research 298:552-571	1	Sertânia	metamorphic	meta_sedimentary	migmatitic paragneiss	Borborema Province	Alto Moxotó Domain	Sertânia Complex	-8.12769	-37.4576	LA-ICP-MS	SE-12#34	2110.1	15.7			2126.1	18.3	99.3		0.16	18.3
Neves, SP et al, 2017 - Precambrian Research 298:552-571	1	Sertânia	metamorphic	meta_sedimentary	migmatitic paragneiss	Borborema Province	Alto Moxotó Domain	Sertânia Complex	-8.12769	-37.4576	LA-ICP-MS	SE-12#35	2036.3	14.4			2148	19.7	94.8		0.4	19.7
Neves, SP et al, 2017 - Precambrian Research 298:552-571	1	Sertânia	metamorphic	meta_sedimentary	migmatitic paragneiss	Borborema Province	Alto Moxotó Domain	Sertânia Complex	-8.12769	-37.4576	LA-ICP-MS	SE-12#36	2067.7	15.4			2110.2	18.8	98		0.38	18.8
Neves, SP et al, 2017 - Precambrian Research 298:552-571	1	Sertânia	metamorphic	meta_sedimentary	migmatitic paragneiss	Borborema Province	Alto Moxotó Domain	Sertânia Complex	-8.12769	-37.4576	LA-ICP-MS	SE-12#37	2428.8	29.1			2446.5	17.7	99.3		0.55	17.7
Neves, SP et al, 2017 - Precambrian Research 298:552-571	1	Sertânia	metamorphic	meta_sedimentary	migmatitic paragneiss	Borborema Province	Alto Moxotó Domain	Sertânia Complex	-8.12769	-37.4576	LA-ICP-MS	SE-12#38	1894.1	21.4			2028.3	19.8	93.4		0.46	19.8
Neves, SP et al, 2017 - Precambrian Research 298:552-571	1	Sertânia	metamorphic	meta_sedimentary	migmatitic paragneiss	Borborema Province	Alto Moxotó Domain	Sertânia Complex	-8.12769	-37.4576	LA-ICP-MS	SE-12#4	2760.3	30.6			2802.3	18.1	98.5		0.36	18.1
Neves, SP et al, 2017 - Precambrian Research 298:552-571	1	Sertânia	metamorphic	meta_sedimentary	migmatitic paragneiss	Borborema Province	Alto Moxotó Domain	Sertânia Complex	-8.12769	-37.4576	LA-ICP-MS	SE-12#41	2096.7	20.7			2162	19.9	97		0.34	19.9
Neves, SP et al, 2017 - Precambrian Research 298:552-571	1	Sertânia	metamorphic	meta_sedimentary	migmatitic paragneiss	Borborema Province	Alto Moxotó Domain	Sertânia Complex	-8.12769	-37.4576	LA-ICP-MS	SE-12#42	2077.4	24.3			2170.9	18.9	95.7		1.65	18.9
Neves, SP et al, 2017 - Precambrian Research 298:552-571	1	Sertânia	metamorphic	meta_sedimentary	migmatitic paragneiss	Borborema Province	Alto Moxotó Domain	Sertânia Complex	-8.12769	-37.4576	LA-ICP-MS	SE-12#5	2090.5	18.1			2298.4	18.8	91		0.83	18.8
Neves, SP et al, 2017 - Precambrian Research 298:552-571	1	Sertânia	metamorphic	meta_sedimentary	migmatitic paragneiss	Borborema Province	Alto Moxotó Domain	Sertânia Complex	-8.12769	-37.4576	LA-ICP-MS	SE-12#8	2179.1	12.5			2180.3	19	99.9		0.42	19
Neves, SP et al, 2017 - Precambrian Research 298:552-571	1	Sertânia	metamorphic	meta_sedimentary	migmatitic paragneiss	Borborema Province	Alto Moxotó Domain	Sertânia Complex	-8.12769	-37.4576	LA-ICP-MS	SE-12#9	2204.2	24.4			2184	19.4	100.9		0.31	19.4
Neves, SP et al, 2009 - Precambrian Res 175:187-205	1	Umbuzeiro	metamorphic	meta_sedimentary	Muscovite-garnet feldspathic quartzite	Borborema Province	Surubim Complex		-7.6475	-35.7114	LA-ICP-MS	SU-1 #10-1	1399	21			1352	12	103.5		0.335	21
Neves, SP et al, 2009 - Precambrian Res 175:187-205	1	Umbuzeiro	metamorphic	meta_sedimentary	Muscovite-garnet feldspathic quartzite	Borborema Province	Surubim Complex		-7.6475	-35.7114	LA-ICP-MS	SU-1 #1-1	2019	31			2082	7	97		0.376	7
Neves, SP et al, 2009 - Precambrian Res 175:187-205	1	Umbuzeiro	metamorphic	meta_sedimentary	Muscovite-garnet feldspathic quartzite	Borborema Province	Surubim Complex		-7.6475	-35.7114	LA-ICP-MS	SU-1 #11-1	2055	29			1983	11	103.7		0.957	11
Neves, SP et al, 2009 - Precambrian Res 175:187-205	1	Umbuzeiro	metamorphic	meta_sedimentary	Muscovite-garnet feldspathic quartzite	Borborema Province	Surubim Complex		-7.6475	-35.7114	LA-ICP-MS	SU-1 #12-1	1972	14			2056	10	95.9		0.397	10
Neves, SP et al, 2009 - Precambrian Res 175:187-205	1	Umbuzeiro	metamorphic	meta_sedimentary	Muscovite-garnet feldspathic quartzite	Borborema Province	Surubim Complex		-7.6475	-35.7114	LA-ICP-MS	SU-1 #13-1	1996	10			2087	7	95.6		0.515	7
Neves, SP et al, 2009 - Precambrian Res 175:187-205	1	Umbuzeiro	metamorphic	meta_sedimentary	Muscovite-garnet feldspathic quartzite	Borborema Province	Surubim Complex		-7.6475	-35.7114	LA-ICP-MS	SU-1 #14-1	1949	33			1950	8	100		0.812	8
Neves, SP et al, 2009 - Precambrian Res 175:187-205	1	Umbuzeiro	metamorphic	meta_sedimentary	Muscovite-garnet feldspathic quartzite	Borborema Province	Surubim Complex		-7.6475	-35.7114	LA-ICP-MS	SU-1 #15-1	2204	27			2147	7	102.7		0.524	7
Neves, SP et al, 2009 - Precambrian Res 175:187-205	1	Umbuzeiro	metamorphic	meta_sedimentary	Muscovite-garnet feldspathic quartzite	Borborema Province	Surubim Complex		-7.6475	-35.7114	LA-ICP-MS	SU-1 #16-1	2479	31			2383	8	104		0.397	8
Neves, SP et al, 2009 - Precambrian Res 175:187-205	1	Umbuzeiro	metamorphic	meta_sedimentary	Muscovite-garnet feldspathic quartzite	Borborema Province	Surubim Complex		-7.6475	-35.7114	LA-ICP-MS	SU-1 #17-1	1813	26			1735	12	104.5		0.922	12
Neves, SP et al, 2009 - Precambrian Res 175:187-205	1	Umbuzeiro	metamorphic	meta_sedimentary	Muscovite-garnet feldspathic quartzite	Borborema Province	Surubim Complex		-7.6475	-35.7114	LA-ICP-MS	SU-1 #19-1	2011	21			2068	7	97.2		0.311	7
Neves, SP et al, 2009 - Precambrian Res 175:187-205	1	Umbuzeiro	metamorphic	meta_sedimentary	Muscovite-garnet feldspathic quartzite	Borborema Province	Surubim Complex		-7.6475	-35.7114	LA-ICP-MS	SU-1 #20-1	1630	35			1640	26	99.4		1.418	26
Neves, SP et al, 2009 - Precambrian Res 175:187-205	1	Umbuzeiro	metamorphic	meta_sedimentary	Muscovite-garnet feldspathic quartzite	Borborema Province	Surubim Complex		-7.6475	-35.7114	LA-ICP-MS	SU-1 #2-1	1953	35			2034	8	96		0.865	8
Neves, SP et al, 2009 - Precambrian Res 175:187-205	1	Umbuzeiro	metamorphic	meta_sedimentary	Muscovite-garnet feldspathic quartzite	Borborema Province	Surubim Complex		-7.6475	-35.7114	LA-ICP-MS	SU-1 #21-1	2755	41			2876	12	95.8		0.414	12
Neves, SP et al, 2009 - Precambrian Res 175:187-205	1	Umbuzeiro	metamorphic	meta_sedimentary	Muscovite-garnet feldspathic quartzite	Borborema Province	Surubim Complex		-7.6475	-35.7114	LA-ICP-MS	SU-1 #22-1	2142	15			2064	9	103.8		0.892	9
Neves, SP et al, 2009 - Precambrian Res 175:187-205	1	Umbuzeiro	metamorphic	meta_sedimentary	Muscovite-garnet feldspathic quartzite	Borborema Province	Surubim Complex		-7.6475	-35.7114	LA-ICP-MS	SU-1 #24-1	850	24			850	11	100		0.125	24
Neves, SP et al, 2009 - Precambrian Res 175:187-205	1	Umbuzeiro	metamorphic	meta_sedimentary	Muscovite-garnet feldspathic quartzite	Borborema Province	Surubim Complex		-7.6475	-35.7114	LA-ICP-MS	SU-1 #25-1	1811	27			1811	16	100		0.911	16
Neves, SP et al, 2009 - Precambrian Res 175:187-205	1	Umbuzeiro	metamorphic	meta_sedimentary	Muscovite-garnet feldspathic quartzite	Borborema Province	Surubim Complex		-7.6475	-35.7114	LA-ICP-MS	SU-1 #26-1	1277	20			1240	11	103		0.313	20
Neves, SP et al, 2009 - Precambrian Res 175:187-205	1	Umbuzeiro	metamorphic	meta_sedimentary	Muscovite-garnet feldspathic quartzite	Borborema Province	Surubim Complex		-7.6475	-35.7114	LA-ICP-MS	SU-1 #27-1	2360	49			2375	11	99.4		0.402	11
Neves, SP et al, 2009 - Precambrian Res 175:187-205	1	Umbuzeiro	metamorphic	meta_sedimentary	Muscovite-garnet feldspathic quartzite	Borborema Province	Surubim Complex		-7.6475	-35.7114	LA-ICP-MS	SU-1 #28-1	1318	20			1302	11	101.2		0.482	20
Neves, SP et al, 2009 - Precambrian Res 175:187-205	1	Umbuzeiro	metamorphic	meta_sedimentary	Muscovite-garnet feldspathic quartzite	Borborema Province	Surubim Complex		-7.6475	-35.7114	LA-ICP-MS	SU-1 #29-1	2077	13			2057	8	101		1.176	8
Neves, SP et al, 2009 - Precambrian Res 175:187-205	1	Umbuzeiro	metamorphic	meta_sedimentary	Muscovite-garnet feldspathic quartzite	Borborema Province	Surubim Complex		-7.6475	-35.7114	LA-ICP-MS	SU-1 #30-1	2999	38			3000	9	99.9		0.726	9
Neves, SP et al, 2009 - Precambrian Res 175:187-205	1	Umbuzeiro	metamorphic	meta_sedimentary	Muscovite-garnet feldspathic quartzite	Borborema Province	Surubim Complex		-7.6475	-35.7114	LA-ICP-MS	SU-1 #31-1	1654	31			1647	16	100.4		0.957	16
Neves, SP et al, 2009 - Precambrian Res 175:187-205	1	Umbuzeiro	metamorphic	meta_sedimentary	Muscovite-garnet feldspathic quartzite	Borborema Province	Surubim Complex		-7.6475	-35.7114	LA-ICP-MS	SU-1 #32-1	2129	19			2098	8	101.5		0.381	8
Neves, SP et al, 2009 - Precambrian Res 175:187-205	1	Umbuzeiro	metamorphic	meta_sedimentary	Muscovite-garnet feldspathic quartzite	Borborema Province	Surubim Complex		-7.6475	-35.7114	LA-ICP-MS	SU-1 #33-1	2111	20			2043	8	103.4		0.23	8
Neves, SP et al, 2009 - Precambrian Res 175:187-205	1	Umbuzeiro	metamorphic	meta_sedimentary	Muscovite-garnet feldspathic quartzite	Borborema Province	Surubim Complex		-7.6475	-35.7114	LA-ICP-MS	SU-1 #34-1	1962	13			1877	9	104.5		0.699	9
Neves, SP et al, 2009 - Precambrian Res 175:187-205	1	Umbuzeiro	metamorphic	meta_sedimentary	Muscovite-garnet feldspathic quartzite	Borborema Province	Surubim Complex		-7.6475	-35.7114	LA-ICP-MS	SU-1 #35-1	2241	11			2167	10	103.4		0.406	10
Neves, SP et al, 2009 - Precambrian Res 175:187-205	1	Umbuzeiro	metamorphic	meta_sedimentary	Muscovite-garnet feldspathic quartzite	Borborema Province	Surubim Complex		-7.6475	-35.7114	LA-ICP-MS	SU-1 #36-1	2028	25			2067	8	98.1		0.951	8
Neves, SP et al, 2009 - Precambrian Res 175:187-205	1	Umbuzeiro	metamorphic	meta_sedimentary	Muscovite-garnet feldspathic quartzite	Borborema Province	Surubim Complex		-7.6475	-35.7114	LA-ICP-MS	SU-1 #37-1	935	13			949	14	98.5		0.754	13
Neves, SP et al, 2009 - Precambrian Res 175:187-205	1	Umbuzeiro	metamorphic	meta_sedimentary	Muscovite-garnet feldspathic quartzite	Borborema Province	Surubim Complex		-7.6475	-35.7114	LA-ICP-MS	SU-1 #38-1	2431	22			2378	12	102.2		0.32	12
Neves, SP et al, 2009 - Precambrian Res 175:187-205	1	Umbuzeiro	metamorphic	meta_sedimentary	Muscovite-garnet feldspathic quartzite	Borborema Province	Surubim Complex		-7.6475	-35.7114	LA-ICP-MS	SU-1 #39-1	2054	22			2029	8	101.2		0.142	8
Neves, SP et al, 2009 - Precambrian Res 175:187-205	1	Umbuzeiro	metamorphic	meta_sedimentary	Muscovite-garnet feldspathic quartzite	Borborema Province	Surubim Complex		-7.6475	-35.7114	LA-ICP-MS	SU-1 #40-1	2174	17			2123	8	102.4		0.612	8
Neves, SP et al, 2009 - Precambrian Res 175:187-205	1	Umbuzeiro	metamorphic	meta_sedimentary	Muscovite-garnet feldspathic quartzite	Borborema Province	Surubim Complex		-7.6475	-35.7114	LA-ICP-MS	SU-1 #4-1	3164	44			3153	17	100.3		0.194	17
Neves, SP et al, 2009 - Precambrian Res 175:187-205	1	Umbuzeiro	metamorphic	meta_sedimentary	Muscovite-garnet feldspathic quartzite	Borborema Province	Surubim Complex		-7.6475	-35.7114	LA-ICP-MS	SU-1 #41-1	2820	29			2862	8	98.5		0.917	8
Neves, SP et al, 2009 - Precambrian Res 175:187-205	1	Umbuzeiro	metamorphic	meta_sedimentary	Muscovite-garnet feldspathic quartzite	Borborema Province	Surubim Complex		-7.6475	-35.7114	LA-ICP-MS	SU-1 #42-1	1690	22			1640	10	103		0.952	10
Neves, SP et al, 2009 - Precambrian Res 175:187-205	1	Umbuzeiro	metamorphic	meta_sedimentary	Muscovite-garnet feldspathic quartzite	Borborema Province	Surubim Complex		-7.6475	-35.7114	LA-ICP-MS	SU-1 #43-1	2181	44			2167	8	100.7		0.553	8
Neves, SP et al, 2009 - Precambrian Res 175:187-205	1	Umbuzeiro	metamorphic	meta_sedimentary	Muscovite-garnet feldspathic quartzite	Borborema Province	Surubim Complex		-7.6475	-35.7114	LA-ICP-MS	SU-1 #44-1	2195	31			2146	12	102.3		0.499	12
Neves, SP et al, 2009 - Precambrian Res 175:187-205	1	Umbuzeiro	metamorphic	meta_sedimentary	Muscovite-garnet feldspathic quartzite	Borborema Province	Surubim Complex		-7.6475	-35.7114	LA-ICP-MS	SU-1 #45-1	2013	23			1976	8	101.9		0.751	8
Neves, SP et al, 2009 - Precambrian Res 175:187-205	1	Umbuzeiro	metamorphic	meta_sedimentary	Muscovite-garnet feldspathic quartzite	Borborema Province	Surubim Complex		-7.6475	-35.7114	LA-ICP-MS	SU-1 #46-1	2161	24			2152	8	100.4		0.602	8
Neves, SP et al, 2009 - Precambrian Res 175:187-205	1	Umbuzeiro	metamorphic	meta_sedimentary	Muscovite-garnet feldspathic quartzite	Borborema Province	Surubim Complex		-7.6475	-35.7114	LA-ICP-MS	SU-1 #47-1	2349	21			2417	7	97.2		0.583	7
Neves, SP et al, 2009 - Precambrian Res 175:187-205	1	Umbuzeiro	metamorphic	meta_sedimentary	Muscovite-garnet feldspathic quartzite	Borborema Province	Surubim Complex		-7.6475	-35.7114	LA-ICP-MS	SU-1 #48-1	2087	26			2080	8	100.4		0.78	8
Neves, SP et al, 2009 - Precambrian Res 175:187-205	1	Umbuzeiro	metamorphic	meta_sedimentary	Muscovite-garnet feldspathic quartzite	Borborema Province	Surubim Complex		-7.6475	-35.7114	LA-ICP-MS	SU-1 #48-2	2074	27			2071	8	100.1		0.54	8
Neves, SP et al, 2009 - Precambrian Res 175:187-205	1	Umbuzeiro	metamorphic	meta_sedimentary	Muscovite-garnet feldspathic quartzite	Borborema Province	Surubim Complex		-7.6475	-35.7114	LA-ICP-MS	SU-1 #49-1	1193	15			1237	15	96.5		0.427	15
Neves, SP et al, 2009 - Precambrian Res 175:187-205	1	Umbuzeiro	metamorphic	meta_sedimentary	Muscovite-garnet feldspathic quartzite	Borborema Province	Surubim Complex		-7.6475	-35.7114	LA-ICP-MS	SU-1 #5-1	2150	34			2107	11	102.1		0.606	11
Neves, SP et al, 2009 - Precambrian Res 175:187-205	1	Umbuzeiro	metamorphic	meta_sedimentary	Muscovite-garnet feldspathic quartzite	Borborema Province	Surubim Complex		-7.6475	-35.7114	LA-ICP-MS	SU-1 #51-1	2201	31			2172	18	101.3		0.497	18
Neves, SP et al, 2009 - Precambrian Res 175:187-205	1	Umbuzeiro	metamorphic	meta_sedimentary	Muscovite-garnet feldspathic quartzite	Borborema Province	Surubim Complex		-7.6475	-35.7114	LA-ICP-MS	SU-1 #52-1	1279	20			1273	28	100.5		0.492	20
Neves, SP et al, 2009 - Precambrian Res 175:187-205	1	Umbuzeiro	metamorphic	meta_sedimentary	Muscovite-garnet feldspathic quartzite	Borborema Province	Surubim Complex		-7.6475	-35.7114	LA-ICP-MS	SU-1 #53-1	2107	28			2169	9	97.1		0.504	9
Neves, SP et al, 2009 - Precambrian Res 175:187-205	1	Umbuzeiro	metamorphic	meta_sedimentary	Muscovite-garnet feldspathic quartzite	Borborema Province	Surubim Complex		-7.6475	-35.7114	LA-ICP-MS	SU-1 #54-1	2180	17			2110	8	103.3		0.929	8
Neves, SP et al, 2009 - Precambrian Res 175:187-205	1	Umbuzeiro	metamorphic	meta_sedimentary	Muscovite-garnet feldspathic quartzite	Borborema Province	Surubim Complex		-7.6475	-35.7114	LA-ICP-MS	SU-1 #55-1	1958	15			2040	7	96		0.474	7
Neves, SP et al, 2009 - Precambrian Res 175:187-205	1	Umbuzeiro	metamorphic	meta_sedimentary	Muscovite-garnet feldspathic quartzite	Borborema Province	Surubim Complex		-7.6475	-35.7114	LA-ICP-MS	SU-1 #56-1	1875	11			1969	9	95.2		0.118	9
Neves, SP et al, 2009 - Precambrian Res 175:187-205	1	Umbuzeiro	metamorphic	meta_sedimentary	Muscovite-garnet feldspathic quartzite	Borborema Province	Surubim Complex		-7.6475	-35.7114	LA-ICP-MS	SU-1 #57-1	2175	22			2127	12	102.2		0.576	12
Neves, SP et al, 2009 - Precambrian Res 175:187-205	1	Umbuzeiro	metamorphic	meta_sedimentary	Muscovite-garnet feldspathic quartzite	Borborema Province	Surubim Complex		-7.6475	-35.7114	LA-ICP-MS	SU-1 #58-1	2120	20			2074	9	102.2		2.719	9
Neves, SP et al, 2009 - Precambrian Res 175:187-205	1	Umbuzeiro	metamorphic	meta_sedimentary	Muscovite-garnet feldspathic quartzite	Borborema Province	Surubim Complex		-7.6475	-35.7114	LA-ICP-MS	SU-1 #6-1	984	11			953	12	103.3		0.858	11
Neves, SP et al, 2009 - Precambrian Res 175:187-205	1	Umbuzeiro	metamorphic	meta_sedimentary	Muscovite-garnet feldspathic quartzite	Borborema Province	Surubim Complex		-7.6475	-35.7114	LA-ICP-MS	SU-1 #7-1	1382	8			1344	10	102.9		0.417	8
Neves, SP et al, 2009 - Precambrian Res 175:187-205	1	Umbuzeiro	metamorphic	meta_sedimentary	Muscovite-garnet feldspathic quartzite	Borborema Province	Surubim Complex		-7.6475	-35.7114	LA-ICP-MS	SU-1 #8-1	2648	18			2618	8	101.1		0.434	8
Neves, SP et al, 2009 - Precambrian Res 175:187-205	1	Umbuzeiro	metamorphic	meta_sedimentary	Muscovite-garnet feldspathic quartzite	Borborema Province	Surubim Complex		-7.6475	-35.7114	LA-ICP-MS	SU-1 #9-1	2980	24			2989	8	99.7		0.751	8
Neves, SP et al, 2009 - Precambrian Res 175:187-205	1	Gado Bravo	metamorphic	meta_sedimentary	Feldspathic paragneiss	Borborema Province	Sertânia Complex		-7.51083	-35.8214	LA-ICP-MS	VAN-2 #1-1	2087	41			2034	10	102.6		0.759	10
Neves, SP et al, 2009 - Precambrian Res 175:187-205	1	Gado Bravo	metamorphic	meta_sedimentary	Feldspathic paragneiss	Borborema Province	Sertânia Complex		-7.51083	-35.8214	LA-ICP-MS	VAN-2 #12-1	2380	30			2400	13	99.2		0.548	13
Neves, SP et al, 2009 - Precambrian Res 175:187-205	1	Gado Bravo	metamorphic	meta_sedimentary	Feldspathic paragneiss	Borborema Province	Sertânia Complex		-7.51083	-35.8214	LA-ICP-MS	VAN-2 #13-1	2526	30			2489	11	101.5		0.762	11
Neves, SP et al, 2009 - Precambrian Res 175:187-205	1	Gado Bravo	metamorphic	meta_sedimentary	Feldspathic paragneiss	Borborema Province	Sertânia Complex		-7.51083	-35.8214	LA-ICP-MS	VAN-2 #14-1	1942	27			1948	11	99.7		0.259	11
Neves, SP et al, 2009 - Precambrian Res 175:187-205	1	Gado Bravo	metamorphic	meta_sedimentary	Feldspathic paragneiss	Borborema Province	Sertânia Complex		-7.51083	-35.8214	LA-ICP-MS	VAN-2 #15-1	2029	26			1983	12	102.3		0.29	12
Neves, SP et al, 2009 - Precambrian Res 175:187-205	1	Gado Bravo	metamorphic	meta_sedimentary	Feldspathic paragneiss	Borborema Province	Sertânia Complex		-7.51083	-35.8214	LA-ICP-MS	VAN-2 #16-1	1936	25			1976	10	97.9		0.122	10
Neves, SP et al, 2009 - Precambrian Res 175:187-205	1	Gado Bravo	metamorphic	meta_sedimentary	Feldspathic paragneiss	Borborema Province	Sertânia Complex		-7.51083	-35.8214	LA-ICP-MS	VAN-2 #17-1	2179	17			2076	11	105		1.143	11
Neves, SP et al, 2009 - Precambrian Res 175:187-205	1	Gado Bravo	metamorphic	meta_sedimentary	Feldspathic paragneiss	Borborema Province	Sertânia Complex		-7.51083	-35.8214	LA-ICP-MS	VAN-2 #18-1	2030	39			2094	14	96.9		0.25	14
Neves, SP et al, 2009 - Precambrian Res 175:187-205	1	Gado Bravo	metamorphic	meta_sedimentary	Feldspathic paragneiss	Borborema Province	Sertânia Complex		-7.51083	-35.8214	LA-ICP-MS	VAN-2 #19-1	2259	53			2156	20	104.8		0.364	20
Neves, SP et al, 2009 - Precambrian Res 175:187-205	1	Gado Bravo	metamorphic	meta_sedimentary	Feldspathic paragneiss	Borborema Province	Sertânia Complex		-7.51083	-35.8214	LA-ICP-MS	VAN-2 #20-1	2098	12			2077	14	101		0.376	14
Neves, SP et al, 2009 - Precambrian Res 175:187-205	1	Gado Bravo	metamorphic	meta_sedimentary	Feldspathic paragneiss	Borborema Province	Sertânia Complex		-7.51083	-35.8214	LA-ICP-MS	VAN-2 #21-1	2155	35			2069	10	104.2		0.211	10
Neves, SP et al, 2009 - Precambrian Res 175:187-205	1	Gado Bravo	metamorphic	meta_sedimentary	Feldspathic paragneiss	Borborema Province	Sertânia Complex		-7.51083	-35.8214	LA-ICP-MS	VAN-2 #22-1	2071	32			2028	12	102.1		0.206	12
Neves, SP et al, 2009 - Precambrian Res 175:187-205	1	Gado Bravo	metamorphic	meta_sedimentary	Feldspathic paragneiss	Borborema Province	Sertânia Complex		-7.51083	-35.8214	LA-ICP-MS	VAN-2 #24-1	1946	15			1920	10	101.4		0.186	10
Neves, SP et al, 2009 - Precambrian Res 175:187-205	1	Gado Bravo	metamorphic	meta_sedimentary	Feldspathic paragneiss	Borborema Province	Sertânia Complex		-7.51083	-35.8214	LA-ICP-MS	VAN-2 #25-1	2130	22			2060	11	103.4		0.2	11
Neves, SP et al, 2009 - Precambrian Res 175:187-205	1	Gado Bravo	metamorphic	meta_sedimentary	Feldspathic paragneiss	Borborema Province	Sertânia Complex		-7.51083	-35.8214	LA-ICP-MS	VAN-2 #26-1	2241	18			2179	11	102.8		0.556	11
Neves, SP et al, 2009 - Precambrian Res 175:187-205	1	Gado Bravo	metamorphic	meta_sedimentary	Feldspathic paragneiss	Borborema Province	Sertânia Complex		-7.51083	-35.8214	LA-ICP-MS	VAN-2 #27-1	2051	16			2024	10	101.4		0.201	10
Neves, SP et al, 2009 - Precambrian Res 175:187-205	1	Gado Bravo	metamorphic	meta_sedimentary	Feldspathic paragneiss	Borborema Province	Sertânia Complex		-7.51083	-35.8214	LA-ICP-MS	VAN-2 #28-1	1920	38			1981	12	96.9		0.228	12
Neves, SP et al, 2009 - Precambrian Res 175:187-205	1	Gado Bravo	metamorphic	meta_sedimentary	Feldspathic paragneiss	Borborema Province	Sertânia Complex		-7.51083	-35.8214	LA-ICP-MS	VAN-2 #30-1	1961	43			1969	11	99.6		0.237	11
Neves, SP et al, 2009 - Precambrian Res 175:187-205	1	Gado Bravo	metamorphic	meta_sedimentary	Feldspathic paragneiss	Borborema Province	Sertânia Complex		-7.51083	-35.8214	LA-ICP-MS	VAN-2 #31-1	1870	34			1932	10	96.7		0.247	10
Neves, SP et al, 2009 - Precambrian Res 175:187-205	1	Gado Bravo	metamorphic	meta_sedimentary	Feldspathic paragneiss	Borborema Province	Sertânia Complex		-7.51083	-35.8214	LA-ICP-MS	VAN-2 #32-1	1821	28			1910	10	95.3		0.207	10
Neves, SP et al, 2009 - Precambrian Res 175:187-205	1	Gado Bravo	metamorphic	meta_sedimentary	Feldspathic paragneiss	Borborema Province	Sertânia Complex		-7.51083	-35.8214	LA-ICP-MS	VAN-2 #33-1	2070	21			2052	10	100.9		0.201	10
Neves, SP et al, 2009 - Precambrian Res 175:187-205	1	Gado Bravo	metamorphic	meta_sedimentary	Feldspathic paragneiss	Borborema Province	Sertânia Complex		-7.51083	-35.8214	LA-ICP-MS	VAN-2 #34-1	1981	23			2126	9	93.2		1.792	9
Neves, SP et al, 2009 - Precambrian Res 175:187-205	1	Gado Bravo	metamorphic	meta_sedimentary	Feldspathic paragneiss	Borborema Province	Sertânia Complex		-7.51083	-35.8214	LA-ICP-MS	VAN-2 #35-1	2010	17			2057	9	97.7		0.219	9
Neves, SP et al, 2009 - Precambrian Res 175:187-205	1	Gado Bravo	metamorphic	meta_sedimentary	Feldspathic paragneiss	Borborema Province	Sertânia Complex		-7.51083	-35.8214	LA-ICP-MS	VAN-2 #36-1	1935	20			1966	10	98.4		0.222	10
Neves, SP et al, 2009 - Precambrian Res 175:187-205	1	Gado Bravo	metamorphic	meta_sedimentary	Feldspathic paragneiss	Borborema Province	Sertânia Complex		-7.51083	-35.8214	LA-ICP-MS	VAN-2 #37-1	1742	20			1882	10	92.6		0.22	10
Neves, SP et al, 2009 - Precambrian Res 175:187-205	1	Gado Bravo	metamorphic	meta_sedimentary	Feldspathic paragneiss	Borborema Province	Sertânia Complex		-7.51083	-35.8214	LA-ICP-MS	VAN-2 #39-1	1923	34			1943	10	99		0.188	10
Neves, SP et al, 2009 - Precambrian Res 175:187-205	1	Gado Bravo	metamorphic	meta_sedimentary	Feldspathic paragneiss	Borborema Province	Sertânia Complex		-7.51083	-35.8214	LA-ICP-MS	VAN-2 #40-1	1930	33			1941	10	99.4		0.225	10
Neves, SP et al, 2009 - Precambrian Res 175:187-205	1	Gado Bravo	metamorphic	meta_sedimentary	Feldspathic paragneiss	Borborema Province	Sertânia Complex		-7.51083	-35.8214	LA-ICP-MS	VAN-2 #41-1	1886	35			1937	11	97.4		0.201	11
Neves, SP et al, 2009 - Precambrian Res 175:187-205	1	Gado Bravo	metamorphic	meta_sedimentary	Feldspathic paragneiss	Borborema Province	Sertânia Complex		-7.51083	-35.8214	LA-ICP-MS	VAN-2 #42-1	1914	35			2017	11	94.9		0.21	11
Neves, SP et al, 2009 - Precambrian Res 175:187-205	1	Gado Bravo	metamorphic	meta_sedimentary	Feldspathic paragneiss	Borborema Province	Sertânia Complex		-7.51083	-35.8214	LA-ICP-MS	VAN-2 #43-1	2047	14			2036	10	100.6		0.202	10
Neves, SP et al, 2009 - Precambrian Res 175:187-205	1	Gado Bravo	metamorphic	meta_sedimentary	Feldspathic paragneiss	Borborema Province	Sertânia Complex		-7.51083	-35.8214	LA-ICP-MS	VAN-2 #44-1	2148	15			2086	10	103		0.224	10
Neves, SP et al, 2009 - Precambrian Res 175:187-205	1	Gado Bravo	metamorphic	meta_sedimentary	Feldspathic paragneiss	Borborema Province	Sertânia Complex		-7.51083	-35.8214	LA-ICP-MS	VAN-2 #44-2	2141	22			2052	10	104.3		0.223	10
Neves, SP et al, 2009 - Precambrian Res 175:187-205	1	Gado Bravo	metamorphic	meta_sedimentary	Feldspathic paragneiss	Borborema Province	Sertânia Complex		-7.51083	-35.8214	LA-ICP-MS	VAN-2 #47-1	1865	17			1871	10	99.7		0.174	10
Neves, SP et al, 2009 - Precambrian Res 175:187-205	1	Gado Bravo	metamorphic	meta_sedimentary	Feldspathic paragneiss	Borborema Province	Sertânia Complex		-7.51083	-35.8214	LA-ICP-MS	VAN-2 #49-1	1987	28			2160	9	92		0.67	9
Neves, SP et al, 2009 - Precambrian Res 175:187-205	1	Gado Bravo	metamorphic	meta_sedimentary	Feldspathic paragneiss	Borborema Province	Sertânia Complex		-7.51083	-35.8214	LA-ICP-MS	VAN-2 #50-1	2033	14			1981	10	102.6		0.176	10
Neves, SP et al, 2009 - Precambrian Res 175:187-205	1	Gado Bravo	metamorphic	meta_sedimentary	Feldspathic paragneiss	Borborema Province	Sertânia Complex		-7.51083	-35.8214	LA-ICP-MS	VAN-2 #5-1	2038	39			2100	15	97.1		0.498	15
Neves, SP et al, 2009 - Precambrian Res 175:187-205	1	Gado Bravo	metamorphic	meta_sedimentary	Feldspathic paragneiss	Borborema Province	Sertânia Complex		-7.51083	-35.8214	LA-ICP-MS	VAN-2 #51-1	1896	16			1927	10	98.4		0.17	10
Neves, SP et al, 2009 - Precambrian Res 175:187-205	1	Gado Bravo	metamorphic	meta_sedimentary	Feldspathic paragneiss	Borborema Province	Sertânia Complex		-7.51083	-35.8214	LA-ICP-MS	VAN-2 #52-1	1879	22			1976	9	95.1		0.192	9
Neves, SP et al, 2009 - Precambrian Res 175:187-205	1	Gado Bravo	metamorphic	meta_sedimentary	Feldspathic paragneiss	Borborema Province	Sertânia Complex		-7.51083	-35.8214	LA-ICP-MS	VAN-2 #53-1	1910	29			1985	11	96.2		0.187	11
Neves, SP et al, 2009 - Precambrian Res 175:187-205	1	Gado Bravo	metamorphic	meta_sedimentary	Feldspathic paragneiss	Borborema Province	Sertânia Complex		-7.51083	-35.8214	LA-ICP-MS	VAN-2 #54-1	1977	24			2034	10	97.2		0.193	10
Neves, SP et al, 2009 - Precambrian Res 175:187-205	1	Gado Bravo	metamorphic	meta_sedimentary	Feldspathic paragneiss	Borborema Province	Sertânia Complex		-7.51083	-35.8214	LA-ICP-MS	VAN-2 #56-1	1937	25			2030	10	95.4		0.861	10
Neves, SP et al, 2009 - Precambrian Res 175:187-205	1	Gado Bravo	metamorphic	meta_sedimentary	Feldspathic paragneiss	Borborema Province	Sertânia Complex		-7.51083	-35.8214	LA-ICP-MS	VAN-2 #6-1	1996	26			2035	11	98.1		0.324	11
Neves, SP et al, 2009 - Precambrian Res 175:187-205	1	Gado Bravo	metamorphic	meta_sedimentary	Feldspathic paragneiss	Borborema Province	Sertânia Complex		-7.51083	-35.8214	LA-ICP-MS	VAN-2 #7-1	2051	20			2012	11	101.9		0.389	11
Neves, SP et al, 2009 - Precambrian Res 175:187-205	1	Gado Bravo	metamorphic	meta_sedimentary	Feldspathic paragneiss	Borborema Province	Sertânia Complex		-7.51083	-35.8214	LA-ICP-MS	VAN-2 #8-1	1798	15			1879	12	95.7		0.23	12
Neves, SP et al, 2009 - Precambrian Res 175:187-205	1	Gado Bravo	metamorphic	meta_sedimentary	Feldspathic paragneiss	Borborema Province	Sertânia Complex		-7.51083	-35.8214	LA-ICP-MS	VAN-2 #8-2	1988	18			1992	10	99.8		0.204	10
Neves, SP et al, 2009 - Precambrian Res 175:187-205	1	Gado Bravo	metamorphic	meta_sedimentary	Feldspathic paragneiss	Borborema Province	Sertânia Complex		-7.51083	-35.8214	LA-ICP-MS	VAN-2 #9-1	2027	30			1994	13	101.7		0.434	13

## Sheet: Southern Borborema
Authors, year - Journal Vol(Issue):pages	Table No.	Locality	Primary Rock Type	Secondary Rock Type	Tertiary Rock Type	Lithostratigraphic Group	Lithostratigraphic Sub-group 1	Lithostratigraphic Sub-group 2	GPS Latitude (+ is North) (- is South)	GPS Longitude (+ is East) (- is West)	Type of Mass Spectrometer	Sample & Grain	206Pb / 238U Age (Ma)	206Pb / 238U 2σ Error	207Pb / 235U Age (Ma)	207Pb / 235U 2σ Error	207Pb / 206Pb Age (Ma)	207Pb / 206Pb 2σ Error	% Conc	U (mg.g-1)	Th/U	Error output conc
van Schmus, WR et al, 2011 - J S-Amer Earth Sci 31:227-252	2	Gararu	metamorphic	meta_sedimentary	Metaturbidite	Sergipano Belt	Macururé Domain		-10.0078	-37.055	SHRIMP	92-9-1.1	999	13			965	37	103		0.74	13
van Schmus, WR et al, 2011 - J S-Amer Earth Sci 31:227-252	2	Gararu	metamorphic	meta_sedimentary	Metaturbidite	Sergipano Belt	Macururé Domain		-10.0078	-37.055	SHRIMP	92-9-10.1	1139	14			1098	33	104		0.65	14
van Schmus, WR et al, 2011 - J S-Amer Earth Sci 31:227-252	2	Gararu	metamorphic	meta_sedimentary	Metaturbidite	Sergipano Belt	Macururé Domain		-10.0078	-37.055	SHRIMP	92-9-11.1	1022	15			1029	63	99		0.64	15
van Schmus, WR et al, 2011 - J S-Amer Earth Sci 31:227-252	2	Gararu	metamorphic	meta_sedimentary	Metaturbidite	Sergipano Belt	Macururé Domain		-10.0078	-37.055	SHRIMP	92-9-12.1	1133	14			1155	33	98		0.68	14
van Schmus, WR et al, 2011 - J S-Amer Earth Sci 31:227-252	2	Gararu	metamorphic	meta_sedimentary	Metaturbidite	Sergipano Belt	Macururé Domain		-10.0078	-37.055	SHRIMP	92-9-14.1	923	11			986	22	93		0.36	11
van Schmus, WR et al, 2011 - J S-Amer Earth Sci 31:227-252	2	Gararu	metamorphic	meta_sedimentary	Metaturbidite	Sergipano Belt	Macururé Domain		-10.0078	-37.055	SHRIMP	92-9-15.1	993	12			970	19	102		0.52	12
van Schmus, WR et al, 2011 - J S-Amer Earth Sci 31:227-252	2	Gararu	metamorphic	meta_sedimentary	Metaturbidite	Sergipano Belt	Macururé Domain		-10.0078	-37.055	SHRIMP	92-9-16.1	1038	14			984	37	105		0.5	14
van Schmus, WR et al, 2011 - J S-Amer Earth Sci 31:227-252	2	Gararu	metamorphic	meta_sedimentary	Metaturbidite	Sergipano Belt	Macururé Domain		-10.0078	-37.055	SHRIMP	92-9-17.1	1024	13			1018	36	100		1.01	13
van Schmus, WR et al, 2011 - J S-Amer Earth Sci 31:227-252	2	Gararu	metamorphic	meta_sedimentary	Metaturbidite	Sergipano Belt	Macururé Domain		-10.0078	-37.055	SHRIMP	92-9-18.1	1000	12			921	28	108		0.82	12
van Schmus, WR et al, 2011 - J S-Amer Earth Sci 31:227-252	2	Gararu	metamorphic	meta_sedimentary	Metaturbidite	Sergipano Belt	Macururé Domain		-10.0078	-37.055	SHRIMP	92-9-19.1	1066	13			1036	29	103		0.67	13
van Schmus, WR et al, 2011 - J S-Amer Earth Sci 31:227-252	2	Gararu	metamorphic	meta_sedimentary	Metaturbidite	Sergipano Belt	Macururé Domain		-10.0078	-37.055	SHRIMP	92-9-2.1	990	12			959	16	103		0.38	12
van Schmus, WR et al, 2011 - J S-Amer Earth Sci 31:227-252	2	Gararu	metamorphic	meta_sedimentary	Metaturbidite	Sergipano Belt	Macururé Domain		-10.0078	-37.055	SHRIMP	92-9-21.1	971	12			993	22	98		0.7	12
van Schmus, WR et al, 2011 - J S-Amer Earth Sci 31:227-252	2	Gararu	metamorphic	meta_sedimentary	Metaturbidite	Sergipano Belt	Macururé Domain		-10.0078	-37.055	SHRIMP	92-9-22.1	990	13			968	36	102		0.42	13
van Schmus, WR et al, 2011 - J S-Amer Earth Sci 31:227-252	2	Gararu	metamorphic	meta_sedimentary	Metaturbidite	Sergipano Belt	Macururé Domain		-10.0078	-37.055	SHRIMP	92-9-23.1	977	11			983	22	99		0.69	11
van Schmus, WR et al, 2011 - J S-Amer Earth Sci 31:227-252	2	Gararu	metamorphic	meta_sedimentary	Metaturbidite	Sergipano Belt	Macururé Domain		-10.0078	-37.055	SHRIMP	92-9-26.1	1081	14			1084	35	100		0.77	14
van Schmus, WR et al, 2011 - J S-Amer Earth Sci 31:227-252	2	Gararu	metamorphic	meta_sedimentary	Metaturbidite	Sergipano Belt	Macururé Domain		-10.0078	-37.055	SHRIMP	92-9-27.1	976	13			1006	38	97		0.62	13
van Schmus, WR et al, 2011 - J S-Amer Earth Sci 31:227-252	2	Gararu	metamorphic	meta_sedimentary	Metaturbidite	Sergipano Belt	Macururé Domain		-10.0078	-37.055	SHRIMP	92-9-28.1	993	13			946	45	105		1.22	13
van Schmus, WR et al, 2011 - J S-Amer Earth Sci 31:227-252	2	Gararu	metamorphic	meta_sedimentary	Metaturbidite	Sergipano Belt	Macururé Domain		-10.0078	-37.055	SHRIMP	92-9-29.1	1005	15			992	39	101		0.51	15
van Schmus, WR et al, 2011 - J S-Amer Earth Sci 31:227-252	2	Gararu	metamorphic	meta_sedimentary	Metaturbidite	Sergipano Belt	Macururé Domain		-10.0078	-37.055	SHRIMP	92-9-3.1	998	16			1043	89	96		0.8	16
van Schmus, WR et al, 2011 - J S-Amer Earth Sci 31:227-252	2	Gararu	metamorphic	meta_sedimentary	Metaturbidite	Sergipano Belt	Macururé Domain		-10.0078	-37.055	SHRIMP	92-9-31.1	1083	15			1109	65	98		0.85	15
van Schmus, WR et al, 2011 - J S-Amer Earth Sci 31:227-252	2	Gararu	metamorphic	meta_sedimentary	Metaturbidite	Sergipano Belt	Macururé Domain		-10.0078	-37.055	SHRIMP	92-9-32.1	1007	15			989	33	102		0.73	15
van Schmus, WR et al, 2011 - J S-Amer Earth Sci 31:227-252	2	Gararu	metamorphic	meta_sedimentary	Metaturbidite	Sergipano Belt	Macururé Domain		-10.0078	-37.055	SHRIMP	92-9-33.1	973	12			952	34	102		1.13	12
van Schmus, WR et al, 2011 - J S-Amer Earth Sci 31:227-252	2	Gararu	metamorphic	meta_sedimentary	Metaturbidite	Sergipano Belt	Macururé Domain		-10.0078	-37.055	SHRIMP	92-9-34.1	957	12			954	53	100		0.51	12
van Schmus, WR et al, 2011 - J S-Amer Earth Sci 31:227-252	2	Gararu	metamorphic	meta_sedimentary	Metaturbidite	Sergipano Belt	Macururé Domain		-10.0078	-37.055	SHRIMP	92-9-36.1	976	13			1017	58	96		0.75	13
van Schmus, WR et al, 2011 - J S-Amer Earth Sci 31:227-252	2	Gararu	metamorphic	meta_sedimentary	Metaturbidite	Sergipano Belt	Macururé Domain		-10.0078	-37.055	SHRIMP	92-9-37.1	987	13			1041	47	95		0.69	13
van Schmus, WR et al, 2011 - J S-Amer Earth Sci 31:227-252	2	Gararu	metamorphic	meta_sedimentary	Metaturbidite	Sergipano Belt	Macururé Domain		-10.0078	-37.055	SHRIMP	92-9-38.1	947	11			949	21	100		0.4	11
van Schmus, WR et al, 2011 - J S-Amer Earth Sci 31:227-252	2	Gararu	metamorphic	meta_sedimentary	Metaturbidite	Sergipano Belt	Macururé Domain		-10.0078	-37.055	SHRIMP	92-9-39.1	1026	13			1044	23	98		0.8	13
van Schmus, WR et al, 2011 - J S-Amer Earth Sci 31:227-252	2	Gararu	metamorphic	meta_sedimentary	Metaturbidite	Sergipano Belt	Macururé Domain		-10.0078	-37.055	SHRIMP	92-9-4.1	996	13			980	40	102		0.9	13
van Schmus, WR et al, 2011 - J S-Amer Earth Sci 31:227-252	2	Gararu	metamorphic	meta_sedimentary	Metaturbidite	Sergipano Belt	Macururé Domain		-10.0078	-37.055	SHRIMP	92-9-40.1	981	14			993	53	99		0.71	14
van Schmus, WR et al, 2011 - J S-Amer Earth Sci 31:227-252	2	Gararu	metamorphic	meta_sedimentary	Metaturbidite	Sergipano Belt	Macururé Domain		-10.0078	-37.055	SHRIMP	92-9-41.1	1025	14			1023	48	100		1.93	14
van Schmus, WR et al, 2011 - J S-Amer Earth Sci 31:227-252	2	Gararu	metamorphic	meta_sedimentary	Metaturbidite	Sergipano Belt	Macururé Domain		-10.0078	-37.055	SHRIMP	92-9-42.1	1044	16			1055	46	99		0.47	16
van Schmus, WR et al, 2011 - J S-Amer Earth Sci 31:227-252	2	Gararu	metamorphic	meta_sedimentary	Metaturbidite	Sergipano Belt	Macururé Domain		-10.0078	-37.055	SHRIMP	92-9-44.1	1001	12			972	27	103		0.64	12
van Schmus, WR et al, 2011 - J S-Amer Earth Sci 31:227-252	2	Gararu	metamorphic	meta_sedimentary	Metaturbidite	Sergipano Belt	Macururé Domain		-10.0078	-37.055	SHRIMP	92-9-45.1	958	12			902	49	106		0.9	12
van Schmus, WR et al, 2011 - J S-Amer Earth Sci 31:227-252	2	Gararu	metamorphic	meta_sedimentary	Metaturbidite	Sergipano Belt	Macururé Domain		-10.0078	-37.055	SHRIMP	92-9-46.1	930	14			943	86	99		0.82	14
van Schmus, WR et al, 2011 - J S-Amer Earth Sci 31:227-252	2	Gararu	metamorphic	meta_sedimentary	Metaturbidite	Sergipano Belt	Macururé Domain		-10.0078	-37.055	SHRIMP	92-9-47.1	993	13			923	48	107		0.65	13
van Schmus, WR et al, 2011 - J S-Amer Earth Sci 31:227-252	2	Gararu	metamorphic	meta_sedimentary	Metaturbidite	Sergipano Belt	Macururé Domain		-10.0078	-37.055	SHRIMP	92-9-49.1	965	12			1010	50	95		0.68	12
van Schmus, WR et al, 2011 - J S-Amer Earth Sci 31:227-252	2	Gararu	metamorphic	meta_sedimentary	Metaturbidite	Sergipano Belt	Macururé Domain		-10.0078	-37.055	SHRIMP	92-9-50.1	978	12			983	40	100		0.88	12
van Schmus, WR et al, 2011 - J S-Amer Earth Sci 31:227-252	2	Gararu	metamorphic	meta_sedimentary	Metaturbidite	Sergipano Belt	Macururé Domain		-10.0078	-37.055	SHRIMP	92-9-51.1	981	14			1044	58	94		0.64	14
van Schmus, WR et al, 2011 - J S-Amer Earth Sci 31:227-252	2	Gararu	metamorphic	meta_sedimentary	Metaturbidite	Sergipano Belt	Macururé Domain		-10.0078	-37.055	SHRIMP	92-9-52.1	995	14			931	43	106		0.62	14
van Schmus, WR et al, 2011 - J S-Amer Earth Sci 31:227-252	2	Gararu	metamorphic	meta_sedimentary	Metaturbidite	Sergipano Belt	Macururé Domain		-10.0078	-37.055	SHRIMP	92-9-54.1	1044	14			1018	30	102		0.57	14
van Schmus, WR et al, 2011 - J S-Amer Earth Sci 31:227-252	2	Gararu	metamorphic	meta_sedimentary	Metaturbidite	Sergipano Belt	Macururé Domain		-10.0078	-37.055	SHRIMP	92-9-57.1	1024	13			974	26	105		0.99	13
van Schmus, WR et al, 2011 - J S-Amer Earth Sci 31:227-252	2	Gararu	metamorphic	meta_sedimentary	Metaturbidite	Sergipano Belt	Macururé Domain		-10.0078	-37.055	SHRIMP	92-9-58.1	1010	13			977	64	103		0.62	13
van Schmus, WR et al, 2011 - J S-Amer Earth Sci 31:227-252	2	Gararu	metamorphic	meta_sedimentary	Metaturbidite	Sergipano Belt	Macururé Domain		-10.0078	-37.055	SHRIMP	92-9-59.1	1054	15			1029	47	102		0.69	15
van Schmus, WR et al, 2011 - J S-Amer Earth Sci 31:227-252	2	Gararu	metamorphic	meta_sedimentary	Metaturbidite	Sergipano Belt	Macururé Domain		-10.0078	-37.055	SHRIMP	92-9-6.1	1017	16			929	51	109		0.54	16
van Schmus, WR et al, 2011 - J S-Amer Earth Sci 31:227-252	2	Gararu	metamorphic	meta_sedimentary	Metaturbidite	Sergipano Belt	Macururé Domain		-10.0078	-37.055	SHRIMP	92-9-60.1	2709	39			2773	22	98		1.05	22
van Schmus, WR et al, 2011 - J S-Amer Earth Sci 31:227-252	2	Gararu	metamorphic	meta_sedimentary	Metaturbidite	Sergipano Belt	Macururé Domain		-10.0078	-37.055	SHRIMP	92-9-61.1	944	14			1017	110	92		0.75	14
van Schmus, WR et al, 2011 - J S-Amer Earth Sci 31:227-252	2	Gararu	metamorphic	meta_sedimentary	Metaturbidite	Sergipano Belt	Macururé Domain		-10.0078	-37.055	SHRIMP	92-9-63.1	1130	15			1182	34	95		0.7	15
van Schmus, WR et al, 2011 - J S-Amer Earth Sci 31:227-252	2	Gararu	metamorphic	meta_sedimentary	Metaturbidite	Sergipano Belt	Macururé Domain		-10.0078	-37.055	SHRIMP	92-9-64.1	1066	16			1069	42	100		0.75	16
van Schmus, WR et al, 2011 - J S-Amer Earth Sci 31:227-252	2	Gararu	metamorphic	meta_sedimentary	Metaturbidite	Sergipano Belt	Macururé Domain		-10.0078	-37.055	SHRIMP	92-9-66.1	979	13			981	58	100		0.39	13
van Schmus, WR et al, 2011 - J S-Amer Earth Sci 31:227-252	2	Gararu	metamorphic	meta_sedimentary	Metaturbidite	Sergipano Belt	Macururé Domain		-10.0078	-37.055	SHRIMP	92-9-67.1	980	12			950	29	103		0.35	12
van Schmus, WR et al, 2011 - J S-Amer Earth Sci 31:227-252	2	Gararu	metamorphic	meta_sedimentary	Metaturbidite	Sergipano Belt	Macururé Domain		-10.0078	-37.055	SHRIMP	92-9-68.1	992	12			965	26	103		0.64	12
van Schmus, WR et al, 2011 - J S-Amer Earth Sci 31:227-252	2	Gararu	metamorphic	meta_sedimentary	Metaturbidite	Sergipano Belt	Macururé Domain		-10.0078	-37.055	SHRIMP	92-9-7.1	1054	13			1068	30	99		0.6	13
van Schmus, WR et al, 2011 - J S-Amer Earth Sci 31:227-252	2	Gararu	metamorphic	meta_sedimentary	Metaturbidite	Sergipano Belt	Macururé Domain		-10.0078	-37.055	SHRIMP	92-9-8.1	952	13			933	69	102		0.61	13
Lima, HM et al, 2018 - J S-Amer Earth Sci 86:176-192	5	Jaramataia	metamorphic	meta_sedimentary	Garnet-biotite paragneiss	Borborema Province	Araticum Complex		-9.64068	-37.2086	LA-ICP-MS	AC-15#005-ZR2	659	9	647	9	626	17	104.3		0.505	9
Lima, HM et al, 2018 - J S-Amer Earth Sci 86:176-192	5	Jaramataia	metamorphic	meta_sedimentary	Garnet-biotite paragneiss	Borborema Province	Araticum Complex		-9.64068	-37.2086	LA-ICP-MS	AC-15#006-ZR3	652	11	656	11	647	31	101.8		0.897	11
Lima, HM et al, 2018 - J S-Amer Earth Sci 86:176-192	5	Jaramataia	metamorphic	meta_sedimentary	Garnet-biotite paragneiss	Borborema Province	Araticum Complex		-9.64068	-37.2086	LA-ICP-MS	AC-15#007-ZR4	669	11	646	10	626	23	104.2		0.647	11
Lima, HM et al, 2018 - J S-Amer Earth Sci 86:176-192	5	Jaramataia	metamorphic	meta_sedimentary	Garnet-biotite paragneiss	Borborema Province	Araticum Complex		-9.64068	-37.2086	LA-ICP-MS	AC-15#008-ZR5	663	14	659	12	625	24	107		0.498	14
Lima, HM et al, 2018 - J S-Amer Earth Sci 86:176-192	5	Jaramataia	metamorphic	meta_sedimentary	Garnet-biotite paragneiss	Borborema Province	Araticum Complex		-9.64068	-37.2086	LA-ICP-MS	AC-15#009-ZR6	634	12	658	11	637	23	104.1		0.64	12
Lima, HM et al, 2018 - J S-Amer Earth Sci 86:176-192	5	Jaramataia	metamorphic	meta_sedimentary	Garnet-biotite paragneiss	Borborema Province	Araticum Complex		-9.64068	-37.2086	LA-ICP-MS	AC-15#010-ZR7	675	11	629	11	609	25	104.1		0.15	11
Lima, HM et al, 2018 - J S-Amer Earth Sci 86:176-192	5	Jaramataia	metamorphic	meta_sedimentary	Garnet-biotite paragneiss	Borborema Province	Araticum Complex		-9.64068	-37.2086	LA-ICP-MS	AC-15#014-ZR9	635	11	643	11	628	23	103.2		0.12	11
Lima, HM et al, 2018 - J S-Amer Earth Sci 86:176-192	5	Jaramataia	metamorphic	meta_sedimentary	Garnet-biotite paragneiss	Borborema Province	Araticum Complex		-9.64068	-37.2086	LA-ICP-MS	AC-15#016-ZR11	634	23	642	20	622	41	104.1		0.337	23
Lima, HM et al, 2018 - J S-Amer Earth Sci 86:176-192	5	Jaramataia	metamorphic	meta_sedimentary	Garnet-biotite paragneiss	Borborema Province	Araticum Complex		-9.64068	-37.2086	LA-ICP-MS	AC-15#017-ZR12	612	20	630	20	617	57	102.8		0.59	20
Lima, HM et al, 2018 - J S-Amer Earth Sci 86:176-192	5	Jaramataia	metamorphic	meta_sedimentary	Garnet-biotite paragneiss	Borborema Province	Araticum Complex		-9.64068	-37.2086	LA-ICP-MS	AC-15#019-ZR14	661	15	616	14	631	33	96.9		0.432	15
Lima, HM et al, 2018 - J S-Amer Earth Sci 86:176-192	5	Jaramataia	metamorphic	meta_sedimentary	Garnet-biotite paragneiss	Borborema Province	Araticum Complex		-9.64068	-37.2086	LA-ICP-MS	AC-15#020-ZR15	653	13	654	12	631	26	104.7		0.317	13
Lima, HM et al, 2018 - J S-Amer Earth Sci 86:176-192	5	Jaramataia	metamorphic	meta_sedimentary	Garnet-biotite paragneiss	Borborema Province	Araticum Complex		-9.64068	-37.2086	LA-ICP-MS	AC-15#024-ZR16	638	12	650	11	632	23	92.4		0.538	12
Lima, HM et al, 2018 - J S-Amer Earth Sci 86:176-192	5	Jaramataia	metamorphic	meta_sedimentary	Garnet-biotite paragneiss	Borborema Province	Araticum Complex		-9.64068	-37.2086	LA-ICP-MS	AC-15#025-ZR17	629	14	627	19	691	68	101.6		0.338	14
Lima, HM et al, 2018 - J S-Amer Earth Sci 86:176-192	5	Jaramataia	metamorphic	meta_sedimentary	Garnet-biotite paragneiss	Borborema Province	Araticum Complex		-9.64068	-37.2086	LA-ICP-MS	AC-15#026-ZR18	633	12	635	12	619	32	98.8		0.593	12
Lima, HM et al, 2018 - J S-Amer Earth Sci 86:176-192	5	Jaramataia	metamorphic	meta_sedimentary	Garnet-biotite paragneiss	Borborema Province	Araticum Complex		-9.64068	-37.2086	LA-ICP-MS	AC-15#029-ZR20B	626	9	632	10	781	28	95.8		0.103	9
Lima, HM et al, 2018 - J S-Amer Earth Sci 86:176-192	5	Jaramataia	metamorphic	meta_sedimentary	Garnet-biotite paragneiss	Borborema Province	Araticum Complex		-9.64068	-37.2086	LA-ICP-MS	AC-15#033-ZR22	630	16	626	18	721	59	103.1		0.567	16
Lima, HM et al, 2018 - J S-Amer Earth Sci 86:176-192	5	Jaramataia	metamorphic	meta_sedimentary	Garnet-biotite paragneiss	Borborema Province	Araticum Complex		-9.64068	-37.2086	LA-ICP-MS	AC-15#034-ZR23N	623	15	617	18	611	64	104		0.5	15
Lima, HM et al, 2018 - J S-Amer Earth Sci 86:176-192	5	Jaramataia	metamorphic	meta_sedimentary	Garnet-biotite paragneiss	Borborema Province	Araticum Complex		-9.64068	-37.2086	LA-ICP-MS	AC-15#036-ZR24	632	11	633	11	775	30	99.8		0.475	11
Lima, HM et al, 2018 - J S-Amer Earth Sci 86:176-192	5	Jaramataia	metamorphic	meta_sedimentary	Garnet-biotite paragneiss	Borborema Province	Araticum Complex		-9.64068	-37.2086	LA-ICP-MS	AC-15#038-ZR26	625	14	630	16	618	49	96.5		0.886	14
Lima, HM et al, 2018 - J S-Amer Earth Sci 86:176-192	5	Jaramataia	metamorphic	meta_sedimentary	Garnet-biotite paragneiss	Borborema Province	Araticum Complex		-9.64068	-37.2086	LA-ICP-MS	AC-15#039-ZR27	634	10	647	11	647	32	91.8		0.323	10
Lima, HM et al, 2018 - J S-Amer Earth Sci 86:176-192	5	Jaramataia	metamorphic	meta_sedimentary	Garnet-biotite paragneiss	Borborema Province	Araticum Complex		-9.64068	-37.2086	LA-ICP-MS	AC-15#040-ZR28	653	10	648	12	691	39	103.4		0.497	10
Lima, HM et al, 2018 - J S-Amer Earth Sci 86:176-192	5	Jaramataia	metamorphic	meta_sedimentary	Garnet-biotite paragneiss	Borborema Province	Araticum Complex		-9.64068	-37.2086	LA-ICP-MS	AC-15#044-ZR29	658	12	648	12	632	27	107		0.578	12
Lima, HM et al, 2018 - J S-Amer Earth Sci 86:176-192	5	Jaramataia	metamorphic	meta_sedimentary	Garnet-biotite paragneiss	Borborema Province	Araticum Complex		-9.64068	-37.2086	LA-ICP-MS	AC-15#045-ZR30	633	10	632	11	631	31	100.2		0.156	10
Lima, HM et al, 2018 - J S-Amer Earth Sci 86:176-192	5	Jaramataia	metamorphic	meta_sedimentary	Garnet-biotite paragneiss	Borborema Province	Araticum Complex		-9.64068	-37.2086	LA-ICP-MS	AC-15#046-ZR31	642	8	636	10	617	28	104		0.322	8
Lima, HM et al, 2018 - J S-Amer Earth Sci 86:176-192	5	Jaramataia	metamorphic	meta_sedimentary	Garnet-biotite paragneiss	Borborema Province	Araticum Complex		-9.64068	-37.2086	LA-ICP-MS	AC-15#047-ZR32	625	11	628	11	640	27	97.7		0.765	11
Lima, HM et al, 2018 - J S-Amer Earth Sci 86:176-192	5	Jaramataia	metamorphic	meta_sedimentary	Garnet-biotite paragneiss	Borborema Province	Araticum Complex		-9.64068	-37.2086	LA-ICP-MS	AC-15#048-ZR33	639	10	643	10	658	28	97.1		0.528	10
Lima, HM et al, 2018 - J S-Amer Earth Sci 86:176-192	5	Jaramataia	metamorphic	meta_sedimentary	Garnet-biotite paragneiss	Borborema Province	Araticum Complex		-9.64068	-37.2086	LA-ICP-MS	AC-15#049-ZR34	643	12	644	14	650	45	99		0.484	12
Lima, HM et al, 2018 - J S-Amer Earth Sci 86:176-192	5	Jaramataia	metamorphic	meta_sedimentary	Garnet-biotite paragneiss	Borborema Province	Araticum Complex		-9.64068	-37.2086	LA-ICP-MS	AC-15#055-ZR37B	644	10	641	11	628	35	102.5		0.56	10
Lima, HM et al, 2018 - J S-Amer Earth Sci 86:176-192	5	Jaramataia	metamorphic	meta_sedimentary	Garnet-biotite paragneiss	Borborema Province	Araticum Complex		-9.64068	-37.2086	LA-ICP-MS	AC-15#059-ZR41	626	12	640	14	688	45	91.1		0.528	12
Lima, HM et al, 2018 - J S-Amer Earth Sci 86:176-192	5	Jaramataia	metamorphic	meta_sedimentary	Garnet-biotite paragneiss	Borborema Province	Araticum Complex		-9.64068	-37.2086	LA-ICP-MS	AC-15#066-ZR45	631	13	635	13	650	38	97		0.439	13
Lima, HM et al, 2018 - J S-Amer Earth Sci 86:176-192	5	Jaramataia	metamorphic	meta_sedimentary	Garnet-biotite paragneiss	Borborema Province	Araticum Complex		-9.64068	-37.2086	LA-ICP-MS	AC-15#069-ZR48	639	13	646	15	671	49	95.2		0.428	13
Lima, HM et al, 2018 - J S-Amer Earth Sci 86:176-192	5	Jaramataia	metamorphic	meta_sedimentary	Garnet-biotite paragneiss	Borborema Province	Araticum Complex		-9.64068	-37.2086	LA-ICP-MS	AC-15#073-ZR50	634	13	644	14	679	39	93.4		0.526	13
Lima, HM et al, 2018 - J S-Amer Earth Sci 86:176-192	5	Jaramataia	metamorphic	meta_sedimentary	Garnet-biotite paragneiss	Borborema Province	Araticum Complex		-9.64068	-37.2086	LA-ICP-MS	AC-15#074-ZR51	643	9	641	10	634	29	101.5		0.154	9
Lima, HM et al, 2018 - J S-Amer Earth Sci 86:176-192	5	Jaramataia	metamorphic	meta_sedimentary	Garnet-biotite paragneiss	Borborema Province	Araticum Complex		-9.64068	-37.2086	LA-ICP-MS	AC-15#075-ZR52	623	13	634	15	671	44	92.8		1.034	13
Lima, HM et al, 2018 - J S-Amer Earth Sci 86:176-192	5	Jaramataia	metamorphic	meta_sedimentary	Garnet-biotite paragneiss	Borborema Province	Araticum Complex		-9.64068	-37.2086	LA-ICP-MS	AC-15#077-ZR54	638	11	641	12	650	33	98.2		0.243	11
Lima, HM et al, 2018 - J S-Amer Earth Sci 86:176-192	5	Jaramataia	metamorphic	meta_sedimentary	Garnet-biotite paragneiss	Borborema Province	Araticum Complex		-9.64068	-37.2086	LA-ICP-MS	AC-15#079-ZR56	639	10	643	12	659	34	96.8		0.599	10
Lima, HM et al, 2018 - J S-Amer Earth Sci 86:176-192	5	Jaramataia	metamorphic	meta_sedimentary	Garnet-biotite paragneiss	Borborema Province	Araticum Complex		-9.64068	-37.2086	LA-ICP-MS	AC-15#080-ZR57	655	12	646	12	614	35	106.7		0.766	12
Lima, HM et al, 2018 - J S-Amer Earth Sci 86:176-192	4	Belo Monte	metamorphic	meta_sedimentary	Sil-garnet-ms-bt schist	Borborema Province	Araticum Complex		-9.72386	-37.1706	LA-ICP-MS	AC5#018-ZR11	1046	17	1047	17	1049	34	99.7		0.502	17
Lima, HM et al, 2018 - J S-Amer Earth Sci 86:176-192	4	Belo Monte	metamorphic	meta_sedimentary	Sil-garnet-ms-bt schist	Borborema Province	Araticum Complex		-9.72386	-37.1706	LA-ICP-MS	AC5#020-ZR13	793	37	808	37	849	91	93.4		0.209	37
Lima, HM et al, 2018 - J S-Amer Earth Sci 86:176-192	4	Belo Monte	metamorphic	meta_sedimentary	Sil-garnet-ms-bt schist	Borborema Province	Araticum Complex		-9.72386	-37.1706	LA-ICP-MS	AC5#029-ZR18B	992	14	1006	17	1034	42	95.9		0.629	14
Lima, HM et al, 2018 - J S-Amer Earth Sci 86:176-192	4	Belo Monte	metamorphic	meta_sedimentary	Sil-garnet-ms-bt schist	Borborema Province	Araticum Complex		-9.72386	-37.1706	LA-ICP-MS	AC5#036-R22N	984	17	991	16	1004	32	98		0.609	17
Lima, HM et al, 2018 - J S-Amer Earth Sci 86:176-192	4	Belo Monte	metamorphic	meta_sedimentary	Sil-garnet-ms-bt schist	Borborema Province	Araticum Complex		-9.72386	-37.1706	LA-ICP-MS	AC5#037-ZR22B	990	11	996	11	1011	19	97.9		0.464	11
Lima, HM et al, 2018 - J S-Amer Earth Sci 86:176-192	4	Belo Monte	metamorphic	meta_sedimentary	Sil-garnet-ms-bt schist	Borborema Province	Araticum Complex		-9.72386	-37.1706	LA-ICP-MS	AC5#044-ZR27	951	14	970	13	1012	25	94		0.271	14
Lima, HM et al, 2018 - J S-Amer Earth Sci 86:176-192	4	Belo Monte	metamorphic	meta_sedimentary	Sil-garnet-ms-bt schist	Borborema Province	Araticum Complex		-9.72386	-37.1706	LA-ICP-MS	AC5#046-ZR29	975	17	988	17	1017	36	95.9		0.491	17
Lima, HM et al, 2018 - J S-Amer Earth Sci 86:176-192	4	Belo Monte	metamorphic	meta_sedimentary	Sil-garnet-ms-bt schist	Borborema Province	Araticum Complex		-9.72386	-37.1706	LA-ICP-MS	AC5#048-ZR31N	919	24	938	21	982	34	93.6		0.392	24
Lima, HM et al, 2018 - J S-Amer Earth Sci 86:176-192	4	Belo Monte	metamorphic	meta_sedimentary	Sil-garnet-ms-bt schist	Borborema Province	Araticum Complex		-9.72386	-37.1706	LA-ICP-MS	AC5#050-ZR32	986	24	993	25	1007	57	97.9		0.799	24
Neves, SP et al, 2015 - J S-Amer Earth Sci 58:238-256	1	Lajedo	metamorphic	meta_sedimentary	Garnet-bearing pelitic paragneiss	Borborema Province	Metasedimentary rocks		-8.59835	-36.261	LA-ICP-MS	BB9#2-10	932	10			951	16	98		1.35	10
Neves, SP et al, 2015 - J S-Amer Earth Sci 58:238-256	1	Lajedo	metamorphic	meta_sedimentary	Garnet-bearing pelitic paragneiss	Borborema Province	Metasedimentary rocks		-8.59835	-36.261	LA-ICP-MS	BB9#2-11	927	22			940	13	98.7		0.39	22
Neves, SP et al, 2015 - J S-Amer Earth Sci 58:238-256	1	Lajedo	metamorphic	meta_sedimentary	Garnet-bearing pelitic paragneiss	Borborema Province	Metasedimentary rocks		-8.59835	-36.261	LA-ICP-MS	BB9#2-12	975	15			988	12	98.7		0.68	15
Neves, SP et al, 2015 - J S-Amer Earth Sci 58:238-256	1	Lajedo	metamorphic	meta_sedimentary	Garnet-bearing pelitic paragneiss	Borborema Province	Metasedimentary rocks		-8.59835	-36.261	LA-ICP-MS	BB9#2-13	1004	14			1011	12	99.2		1.5	14
Neves, SP et al, 2015 - J S-Amer Earth Sci 58:238-256	1	Lajedo	metamorphic	meta_sedimentary	Garnet-bearing pelitic paragneiss	Borborema Province	Metasedimentary rocks		-8.59835	-36.261	LA-ICP-MS	BB9#2-14	946	14			954	21	99.2		0.79	14
Neves, SP et al, 2015 - J S-Amer Earth Sci 58:238-256	1	Lajedo	metamorphic	meta_sedimentary	Garnet-bearing pelitic paragneiss	Borborema Province	Metasedimentary rocks		-8.59835	-36.261	LA-ICP-MS	BB9#2-15	991	14			985	15	100.6		0.98	14
Neves, SP et al, 2015 - J S-Amer Earth Sci 58:238-256	1	Lajedo	metamorphic	meta_sedimentary	Garnet-bearing pelitic paragneiss	Borborema Province	Metasedimentary rocks		-8.59835	-36.261	LA-ICP-MS	BB9#2-16	1028	12			1020	15	100.8		0.93	12
Neves, SP et al, 2015 - J S-Amer Earth Sci 58:238-256	1	Lajedo	metamorphic	meta_sedimentary	Garnet-bearing pelitic paragneiss	Borborema Province	Metasedimentary rocks		-8.59835	-36.261	LA-ICP-MS	BB9#2-17	969	13			947	23	102.3		1.28	13
Neves, SP et al, 2015 - J S-Amer Earth Sci 58:238-256	1	Lajedo	metamorphic	meta_sedimentary	Garnet-bearing pelitic paragneiss	Borborema Province	Metasedimentary rocks		-8.59835	-36.261	LA-ICP-MS	BB9#2-19	897	10			902	15	99.4		0.48	10
Neves, SP et al, 2015 - J S-Amer Earth Sci 58:238-256	1	Lajedo	metamorphic	meta_sedimentary	Garnet-bearing pelitic paragneiss	Borborema Province	Metasedimentary rocks		-8.59835	-36.261	LA-ICP-MS	BB9#2-2	654	8			632	13	103.5		0.4	8
Neves, SP et al, 2015 - J S-Amer Earth Sci 58:238-256	1	Lajedo	metamorphic	meta_sedimentary	Garnet-bearing pelitic paragneiss	Borborema Province	Metasedimentary rocks		-8.59835	-36.261	LA-ICP-MS	BB9#2-20	847	12			853	16	99.3		2.03	12
Neves, SP et al, 2015 - J S-Amer Earth Sci 58:238-256	1	Lajedo	metamorphic	meta_sedimentary	Garnet-bearing pelitic paragneiss	Borborema Province	Metasedimentary rocks		-8.59835	-36.261	LA-ICP-MS	BB9#2-21	941	12			968	18	97.2		1.17	12
Neves, SP et al, 2015 - J S-Amer Earth Sci 58:238-256	1	Lajedo	metamorphic	meta_sedimentary	Garnet-bearing pelitic paragneiss	Borborema Province	Metasedimentary rocks		-8.59835	-36.261	LA-ICP-MS	BB9#2-22	682	9			680	21	100.3		0.37	9
Neves, SP et al, 2015 - J S-Amer Earth Sci 58:238-256	1	Lajedo	metamorphic	meta_sedimentary	Garnet-bearing pelitic paragneiss	Borborema Province	Metasedimentary rocks		-8.59835	-36.261	LA-ICP-MS	BB9#2-23	886	13			916	14	96.7		0.57	13
Neves, SP et al, 2015 - J S-Amer Earth Sci 58:238-256	1	Lajedo	metamorphic	meta_sedimentary	Garnet-bearing pelitic paragneiss	Borborema Province	Metasedimentary rocks		-8.59835	-36.261	LA-ICP-MS	BB9#2-24	939	18			936	14	100.3		0.73	18
Neves, SP et al, 2015 - J S-Amer Earth Sci 58:238-256	1	Lajedo	metamorphic	meta_sedimentary	Garnet-bearing pelitic paragneiss	Borborema Province	Metasedimentary rocks		-8.59835	-36.261	LA-ICP-MS	BB9#2-25	653	8			630	18	103.7		0.44	8
Neves, SP et al, 2015 - J S-Amer Earth Sci 58:238-256	1	Lajedo	metamorphic	meta_sedimentary	Garnet-bearing pelitic paragneiss	Borborema Province	Metasedimentary rocks		-8.59835	-36.261	LA-ICP-MS	BB9#2-26	998	13			996	11	100.2		0.68	13
Neves, SP et al, 2015 - J S-Amer Earth Sci 58:238-256	1	Lajedo	metamorphic	meta_sedimentary	Garnet-bearing pelitic paragneiss	Borborema Province	Metasedimentary rocks		-8.59835	-36.261	LA-ICP-MS	BB9#2-27	995	13			983	13	101.3		1.03	13
Neves, SP et al, 2015 - J S-Amer Earth Sci 58:238-256	1	Lajedo	metamorphic	meta_sedimentary	Garnet-bearing pelitic paragneiss	Borborema Province	Metasedimentary rocks		-8.59835	-36.261	LA-ICP-MS	BB9#2-28	950	9			997	17	95.4		1.55	9
Neves, SP et al, 2015 - J S-Amer Earth Sci 58:238-256	1	Lajedo	metamorphic	meta_sedimentary	Garnet-bearing pelitic paragneiss	Borborema Province	Metasedimentary rocks		-8.59835	-36.261	LA-ICP-MS	BB9#2-29	979	14			945	16	103.6		0.88	14
Neves, SP et al, 2015 - J S-Amer Earth Sci 58:238-256	1	Lajedo	metamorphic	meta_sedimentary	Garnet-bearing pelitic paragneiss	Borborema Province	Metasedimentary rocks		-8.59835	-36.261	LA-ICP-MS	BB9#2-3	993	16			993	12	100		0.75	16
Neves, SP et al, 2015 - J S-Amer Earth Sci 58:238-256	1	Lajedo	metamorphic	meta_sedimentary	Garnet-bearing pelitic paragneiss	Borborema Province	Metasedimentary rocks		-8.59835	-36.261	LA-ICP-MS	BB9#2-30	969	11			952	21	101.8		0.78	11
Neves, SP et al, 2015 - J S-Amer Earth Sci 58:238-256	1	Lajedo	metamorphic	meta_sedimentary	Garnet-bearing pelitic paragneiss	Borborema Province	Metasedimentary rocks		-8.59835	-36.261	LA-ICP-MS	BB9#2-31	924	22			946	22	97.7		0.71	22
Neves, SP et al, 2015 - J S-Amer Earth Sci 58:238-256	1	Lajedo	metamorphic	meta_sedimentary	Garnet-bearing pelitic paragneiss	Borborema Province	Metasedimentary rocks		-8.59835	-36.261	LA-ICP-MS	BB9#2-32	973	11			954	23	102		0.98	11
Neves, SP et al, 2015 - J S-Amer Earth Sci 58:238-256	1	Lajedo	metamorphic	meta_sedimentary	Garnet-bearing pelitic paragneiss	Borborema Province	Metasedimentary rocks		-8.59835	-36.261	LA-ICP-MS	BB9#2-33	858	11			859	20	100		1.25	11
Neves, SP et al, 2015 - J S-Amer Earth Sci 58:238-256	1	Lajedo	metamorphic	meta_sedimentary	Garnet-bearing pelitic paragneiss	Borborema Province	Metasedimentary rocks		-8.59835	-36.261	LA-ICP-MS	BB9#2-35	955	13			921	24	103.7		0.83	13
Neves, SP et al, 2015 - J S-Amer Earth Sci 58:238-256	1	Lajedo	metamorphic	meta_sedimentary	Garnet-bearing pelitic paragneiss	Borborema Province	Metasedimentary rocks		-8.59835	-36.261	LA-ICP-MS	BB9#2-36	913	11			958	17	95.3		1.23	11
Neves, SP et al, 2015 - J S-Amer Earth Sci 58:238-256	1	Lajedo	metamorphic	meta_sedimentary	Garnet-bearing pelitic paragneiss	Borborema Province	Metasedimentary rocks		-8.59835	-36.261	LA-ICP-MS	BB9#2-37	985	16			991	11	99.4		0.75	16
Neves, SP et al, 2015 - J S-Amer Earth Sci 58:238-256	1	Lajedo	metamorphic	meta_sedimentary	Garnet-bearing pelitic paragneiss	Borborema Province	Metasedimentary rocks		-8.59835	-36.261	LA-ICP-MS	BB9#2-38	891	21			935	18	95.3		1.13	21
Neves, SP et al, 2015 - J S-Amer Earth Sci 58:238-256	1	Lajedo	metamorphic	meta_sedimentary	Garnet-bearing pelitic paragneiss	Borborema Province	Metasedimentary rocks		-8.59835	-36.261	LA-ICP-MS	BB9#2-39	837	11			871	29	96.1		0.63	11
Neves, SP et al, 2015 - J S-Amer Earth Sci 58:238-256	1	Lajedo	metamorphic	meta_sedimentary	Garnet-bearing pelitic paragneiss	Borborema Province	Metasedimentary rocks		-8.59835	-36.261	LA-ICP-MS	BB9#2-40	993	11			974	15	101.9		1.18	11
Neves, SP et al, 2015 - J S-Amer Earth Sci 58:238-256	1	Lajedo	metamorphic	meta_sedimentary	Garnet-bearing pelitic paragneiss	Borborema Province	Metasedimentary rocks		-8.59835	-36.261	LA-ICP-MS	BB9#2-41	682	7			666	23	102.4		0.39	7
Neves, SP et al, 2015 - J S-Amer Earth Sci 58:238-256	1	Lajedo	metamorphic	meta_sedimentary	Garnet-bearing pelitic paragneiss	Borborema Province	Metasedimentary rocks		-8.59835	-36.261	LA-ICP-MS	BB9#2-42	886	16			864	18	102.5		0.56	16
Neves, SP et al, 2015 - J S-Amer Earth Sci 58:238-256	1	Lajedo	metamorphic	meta_sedimentary	Garnet-bearing pelitic paragneiss	Borborema Province	Metasedimentary rocks		-8.59835	-36.261	LA-ICP-MS	BB9#2-43	974	14			974	11	100		1.8	14
Neves, SP et al, 2015 - J S-Amer Earth Sci 58:238-256	1	Lajedo	metamorphic	meta_sedimentary	Garnet-bearing pelitic paragneiss	Borborema Province	Metasedimentary rocks		-8.59835	-36.261	LA-ICP-MS	BB9#2-44	881	12			974	18	90.4		1.01	12
Neves, SP et al, 2015 - J S-Amer Earth Sci 58:238-256	1	Lajedo	metamorphic	meta_sedimentary	Garnet-bearing pelitic paragneiss	Borborema Province	Metasedimentary rocks		-8.59835	-36.261	LA-ICP-MS	BB9#2-45	701	11			744	31	94.2		0.46	11
Neves, SP et al, 2015 - J S-Amer Earth Sci 58:238-256	1	Lajedo	metamorphic	meta_sedimentary	Garnet-bearing pelitic paragneiss	Borborema Province	Metasedimentary rocks		-8.59835	-36.261	LA-ICP-MS	BB9#2-46	648	8			627	19	103.4		0.37	8
Neves, SP et al, 2015 - J S-Amer Earth Sci 58:238-256	1	Lajedo	metamorphic	meta_sedimentary	Garnet-bearing pelitic paragneiss	Borborema Province	Metasedimentary rocks		-8.59835	-36.261	LA-ICP-MS	BB9#2-47	1001	9			1038	23	96.4		1.67	9
Neves, SP et al, 2015 - J S-Amer Earth Sci 58:238-256	1	Lajedo	metamorphic	meta_sedimentary	Garnet-bearing pelitic paragneiss	Borborema Province	Metasedimentary rocks		-8.59835	-36.261	LA-ICP-MS	BB9#2-48	1010	12			994	20	101.7		0.85	12
Neves, SP et al, 2015 - J S-Amer Earth Sci 58:238-256	1	Lajedo	metamorphic	meta_sedimentary	Garnet-bearing pelitic paragneiss	Borborema Province	Metasedimentary rocks		-8.59835	-36.261	LA-ICP-MS	BB9#2-49	950	15			931	11	102		1.06	15
Neves, SP et al, 2015 - J S-Amer Earth Sci 58:238-256	1	Lajedo	metamorphic	meta_sedimentary	Garnet-bearing pelitic paragneiss	Borborema Province	Metasedimentary rocks		-8.59835	-36.261	LA-ICP-MS	BB9#2-5	989	15			969	17	102		1.52	15
Neves, SP et al, 2015 - J S-Amer Earth Sci 58:238-256	1	Lajedo	metamorphic	meta_sedimentary	Garnet-bearing pelitic paragneiss	Borborema Province	Metasedimentary rocks		-8.59835	-36.261	LA-ICP-MS	BB9#2-50	642	6			648	21	99.1		0.25	6
Neves, SP et al, 2015 - J S-Amer Earth Sci 58:238-256	1	Lajedo	metamorphic	meta_sedimentary	Garnet-bearing pelitic paragneiss	Borborema Province	Metasedimentary rocks		-8.59835	-36.261	LA-ICP-MS	BB9#2-51	655	6			713	13	91.9		0.29	6
Neves, SP et al, 2015 - J S-Amer Earth Sci 58:238-256	1	Lajedo	metamorphic	meta_sedimentary	Garnet-bearing pelitic paragneiss	Borborema Province	Metasedimentary rocks		-8.59835	-36.261	LA-ICP-MS	BB9#2-53	996	11			1001	10	99.4		0.78	11
Neves, SP et al, 2015 - J S-Amer Earth Sci 58:238-256	1	Lajedo	metamorphic	meta_sedimentary	Garnet-bearing pelitic paragneiss	Borborema Province	Metasedimentary rocks		-8.59835	-36.261	LA-ICP-MS	BB9#2-54	1001	10			990	15	101.1		0.85	10
Neves, SP et al, 2015 - J S-Amer Earth Sci 58:238-256	1	Lajedo	metamorphic	meta_sedimentary	Garnet-bearing pelitic paragneiss	Borborema Province	Metasedimentary rocks		-8.59835	-36.261	LA-ICP-MS	BB9#2-55	983	16			1025	9	96		0.9	16
Neves, SP et al, 2015 - J S-Amer Earth Sci 58:238-256	1	Lajedo	metamorphic	meta_sedimentary	Garnet-bearing pelitic paragneiss	Borborema Province	Metasedimentary rocks		-8.59835	-36.261	LA-ICP-MS	BB9#2-56	952	13			957	12	99.4		1.01	13
Neves, SP et al, 2015 - J S-Amer Earth Sci 58:238-256	1	Lajedo	metamorphic	meta_sedimentary	Garnet-bearing pelitic paragneiss	Borborema Province	Metasedimentary rocks		-8.59835	-36.261	LA-ICP-MS	BB9#2-57	958	13			954	20	100.4		0.85	13
Neves, SP et al, 2015 - J S-Amer Earth Sci 58:238-256	1	Lajedo	metamorphic	meta_sedimentary	Garnet-bearing pelitic paragneiss	Borborema Province	Metasedimentary rocks		-8.59835	-36.261	LA-ICP-MS	BB9#2-58	927	12			930	32	99.7		0.68	12
Neves, SP et al, 2015 - J S-Amer Earth Sci 58:238-256	1	Lajedo	metamorphic	meta_sedimentary	Garnet-bearing pelitic paragneiss	Borborema Province	Metasedimentary rocks		-8.59835	-36.261	LA-ICP-MS	BB9#2-6	654	6			640	18	102.3		0.27	6
Neves, SP et al, 2015 - J S-Amer Earth Sci 58:238-256	1	Lajedo	metamorphic	meta_sedimentary	Garnet-bearing pelitic paragneiss	Borborema Province	Metasedimentary rocks		-8.59835	-36.261	LA-ICP-MS	BB9#2-7	988	13			982	10	100.6		1.13	13
Neves, SP et al, 2015 - J S-Amer Earth Sci 58:238-256	1	Lajedo	metamorphic	meta_sedimentary	Garnet-bearing pelitic paragneiss	Borborema Province	Metasedimentary rocks		-8.59835	-36.261	LA-ICP-MS	BB9#2-8	968	15			990	11	97.8		0.71	15
Neves, SP et al, 2015 - J S-Amer Earth Sci 58:238-256	1	Lajedo	metamorphic	meta_sedimentary	Garnet-bearing pelitic paragneiss	Borborema Province	Metasedimentary rocks		-8.59835	-36.261	LA-ICP-MS	BB9#2-9	1021	11			1023	17	99.8		0.88	11
Neves, SP et al, 2016 - J S-Amer Earth Sci 72:266-278	1	Palmeira dos Indios	metamorphic	meta_sedimentary	grt paragneiss	Borborema Province	Cabrobó Complex		-9.36444	-36.6889	LA-ICP-MS	BC-02#1	927	12			949	13	97.7		0.54	12
Neves, SP et al, 2016 - J S-Amer Earth Sci 72:266-278	1	Palmeira dos Indios	metamorphic	meta_sedimentary	grt paragneiss	Borborema Province	Cabrobó Complex		-9.36444	-36.6889	LA-ICP-MS	BC-02#10	972	11			995	20	97.8		1.27	11
Neves, SP et al, 2016 - J S-Amer Earth Sci 72:266-278	1	Palmeira dos Indios	metamorphic	meta_sedimentary	grt paragneiss	Borborema Province	Cabrobó Complex		-9.36444	-36.6889	LA-ICP-MS	BC-02#11	986	7			1004	21	98.2		0.81	7
Neves, SP et al, 2016 - J S-Amer Earth Sci 72:266-278	1	Palmeira dos Indios	metamorphic	meta_sedimentary	grt paragneiss	Borborema Province	Cabrobó Complex		-9.36444	-36.6889	LA-ICP-MS	BC-02#12	986	7			974	18	101.3		0.53	7
Neves, SP et al, 2016 - J S-Amer Earth Sci 72:266-278	1	Palmeira dos Indios	metamorphic	meta_sedimentary	grt paragneiss	Borborema Province	Cabrobó Complex		-9.36444	-36.6889	LA-ICP-MS	BC-02#13	992	6			980	17	101.3		0.82	6
Neves, SP et al, 2016 - J S-Amer Earth Sci 72:266-278	1	Palmeira dos Indios	metamorphic	meta_sedimentary	grt paragneiss	Borborema Province	Cabrobó Complex		-9.36444	-36.6889	LA-ICP-MS	BC-02#14	1326	6			1339	19	99		0.22	6
Neves, SP et al, 2016 - J S-Amer Earth Sci 72:266-278	1	Palmeira dos Indios	metamorphic	meta_sedimentary	grt paragneiss	Borborema Province	Cabrobó Complex		-9.36444	-36.6889	LA-ICP-MS	BC-02#15	1017	7			998	22	101.9		0.88	7
Neves, SP et al, 2016 - J S-Amer Earth Sci 72:266-278	1	Palmeira dos Indios	metamorphic	meta_sedimentary	grt paragneiss	Borborema Province	Cabrobó Complex		-9.36444	-36.6889	LA-ICP-MS	BC-02#16	827	10			860	19	96.2		0.54	10
Neves, SP et al, 2016 - J S-Amer Earth Sci 72:266-278	1	Palmeira dos Indios	metamorphic	meta_sedimentary	grt paragneiss	Borborema Province	Cabrobó Complex		-9.36444	-36.6889	LA-ICP-MS	BC-02#17	833	7			827	22	100.6		0.51	7
Neves, SP et al, 2016 - J S-Amer Earth Sci 72:266-278	1	Palmeira dos Indios	metamorphic	meta_sedimentary	grt paragneiss	Borborema Province	Cabrobó Complex		-9.36444	-36.6889	LA-ICP-MS	BC-02#18	895	5			933	17	95.9		0.41	5
Neves, SP et al, 2016 - J S-Amer Earth Sci 72:266-278	1	Palmeira dos Indios	metamorphic	meta_sedimentary	grt paragneiss	Borborema Province	Cabrobó Complex		-9.36444	-36.6889	LA-ICP-MS	BC-02#19	1007	8			991	24	101.6		0.87	8
Neves, SP et al, 2016 - J S-Amer Earth Sci 72:266-278	1	Palmeira dos Indios	metamorphic	meta_sedimentary	grt paragneiss	Borborema Province	Cabrobó Complex		-9.36444	-36.6889	LA-ICP-MS	BC-02#20	985	6			971	15	101.4		0.76	6
Neves, SP et al, 2016 - J S-Amer Earth Sci 72:266-278	1	Palmeira dos Indios	metamorphic	meta_sedimentary	grt paragneiss	Borborema Province	Cabrobó Complex		-9.36444	-36.6889	LA-ICP-MS	BC-02#23	1672	6			1723	13	97.1		0.44	13
Neves, SP et al, 2016 - J S-Amer Earth Sci 72:266-278	1	Palmeira dos Indios	metamorphic	meta_sedimentary	grt paragneiss	Borborema Province	Cabrobó Complex		-9.36444	-36.6889	LA-ICP-MS	BC-02#25	936	4			967	15	96.8		0.45	4
Neves, SP et al, 2016 - J S-Amer Earth Sci 72:266-278	1	Palmeira dos Indios	metamorphic	meta_sedimentary	grt paragneiss	Borborema Province	Cabrobó Complex		-9.36444	-36.6889	LA-ICP-MS	BC-02#30	1014	10			1046	23	97		0.6	10
Neves, SP et al, 2016 - J S-Amer Earth Sci 72:266-278	1	Palmeira dos Indios	metamorphic	meta_sedimentary	grt paragneiss	Borborema Province	Cabrobó Complex		-9.36444	-36.6889	LA-ICP-MS	BC-02#31	904	5			913	20	99.1		0.85	5
Neves, SP et al, 2016 - J S-Amer Earth Sci 72:266-278	1	Palmeira dos Indios	metamorphic	meta_sedimentary	grt paragneiss	Borborema Province	Cabrobó Complex		-9.36444	-36.6889	LA-ICP-MS	BC-02#32	912	5			960	19	95		0.86	5
Neves, SP et al, 2016 - J S-Amer Earth Sci 72:266-278	1	Palmeira dos Indios	metamorphic	meta_sedimentary	grt paragneiss	Borborema Province	Cabrobó Complex		-9.36444	-36.6889	LA-ICP-MS	BC-02#4	1109	25			1174	16	94.4		0.44	25
Neves, SP et al, 2016 - J S-Amer Earth Sci 72:266-278	1	Palmeira dos Indios	metamorphic	meta_sedimentary	grt paragneiss	Borborema Province	Cabrobó Complex		-9.36444	-36.6889	LA-ICP-MS	BC-02#5	999	13			1011	14	98.8		0.65	13
Neves, SP et al, 2016 - J S-Amer Earth Sci 72:266-278	1	Palmeira dos Indios	metamorphic	meta_sedimentary	grt paragneiss	Borborema Province	Cabrobó Complex		-9.36444	-36.6889	LA-ICP-MS	BC-02#6	991	6			986	14	100.5		0.9	6
Neves, SP et al, 2016 - J S-Amer Earth Sci 72:266-278	1	Palmeira dos Indios	metamorphic	meta_sedimentary	grt paragneiss	Borborema Province	Cabrobó Complex		-9.36444	-36.6889	LA-ICP-MS	BC-02#7	841	3			834	9	100.9		0.23	3
Neves, SP et al, 2016 - J S-Amer Earth Sci 72:266-278	1	Palmeira dos Indios	metamorphic	meta_sedimentary	grt paragneiss	Borborema Province	Cabrobó Complex		-9.36444	-36.6889	LA-ICP-MS	BC-02#9	1011	8			1007	17	100.4		0.72	8
Neves, SP et al, 2016 - J S-Amer Earth Sci 72:266-278	1	Palmeira dos Indios	metamorphic	meta_sedimentary	quartzite	Borborema Province	Cabrobó Complex		-9.38944	-36.8069	LA-ICP-MS	BC-06#1	1012	6			1020	22	99.3		2.32	6
Neves, SP et al, 2016 - J S-Amer Earth Sci 72:266-278	1	Palmeira dos Indios	metamorphic	meta_sedimentary	quartzite	Borborema Province	Cabrobó Complex		-9.38944	-36.8069	LA-ICP-MS	BC-06#15	832	5			872	21	95.4		0.82	5
Neves, SP et al, 2016 - J S-Amer Earth Sci 72:266-278	1	Palmeira dos Indios	metamorphic	meta_sedimentary	quartzite	Borborema Province	Cabrobó Complex		-9.38944	-36.8069	LA-ICP-MS	BC-06#22	757	7			775	28	97.6		0.64	7
Neves, SP et al, 2016 - J S-Amer Earth Sci 72:266-278	1	Palmeira dos Indios	metamorphic	meta_sedimentary	quartzite	Borborema Province	Cabrobó Complex		-9.38944	-36.8069	LA-ICP-MS	BC-06#24	947	10			986	18	96.1		1.28	10
Neves, SP et al, 2016 - J S-Amer Earth Sci 72:266-278	1	Palmeira dos Indios	metamorphic	meta_sedimentary	quartzite	Borborema Province	Cabrobó Complex		-9.38944	-36.8069	LA-ICP-MS	BC-06#3	810	7			848	22	95.5		0.42	7
Neves, SP et al, 2016 - J S-Amer Earth Sci 72:266-278	1	Palmeira dos Indios	metamorphic	meta_sedimentary	quartzite	Borborema Province	Cabrobó Complex		-9.38944	-36.8069	LA-ICP-MS	BC-06#31	811	13			893	18	90.8		0.42	13
Neves, SP et al, 2016 - J S-Amer Earth Sci 72:266-278	1	Palmeira dos Indios	metamorphic	meta_sedimentary	quartzite	Borborema Province	Cabrobó Complex		-9.38944	-36.8069	LA-ICP-MS	BC-06#35	675	7			671	21	100.7		0.86	7
Neves, SP et al, 2016 - J S-Amer Earth Sci 72:266-278	1	Palmeira dos Indios	metamorphic	meta_sedimentary	migmatitic grt-bt paragneiss	Borborema Province	Cabrobó Complex		-9.42944	-36.8533	LA-ICP-MS	BC-08#1	2289	15			2300	17	99.5		0.73	17
Neves, SP et al, 2016 - J S-Amer Earth Sci 72:266-278	1	Palmeira dos Indios	metamorphic	meta_sedimentary	migmatitic grt-bt paragneiss	Borborema Province	Cabrobó Complex		-9.42944	-36.8533	LA-ICP-MS	BC-08#10	2229	16			2271	14	98.2		0.3	14
Neves, SP et al, 2016 - J S-Amer Earth Sci 72:266-278	1	Palmeira dos Indios	metamorphic	meta_sedimentary	migmatitic grt-bt paragneiss	Borborema Province	Cabrobó Complex		-9.42944	-36.8533	LA-ICP-MS	BC-08#11	2214	15			2205	14	100.4		0.6	14
Neves, SP et al, 2016 - J S-Amer Earth Sci 72:266-278	1	Palmeira dos Indios	metamorphic	meta_sedimentary	migmatitic grt-bt paragneiss	Borborema Province	Cabrobó Complex		-9.42944	-36.8533	LA-ICP-MS	BC-08#12	1990	14			2162	14	92		0.49	14
Neves, SP et al, 2016 - J S-Amer Earth Sci 72:266-278	1	Palmeira dos Indios	metamorphic	meta_sedimentary	migmatitic grt-bt paragneiss	Borborema Province	Cabrobó Complex		-9.42944	-36.8533	LA-ICP-MS	BC-08#13	2089	13			2192	13	95.3		0.41	13
Neves, SP et al, 2016 - J S-Amer Earth Sci 72:266-278	1	Palmeira dos Indios	metamorphic	meta_sedimentary	migmatitic grt-bt paragneiss	Borborema Province	Cabrobó Complex		-9.42944	-36.8533	LA-ICP-MS	BC-08#16	2200	12			2213	16	99.4		0.69	16
Neves, SP et al, 2016 - J S-Amer Earth Sci 72:266-278	1	Palmeira dos Indios	metamorphic	meta_sedimentary	migmatitic grt-bt paragneiss	Borborema Province	Cabrobó Complex		-9.42944	-36.8533	LA-ICP-MS	BC-08#19	2121	15			2215	14	95.8		0.45	14
Neves, SP et al, 2016 - J S-Amer Earth Sci 72:266-278	1	Palmeira dos Indios	metamorphic	meta_sedimentary	migmatitic grt-bt paragneiss	Borborema Province	Cabrobó Complex		-9.42944	-36.8533	LA-ICP-MS	BC-08#2	2156	15			2221	15	97.1		0.58	15
Neves, SP et al, 2016 - J S-Amer Earth Sci 72:266-278	1	Palmeira dos Indios	metamorphic	meta_sedimentary	migmatitic grt-bt paragneiss	Borborema Province	Cabrobó Complex		-9.42944	-36.8533	LA-ICP-MS	BC-08#20	2116	15			2207	15	95.9		0.57	15
Neves, SP et al, 2016 - J S-Amer Earth Sci 72:266-278	1	Palmeira dos Indios	metamorphic	meta_sedimentary	migmatitic grt-bt paragneiss	Borborema Province	Cabrobó Complex		-9.42944	-36.8533	LA-ICP-MS	BC-08#21	672	6			663	21	101.4		0.43	6
Neves, SP et al, 2016 - J S-Amer Earth Sci 72:266-278	1	Palmeira dos Indios	metamorphic	meta_sedimentary	migmatitic grt-bt paragneiss	Borborema Province	Cabrobó Complex		-9.42944	-36.8533	LA-ICP-MS	BC-08#22	2032	16			2209	16	92		0.26	16
Neves, SP et al, 2016 - J S-Amer Earth Sci 72:266-278	1	Palmeira dos Indios	metamorphic	meta_sedimentary	migmatitic grt-bt paragneiss	Borborema Province	Cabrobó Complex		-9.42944	-36.8533	LA-ICP-MS	BC-08#3	2099	13			2198	14	95.5		0.71	14
Neves, SP et al, 2016 - J S-Amer Earth Sci 72:266-278	1	Palmeira dos Indios	metamorphic	meta_sedimentary	migmatitic grt-bt paragneiss	Borborema Province	Cabrobó Complex		-9.42944	-36.8533	LA-ICP-MS	BC-08#4	2136	23			2192	13	97.5		0.3	13
Neves, SP et al, 2016 - J S-Amer Earth Sci 72:266-278	1	Palmeira dos Indios	metamorphic	meta_sedimentary	migmatitic grt-bt paragneiss	Borborema Province	Cabrobó Complex		-9.42944	-36.8533	LA-ICP-MS	BC-08#5	2097	10			2195	14	95.5		0.71	14
Neves, SP et al, 2016 - J S-Amer Earth Sci 72:266-278	1	Palmeira dos Indios	metamorphic	meta_sedimentary	migmatitic grt-bt paragneiss	Borborema Province	Cabrobó Complex		-9.42944	-36.8533	LA-ICP-MS	BC-08#7	2131	19			2196	14	97		0.37	14
Neves, SP et al, 2016 - J S-Amer Earth Sci 72:266-278	1	Palmeira dos Indios	metamorphic	meta_sedimentary	migmatitic grt-bt paragneiss	Borborema Province	Cabrobó Complex		-9.42944	-36.8533	LA-ICP-MS	BC-08#8	2110	14			2208	15	95.5		0.81	15
Neves, SP et al, 2016 - J S-Amer Earth Sci 72:266-278	1	Palmeira dos Indios	metamorphic	meta_sedimentary	pelitic mesosome/metatexite	Borborema Province	Arapiraca Complex		-9.48139	-36.8425	LA-ICP-MS	BC-10#1	651	8			661	27	98.4		0.37	8
Neves, SP et al, 2016 - J S-Amer Earth Sci 72:266-278	1	Palmeira dos Indios	metamorphic	meta_sedimentary	pelitic mesosome/metatexite	Borborema Province	Arapiraca Complex		-9.48139	-36.8425	LA-ICP-MS	BC-10#10	624	3			652	17	95.7		0.47	3
Neves, SP et al, 2016 - J S-Amer Earth Sci 72:266-278	1	Palmeira dos Indios	metamorphic	meta_sedimentary	pelitic mesosome/metatexite	Borborema Province	Arapiraca Complex		-9.48139	-36.8425	LA-ICP-MS	BC-10#11	959	8			963	18	99.6		0.34	8
Neves, SP et al, 2016 - J S-Amer Earth Sci 72:266-278	1	Palmeira dos Indios	metamorphic	meta_sedimentary	pelitic mesosome/metatexite	Borborema Province	Arapiraca Complex		-9.48139	-36.8425	LA-ICP-MS	BC-10#14	647	4			657	34	98.5		0.97	4
Neves, SP et al, 2016 - J S-Amer Earth Sci 72:266-278	1	Palmeira dos Indios	metamorphic	meta_sedimentary	pelitic mesosome/metatexite	Borborema Province	Arapiraca Complex		-9.48139	-36.8425	LA-ICP-MS	BC-10#15	668	4			695	26	96.1		0.76	4
Neves, SP et al, 2016 - J S-Amer Earth Sci 72:266-278	1	Palmeira dos Indios	metamorphic	meta_sedimentary	pelitic mesosome/metatexite	Borborema Province	Arapiraca Complex		-9.48139	-36.8425	LA-ICP-MS	BC-10#16	626	5			630	28	99.4		0.92	5
Neves, SP et al, 2016 - J S-Amer Earth Sci 72:266-278	1	Palmeira dos Indios	metamorphic	meta_sedimentary	pelitic mesosome/metatexite	Borborema Province	Arapiraca Complex		-9.48139	-36.8425	LA-ICP-MS	BC-10#18	650	7			658	17	98.7		0.43	7
Neves, SP et al, 2016 - J S-Amer Earth Sci 72:266-278	1	Palmeira dos Indios	metamorphic	meta_sedimentary	pelitic mesosome/metatexite	Borborema Province	Arapiraca Complex		-9.48139	-36.8425	LA-ICP-MS	BC-10#19	2020	16			2122	13	95.2		0.34	13
Neves, SP et al, 2016 - J S-Amer Earth Sci 72:266-278	1	Palmeira dos Indios	metamorphic	meta_sedimentary	pelitic mesosome/metatexite	Borborema Province	Arapiraca Complex		-9.48139	-36.8425	LA-ICP-MS	BC-10#2	623	7			605	25	102.9		1.1	7
Neves, SP et al, 2016 - J S-Amer Earth Sci 72:266-278	1	Palmeira dos Indios	metamorphic	meta_sedimentary	pelitic mesosome/metatexite	Borborema Province	Arapiraca Complex		-9.48139	-36.8425	LA-ICP-MS	BC-10#20	631	4			675	19	93.5		0.85	4
Neves, SP et al, 2016 - J S-Amer Earth Sci 72:266-278	1	Palmeira dos Indios	metamorphic	meta_sedimentary	pelitic mesosome/metatexite	Borborema Province	Arapiraca Complex		-9.48139	-36.8425	LA-ICP-MS	BC-10#21	665	4			662	15	100.3		0.34	4
Neves, SP et al, 2016 - J S-Amer Earth Sci 72:266-278	1	Palmeira dos Indios	metamorphic	meta_sedimentary	pelitic mesosome/metatexite	Borborema Province	Arapiraca Complex		-9.48139	-36.8425	LA-ICP-MS	BC-10#24	2060	6			2153	13	95.7		0.51	13
Neves, SP et al, 2016 - J S-Amer Earth Sci 72:266-278	1	Palmeira dos Indios	metamorphic	meta_sedimentary	pelitic mesosome/metatexite	Borborema Province	Arapiraca Complex		-9.48139	-36.8425	LA-ICP-MS	BC-10#25	2037	10			2151	25	94.7		0.27	25
Neves, SP et al, 2016 - J S-Amer Earth Sci 72:266-278	1	Palmeira dos Indios	metamorphic	meta_sedimentary	pelitic mesosome/metatexite	Borborema Province	Arapiraca Complex		-9.48139	-36.8425	LA-ICP-MS	BC-10#26	2117	7			2155	12	98.3		0.71	12
Neves, SP et al, 2016 - J S-Amer Earth Sci 72:266-278	1	Palmeira dos Indios	metamorphic	meta_sedimentary	pelitic mesosome/metatexite	Borborema Province	Arapiraca Complex		-9.48139	-36.8425	LA-ICP-MS	BC-10#28	629	4			652	16	96.5		0.17	4
Neves, SP et al, 2016 - J S-Amer Earth Sci 72:266-278	1	Palmeira dos Indios	metamorphic	meta_sedimentary	pelitic mesosome/metatexite	Borborema Province	Arapiraca Complex		-9.48139	-36.8425	LA-ICP-MS	BC-10#29	603	3			648	20	93.1		1.29	3
Neves, SP et al, 2016 - J S-Amer Earth Sci 72:266-278	1	Palmeira dos Indios	metamorphic	meta_sedimentary	pelitic mesosome/metatexite	Borborema Province	Arapiraca Complex		-9.48139	-36.8425	LA-ICP-MS	BC-10#30	645	7			606	25	106.5		0.56	7
Neves, SP et al, 2016 - J S-Amer Earth Sci 72:266-278	1	Palmeira dos Indios	metamorphic	meta_sedimentary	pelitic mesosome/metatexite	Borborema Province	Arapiraca Complex		-9.48139	-36.8425	LA-ICP-MS	BC-10#31	615	5			677	19	90.9		1.04	5
Neves, SP et al, 2016 - J S-Amer Earth Sci 72:266-278	1	Palmeira dos Indios	metamorphic	meta_sedimentary	pelitic mesosome/metatexite	Borborema Province	Arapiraca Complex		-9.48139	-36.8425	LA-ICP-MS	BC-10#32	655	7			682	16	96		1.27	7
Neves, SP et al, 2016 - J S-Amer Earth Sci 72:266-278	1	Palmeira dos Indios	metamorphic	meta_sedimentary	pelitic mesosome/metatexite	Borborema Province	Arapiraca Complex		-9.48139	-36.8425	LA-ICP-MS	BC-10#34	2165	12			2215	12	97.8		0.77	12
Neves, SP et al, 2016 - J S-Amer Earth Sci 72:266-278	1	Palmeira dos Indios	metamorphic	meta_sedimentary	pelitic mesosome/metatexite	Borborema Province	Arapiraca Complex		-9.48139	-36.8425	LA-ICP-MS	BC-10#35	623	4			660	16	94.4		1.09	4
Neves, SP et al, 2016 - J S-Amer Earth Sci 72:266-278	1	Palmeira dos Indios	metamorphic	meta_sedimentary	pelitic mesosome/metatexite	Borborema Province	Arapiraca Complex		-9.48139	-36.8425	LA-ICP-MS	BC-10#4	2216	12			2301	12	96.3		0.7	12
Neves, SP et al, 2016 - J S-Amer Earth Sci 72:266-278	1	Palmeira dos Indios	metamorphic	meta_sedimentary	pelitic mesosome/metatexite	Borborema Province	Arapiraca Complex		-9.48139	-36.8425	LA-ICP-MS	BC-10#5	1962	9			2110	13	93		0.39	13
Neves, SP et al, 2016 - J S-Amer Earth Sci 72:266-278	1	Palmeira dos Indios	metamorphic	meta_sedimentary	pelitic mesosome/metatexite	Borborema Province	Arapiraca Complex		-9.48139	-36.8425	LA-ICP-MS	BC-10#6	2021	30			2120	13	95.3		0.67	13
Neves, SP et al, 2016 - J S-Amer Earth Sci 72:266-278	1	Palmeira dos Indios	metamorphic	meta_sedimentary	pelitic mesosome/metatexite	Borborema Province	Arapiraca Complex		-9.48139	-36.8425	LA-ICP-MS	BC-10#7	2037	9			2113	12	96.4		0.18	12
Neves, SP et al, 2016 - J S-Amer Earth Sci 72:266-278	1	Palmeira dos Indios	metamorphic	meta_sedimentary	pelitic mesosome/metatexite	Borborema Province	Arapiraca Complex		-9.48139	-36.8425	LA-ICP-MS	BC-10#8	637	5			650	18	98		0.76	5
Neves, SP et al, 2016 - J S-Amer Earth Sci 72:266-278	1	Palmeira dos Indios	metamorphic	meta_sedimentary	pelitic mesosome/metatexite	Borborema Province	Arapiraca Complex		-9.48139	-36.8425	LA-ICP-MS	BC-10#9	673	12			671	22	100.2		1.19	12
Caxito, FA et al, 2016 - Precambrian Research 282:97-120	A6	Monte Orebe	metamorphic	meta_sedimentary	quartzite	Riacho do Pontal Orogen	Monte Orebe Complex		-8.41044	-41.1569	LA-ICP-MS	FRP099-004-Z01	1893	13	1916	9	1940	11	99		0.73	11
Caxito, FA et al, 2016 - Precambrian Research 282:97-120	A6	Monte Orebe	metamorphic	meta_sedimentary	quartzite	Riacho do Pontal Orogen	Monte Orebe Complex		-8.41044	-41.1569	LA-ICP-MS	FRP099-005-Z02	1685	12	1721	8	1764	9	98		0.56	9
Caxito, FA et al, 2016 - Precambrian Research 282:97-120	A6	Monte Orebe	metamorphic	meta_sedimentary	quartzite	Riacho do Pontal Orogen	Monte Orebe Complex		-8.41044	-41.1569	LA-ICP-MS	FRP099-007-Z04	1954	15	2011	8	2070	7	97		0.5	7
Caxito, FA et al, 2016 - Precambrian Research 282:97-120	A6	Monte Orebe	metamorphic	meta_sedimentary	quartzite	Riacho do Pontal Orogen	Monte Orebe Complex		-8.41044	-41.1569	LA-ICP-MS	FRP099-008-Z05	1735	15	1813	9	1904	7	96		0.44	7
Caxito, FA et al, 2016 - Precambrian Research 282:97-120	A6	Monte Orebe	metamorphic	meta_sedimentary	quartzite	Riacho do Pontal Orogen	Monte Orebe Complex		-8.41044	-41.1569	LA-ICP-MS	FRP099-009-Z06	2081	16	2132	9	2182	9	98		0.66	9
Caxito, FA et al, 2016 - Precambrian Research 282:97-120	A6	Monte Orebe	metamorphic	meta_sedimentary	quartzite	Riacho do Pontal Orogen	Monte Orebe Complex		-8.41044	-41.1569	LA-ICP-MS	FRP099-010-Z07	2174	12	2175	7	2177	7	100		0.21	7
Caxito, FA et al, 2016 - Precambrian Research 282:97-120	A6	Monte Orebe	metamorphic	meta_sedimentary	quartzite	Riacho do Pontal Orogen	Monte Orebe Complex		-8.41044	-41.1569	LA-ICP-MS	FRP099-013-Z08	2123	14	2133	10	2142	13	100		0.23	13
Caxito, FA et al, 2016 - Precambrian Research 282:97-120	A6	Monte Orebe	metamorphic	meta_sedimentary	quartzite	Riacho do Pontal Orogen	Monte Orebe Complex		-8.41044	-41.1569	LA-ICP-MS	FRP099-014-Z09	1867	10	1895	6	1926	7	99		0.44	7
Caxito, FA et al, 2016 - Precambrian Research 282:97-120	A6	Monte Orebe	metamorphic	meta_sedimentary	quartzite	Riacho do Pontal Orogen	Monte Orebe Complex		-8.41044	-41.1569	LA-ICP-MS	FRP099-016-Z11	2001	13	2036	11	2072	17	98		0.8	17
Caxito, FA et al, 2016 - Precambrian Research 282:97-120	A6	Monte Orebe	metamorphic	meta_sedimentary	quartzite	Riacho do Pontal Orogen	Monte Orebe Complex		-8.41044	-41.1569	LA-ICP-MS	FRP099-017-Z12	1879	14	1896	9	1915	11	99		0.37	11
Caxito, FA et al, 2016 - Precambrian Research 282:97-120	A6	Monte Orebe	metamorphic	meta_sedimentary	quartzite	Riacho do Pontal Orogen	Monte Orebe Complex		-8.41044	-41.1569	LA-ICP-MS	FRP099-018-Z13	2025	13	2079	9	2134	11	97		0.37	11
Caxito, FA et al, 2016 - Precambrian Research 282:97-120	A6	Monte Orebe	metamorphic	meta_sedimentary	quartzite	Riacho do Pontal Orogen	Monte Orebe Complex		-8.41044	-41.1569	LA-ICP-MS	FRP099-020-Z15	1375	8	1401	7	1440	14	98		0.48	8
Caxito, FA et al, 2016 - Precambrian Research 282:97-120	A6	Monte Orebe	metamorphic	meta_sedimentary	quartzite	Riacho do Pontal Orogen	Monte Orebe Complex		-8.41044	-41.1569	LA-ICP-MS	FRP099-023-Z16	1960	9	2063	6	2168	6	95		0.35	6
Caxito, FA et al, 2016 - Precambrian Research 282:97-120	A6	Monte Orebe	metamorphic	meta_sedimentary	quartzite	Riacho do Pontal Orogen	Monte Orebe Complex		-8.41044	-41.1569	LA-ICP-MS	FRP099-024-Z17	2013	10	2089	6	2165	7	96		0.31	7
Caxito, FA et al, 2016 - Precambrian Research 282:97-120	A6	Monte Orebe	metamorphic	meta_sedimentary	quartzite	Riacho do Pontal Orogen	Monte Orebe Complex		-8.41044	-41.1569	LA-ICP-MS	FRP099-025-Z18	1802	13	1868	9	1941	12	97		0.43	12
Caxito, FA et al, 2016 - Precambrian Research 282:97-120	A6	Monte Orebe	metamorphic	meta_sedimentary	quartzite	Riacho do Pontal Orogen	Monte Orebe Complex		-8.41044	-41.1569	LA-ICP-MS	FRP099-026-Z19	2018	10	2094	8	2171	12	96		0.21	12
Caxito, FA et al, 2016 - Precambrian Research 282:97-120	A6	Monte Orebe	metamorphic	meta_sedimentary	quartzite	Riacho do Pontal Orogen	Monte Orebe Complex		-8.41044	-41.1569	LA-ICP-MS	FRP099-027-Z20	1734	9	1823	7	1926	9	95		0.74	9
Caxito, FA et al, 2016 - Precambrian Research 282:97-120	A6	Monte Orebe	metamorphic	meta_sedimentary	quartzite	Riacho do Pontal Orogen	Monte Orebe Complex		-8.41044	-41.1569	LA-ICP-MS	FRP099-028-Z21	1977	9	2027	5	2078	5	98		0.54	5
Caxito, FA et al, 2016 - Precambrian Research 282:97-120	A6	Monte Orebe	metamorphic	meta_sedimentary	quartzite	Riacho do Pontal Orogen	Monte Orebe Complex		-8.41044	-41.1569	LA-ICP-MS	FRP099-029-Z22	1969	19	2073	14	2179	21	95		0.33	21
Caxito, FA et al, 2016 - Precambrian Research 282:97-120	A6	Monte Orebe	metamorphic	meta_sedimentary	quartzite	Riacho do Pontal Orogen	Monte Orebe Complex		-8.41044	-41.1569	LA-ICP-MS	FRP099-030-Z23	1971	15	2047	12	2125	17	96		0.55	17
Caxito, FA et al, 2016 - Precambrian Research 282:97-120	A6	Monte Orebe	metamorphic	meta_sedimentary	quartzite	Riacho do Pontal Orogen	Monte Orebe Complex		-8.41044	-41.1569	LA-ICP-MS	FRP099-034-Z25	2961	21	3012	9	3046	6	98		0.47	6
Caxito, FA et al, 2016 - Precambrian Research 282:97-120	A6	Monte Orebe	metamorphic	meta_sedimentary	quartzite	Riacho do Pontal Orogen	Monte Orebe Complex		-8.41044	-41.1569	LA-ICP-MS	FRP099-035-Z26	1777	18	1847	12	1926	15	96		0.43	15
Caxito, FA et al, 2016 - Precambrian Research 282:97-120	A6	Monte Orebe	metamorphic	meta_sedimentary	quartzite	Riacho do Pontal Orogen	Monte Orebe Complex		-8.41044	-41.1569	LA-ICP-MS	FRP099-036-Z27	1819	14	1865	14	1917	25	98		0.46	25
Caxito, FA et al, 2016 - Precambrian Research 282:97-120	A6	Monte Orebe	metamorphic	meta_sedimentary	quartzite	Riacho do Pontal Orogen	Monte Orebe Complex		-8.41044	-41.1569	LA-ICP-MS	FRP099-037-Z28	1814	12	1862	8	1917	9	97		0.39	9
Caxito, FA et al, 2016 - Precambrian Research 282:97-120	A6	Monte Orebe	metamorphic	meta_sedimentary	quartzite	Riacho do Pontal Orogen	Monte Orebe Complex		-8.41044	-41.1569	LA-ICP-MS	FRP099-038-Z29	1761	27	1842	18	1934	20	96		1.18	20
Caxito, FA et al, 2016 - Precambrian Research 282:97-120	A6	Monte Orebe	metamorphic	meta_sedimentary	quartzite	Riacho do Pontal Orogen	Monte Orebe Complex		-8.41044	-41.1569	LA-ICP-MS	FRP099-039-Z30	2023	14	2097	8	2170	9	96		0.17	9
Caxito, FA et al, 2016 - Precambrian Research 282:97-120	A6	Monte Orebe	metamorphic	meta_sedimentary	quartzite	Riacho do Pontal Orogen	Monte Orebe Complex		-8.41044	-41.1569	LA-ICP-MS	FRP099-044-Z32	1812	12	1863	9	1920	12	97		0.46	12
Caxito, FA et al, 2016 - Precambrian Research 282:97-120	A6	Monte Orebe	metamorphic	meta_sedimentary	quartzite	Riacho do Pontal Orogen	Monte Orebe Complex		-8.41044	-41.1569	LA-ICP-MS	FRP099-045-Z33	1914	10	1975	7	2039	10	97		0.49	10
Caxito, FA et al, 2016 - Precambrian Research 282:97-120	A6	Monte Orebe	metamorphic	meta_sedimentary	quartzite	Riacho do Pontal Orogen	Monte Orebe Complex		-8.41044	-41.1569	LA-ICP-MS	FRP099-046-Z34	1847	10	1937	8	2035	13	95		0.39	13
Caxito, FA et al, 2016 - Precambrian Research 282:97-120	A6	Monte Orebe	metamorphic	meta_sedimentary	quartzite	Riacho do Pontal Orogen	Monte Orebe Complex		-8.41044	-41.1569	LA-ICP-MS	FRP099-047-Z35	2165	11	2224	6	2278	6	97		0.32	6
Caxito, FA et al, 2016 - Precambrian Research 282:97-120	A6	Monte Orebe	metamorphic	meta_sedimentary	quartzite	Riacho do Pontal Orogen	Monte Orebe Complex		-8.41044	-41.1569	LA-ICP-MS	FRP099-048-Z36	1962	12	2014	7	2067	7	97		0.38	7
Caxito, FA et al, 2016 - Precambrian Research 282:97-120	A6	Monte Orebe	metamorphic	meta_sedimentary	quartzite	Riacho do Pontal Orogen	Monte Orebe Complex		-8.41044	-41.1569	LA-ICP-MS	FRP099-049-Z37	2069	15	2122	9	2173	11	98		0.24	11
Caxito, FA et al, 2016 - Precambrian Research 282:97-120	A6	Monte Orebe	metamorphic	meta_sedimentary	quartzite	Riacho do Pontal Orogen	Monte Orebe Complex		-8.41044	-41.1569	LA-ICP-MS	FRP099-050-Z38	1709	11	1746	8	1790	10	98		0.4	10
Caxito, FA et al, 2016 - Precambrian Research 282:97-120	A6	Monte Orebe	metamorphic	meta_sedimentary	quartzite	Riacho do Pontal Orogen	Monte Orebe Complex		-8.41044	-41.1569	LA-ICP-MS	FRP099-053-Z39	2061	15	2083	9	2106	9	99		0.33	9
Caxito, FA et al, 2016 - Precambrian Research 282:97-120	A6	Monte Orebe	metamorphic	meta_sedimentary	quartzite	Riacho do Pontal Orogen	Monte Orebe Complex		-8.41044	-41.1569	LA-ICP-MS	FRP099-054-Z40	1898	14	1937	8	1978	8	98		0.3	8
Caxito, FA et al, 2016 - Precambrian Research 282:97-120	A6	Monte Orebe	metamorphic	meta_sedimentary	quartzite	Riacho do Pontal Orogen	Monte Orebe Complex		-8.41044	-41.1569	LA-ICP-MS	FRP099-055-Z41	2608	17	2659	9	2698	8	98		0.28	8
Caxito, FA et al, 2016 - Precambrian Research 282:97-120	A6	Monte Orebe	metamorphic	meta_sedimentary	quartzite	Riacho do Pontal Orogen	Monte Orebe Complex		-8.41044	-41.1569	LA-ICP-MS	FRP099-056-Z42	1903	17	1940	13	1980	20	98		0.33	20
Caxito, FA et al, 2016 - Precambrian Research 282:97-120	A6	Monte Orebe	metamorphic	meta_sedimentary	quartzite	Riacho do Pontal Orogen	Monte Orebe Complex		-8.41044	-41.1569	LA-ICP-MS	FRP099-057-Z43	1939	13	2003	8	2069	7	97		0.22	7
Caxito, FA et al, 2016 - Precambrian Research 282:97-120	A6	Monte Orebe	metamorphic	meta_sedimentary	quartzite	Riacho do Pontal Orogen	Monte Orebe Complex		-8.41044	-41.1569	LA-ICP-MS	FRP099-058-Z44	2108	13	2147	7	2184	6	98		0.55	6
Caxito, FA et al, 2016 - Precambrian Research 282:97-120	A6	Monte Orebe	metamorphic	meta_sedimentary	quartzite	Riacho do Pontal Orogen	Monte Orebe Complex		-8.41044	-41.1569	LA-ICP-MS	FRP099-059-Z45	1829	14	1869	9	1914	10	98		0.43	10
Caxito, FA et al, 2016 - Precambrian Research 282:97-120	A6	Monte Orebe	metamorphic	meta_sedimentary	quartzite	Riacho do Pontal Orogen	Monte Orebe Complex		-8.41044	-41.1569	LA-ICP-MS	FRP099-064-Z48	2769	25	2807	14	2834	17	99		0.29	17
Caxito, FA et al, 2016 - Precambrian Research 282:97-120	A6	Monte Orebe	metamorphic	meta_sedimentary	quartzite	Riacho do Pontal Orogen	Monte Orebe Complex		-8.41044	-41.1569	LA-ICP-MS	FRP099-065-Z49	2540	11	2637	6	2711	6	96		1.04	6
Caxito, FA et al, 2016 - Precambrian Research 282:97-120	A6	Monte Orebe	metamorphic	meta_sedimentary	quartzite	Riacho do Pontal Orogen	Monte Orebe Complex		-8.41044	-41.1569	LA-ICP-MS	FRP099-067-Z51	2114	13	2090	7	2065	8	101		0.4	8
Caxito, FA et al, 2016 - Precambrian Research 282:97-120	A6	Monte Orebe	metamorphic	meta_sedimentary	quartzite	Riacho do Pontal Orogen	Monte Orebe Complex		-8.41044	-41.1569	LA-ICP-MS	FRP099-068-Z52	1948	12	2000	7	2054	7	97		0.44	7
Caxito, FA et al, 2016 - Precambrian Research 282:97-120	A6	Monte Orebe	metamorphic	meta_sedimentary	quartzite	Riacho do Pontal Orogen	Monte Orebe Complex		-8.41044	-41.1569	LA-ICP-MS	FRP099-069-Z53	1917	14	1994	8	2075	7	96		0.37	7
Caxito, FA et al, 2016 - Precambrian Research 282:97-120	A6	Monte Orebe	metamorphic	meta_sedimentary	quartzite	Riacho do Pontal Orogen	Monte Orebe Complex		-8.41044	-41.1569	LA-ICP-MS	FRP099-070-Z54	1819	8	1867	6	1921	8	97		0.48	8
Caxito, FA et al, 2016 - Precambrian Research 282:97-120	A6	Monte Orebe	metamorphic	meta_sedimentary	quartzite	Riacho do Pontal Orogen	Monte Orebe Complex		-8.41044	-41.1569	LA-ICP-MS	FRP099-073-Z55	2099	13	2120	11	2140	17	99		0.2	17
Caxito, FA et al, 2016 - Precambrian Research 282:97-120	A6	Monte Orebe	metamorphic	meta_sedimentary	quartzite	Riacho do Pontal Orogen	Monte Orebe Complex		-8.41044	-41.1569	LA-ICP-MS	FRP099-074-Z56	2083	14	2115	8	2145	8	99		0.32	8
Caxito, FA et al, 2016 - Precambrian Research 282:97-120	A6	Monte Orebe	metamorphic	meta_sedimentary	quartzite	Riacho do Pontal Orogen	Monte Orebe Complex		-8.41044	-41.1569	LA-ICP-MS	FRP099-075-Z57	2063	14	2090	7	2115	6	99		0.74	6
Caxito, FA et al, 2016 - Precambrian Research 282:97-120	A6	Monte Orebe	metamorphic	meta_sedimentary	quartzite	Riacho do Pontal Orogen	Monte Orebe Complex		-8.41044	-41.1569	LA-ICP-MS	FRP099-076-Z58	2079	12	2077	8	2075	9	100		0.44	9
Caxito, FA et al, 2016 - Precambrian Research 282:97-120	A6	Monte Orebe	metamorphic	meta_sedimentary	quartzite	Riacho do Pontal Orogen	Monte Orebe Complex		-8.41044	-41.1569	LA-ICP-MS	FRP099-077-Z59	2182	14	2216	8	2247	9	98		0.24	9
Caxito, FA et al, 2016 - Precambrian Research 282:97-120	A6	Monte Orebe	metamorphic	meta_sedimentary	quartzite	Riacho do Pontal Orogen	Monte Orebe Complex		-8.41044	-41.1569	LA-ICP-MS	FRP099-078-Z60	2101	12	2131	7	2159	7	99		0.27	7
Caxito, FA et al, 2016 - Precambrian Research 282:97-120	A5	Queimada Nova	metamorphic	meta_sedimentary	quartzite	Riacho do Pontal Orogen	Ponta da Serra antiform	Barra Bonita Formation	-8.5216	-41.4599	LA-ICP-MS	FRP106-005-Z02	1708	15	1717	11	1729	16	99		0.55	16
Caxito, FA et al, 2016 - Precambrian Research 282:97-120	A5	Queimada Nova	metamorphic	meta_sedimentary	quartzite	Riacho do Pontal Orogen	Ponta da Serra antiform	Barra Bonita Formation	-8.5216	-41.4599	LA-ICP-MS	FRP106-006-Z03	1697	14	1712	13	1730	23	98		1.02	23
Caxito, FA et al, 2016 - Precambrian Research 282:97-120	A5	Queimada Nova	metamorphic	meta_sedimentary	quartzite	Riacho do Pontal Orogen	Ponta da Serra antiform	Barra Bonita Formation	-8.5216	-41.4599	LA-ICP-MS	FRP106-007-Z04	1742	15	1733	13	1721	23	101		0.59	23
Caxito, FA et al, 2016 - Precambrian Research 282:97-120	A5	Queimada Nova	metamorphic	meta_sedimentary	quartzite	Riacho do Pontal Orogen	Ponta da Serra antiform	Barra Bonita Formation	-8.5216	-41.4599	LA-ICP-MS	FRP106-008-Z05	1700	10	1701	8	1703	11	100		0.26	11
Caxito, FA et al, 2016 - Precambrian Research 282:97-120	A5	Queimada Nova	metamorphic	meta_sedimentary	quartzite	Riacho do Pontal Orogen	Ponta da Serra antiform	Barra Bonita Formation	-8.5216	-41.4599	LA-ICP-MS	FRP106-009-Z06	1724	16	1729	12	1735	18	99		0.7	18
Caxito, FA et al, 2016 - Precambrian Research 282:97-120	A5	Queimada Nova	metamorphic	meta_sedimentary	quartzite	Riacho do Pontal Orogen	Ponta da Serra antiform	Barra Bonita Formation	-8.5216	-41.4599	LA-ICP-MS	FRP106-010-Z07	1794	17	1755	16	1710	28	105		0.52	28
Caxito, FA et al, 2016 - Precambrian Research 282:97-120	A5	Queimada Nova	metamorphic	meta_sedimentary	quartzite	Riacho do Pontal Orogen	Ponta da Serra antiform	Barra Bonita Formation	-8.5216	-41.4599	LA-ICP-MS	FRP106-013-Z08	1843	15	1797	12	1745	20	106		0.9	20
Caxito, FA et al, 2016 - Precambrian Research 282:97-120	A5	Queimada Nova	metamorphic	meta_sedimentary	quartzite	Riacho do Pontal Orogen	Ponta da Serra antiform	Barra Bonita Formation	-8.5216	-41.4599	LA-ICP-MS	FRP106-014-Z09	1681	13	1710	10	1747	17	96		0.51	17
Caxito, FA et al, 2016 - Precambrian Research 282:97-120	A5	Queimada Nova	metamorphic	meta_sedimentary	quartzite	Riacho do Pontal Orogen	Ponta da Serra antiform	Barra Bonita Formation	-8.5216	-41.4599	LA-ICP-MS	FRP106-015-Z10	1695	14	1724	12	1758	19	96		0.45	19
Caxito, FA et al, 2016 - Precambrian Research 282:97-120	A5	Queimada Nova	metamorphic	meta_sedimentary	quartzite	Riacho do Pontal Orogen	Ponta da Serra antiform	Barra Bonita Formation	-8.5216	-41.4599	LA-ICP-MS	FRP106-017-Z12	1652	48	1618	40	1574	68	105		0.68	68
Caxito, FA et al, 2016 - Precambrian Research 282:97-120	A5	Queimada Nova	metamorphic	meta_sedimentary	quartzite	Riacho do Pontal Orogen	Ponta da Serra antiform	Barra Bonita Formation	-8.5216	-41.4599	LA-ICP-MS	FRP106-018-Z13	1604	22	1604	15	1606	20	100		0.59	20
Caxito, FA et al, 2016 - Precambrian Research 282:97-120	A5	Queimada Nova	metamorphic	meta_sedimentary	quartzite	Riacho do Pontal Orogen	Ponta da Serra antiform	Barra Bonita Formation	-8.5216	-41.4599	LA-ICP-MS	FRP106-019-Z14	1760	11	1736	9	1709	15	103		0.55	15
Caxito, FA et al, 2016 - Precambrian Research 282:97-120	A5	Queimada Nova	metamorphic	meta_sedimentary	quartzite	Riacho do Pontal Orogen	Ponta da Serra antiform	Barra Bonita Formation	-8.5216	-41.4599	LA-ICP-MS	FRP106-020-Z15	1728	16	1693	17	1650	34	105		0.48	34
Caxito, FA et al, 2016 - Precambrian Research 282:97-120	A5	Queimada Nova	metamorphic	meta_sedimentary	quartzite	Riacho do Pontal Orogen	Ponta da Serra antiform	Barra Bonita Formation	-8.5216	-41.4599	LA-ICP-MS	FRP106-023-Z16	2094	15	2104	11	2114	17	99		0.48	17
Caxito, FA et al, 2016 - Precambrian Research 282:97-120	A5	Queimada Nova	metamorphic	meta_sedimentary	quartzite	Riacho do Pontal Orogen	Ponta da Serra antiform	Barra Bonita Formation	-8.5216	-41.4599	LA-ICP-MS	FRP106-024-Z17	1615	11	1607	10	1596	18	101		0.81	18
Caxito, FA et al, 2016 - Precambrian Research 282:97-120	A5	Queimada Nova	metamorphic	meta_sedimentary	quartzite	Riacho do Pontal Orogen	Ponta da Serra antiform	Barra Bonita Formation	-8.5216	-41.4599	LA-ICP-MS	FRP106-027-Z20	1670	18	1689	17	1713	30	98		0.48	30
Caxito, FA et al, 2016 - Precambrian Research 282:97-120	A5	Queimada Nova	metamorphic	meta_sedimentary	quartzite	Riacho do Pontal Orogen	Ponta da Serra antiform	Barra Bonita Formation	-8.5216	-41.4599	LA-ICP-MS	FRP106-029-Z22	1757	14	1757	11	1756	18	100		0.56	18
Caxito, FA et al, 2016 - Precambrian Research 282:97-120	A5	Queimada Nova	metamorphic	meta_sedimentary	quartzite	Riacho do Pontal Orogen	Ponta da Serra antiform	Barra Bonita Formation	-8.5216	-41.4599	LA-ICP-MS	FRP106-030-Z23	1565	24	1641	23	1741	42	90		0.52	42
Caxito, FA et al, 2016 - Precambrian Research 282:97-120	A5	Queimada Nova	metamorphic	meta_sedimentary	quartzite	Riacho do Pontal Orogen	Ponta da Serra antiform	Barra Bonita Formation	-8.5216	-41.4599	LA-ICP-MS	FRP106-033-Z24	1703	12	1735	11	1774	19	96		0.59	19
Caxito, FA et al, 2016 - Precambrian Research 282:97-120	A5	Queimada Nova	metamorphic	meta_sedimentary	quartzite	Riacho do Pontal Orogen	Ponta da Serra antiform	Barra Bonita Formation	-8.5216	-41.4599	LA-ICP-MS	FRP106-034-Z25	1622	20	1610	14	1593	18	102		0.71	18
Caxito, FA et al, 2016 - Precambrian Research 282:97-120	A5	Queimada Nova	metamorphic	meta_sedimentary	quartzite	Riacho do Pontal Orogen	Ponta da Serra antiform	Barra Bonita Formation	-8.5216	-41.4599	LA-ICP-MS	FRP106-035-Z26	1649	24	1616	19	1573	30	105		0.68	30
Caxito, FA et al, 2016 - Precambrian Research 282:97-120	A5	Queimada Nova	metamorphic	meta_sedimentary	quartzite	Riacho do Pontal Orogen	Ponta da Serra antiform	Barra Bonita Formation	-8.5216	-41.4599	LA-ICP-MS	FRP106-036-Z27	2014	17	2067	13	2119	19	95		0.34	19
Caxito, FA et al, 2016 - Precambrian Research 282:97-120	A5	Queimada Nova	metamorphic	meta_sedimentary	quartzite	Riacho do Pontal Orogen	Ponta da Serra antiform	Barra Bonita Formation	-8.5216	-41.4599	LA-ICP-MS	FRP106-037-Z28	1753	12	1747	11	1741	19	101		0.52	19
Caxito, FA et al, 2016 - Precambrian Research 282:97-120	A5	Queimada Nova	metamorphic	meta_sedimentary	quartzite	Riacho do Pontal Orogen	Ponta da Serra antiform	Barra Bonita Formation	-8.5216	-41.4599	LA-ICP-MS	FRP106-038-Z29	1704	18	1718	12	1736	17	98		0.54	17
Caxito, FA et al, 2016 - Precambrian Research 282:97-120	A5	Queimada Nova	metamorphic	meta_sedimentary	quartzite	Riacho do Pontal Orogen	Ponta da Serra antiform	Barra Bonita Formation	-8.5216	-41.4599	LA-ICP-MS	FRP106-039-Z30	1613	11	1665	9	1732	14	93		1.79	14
Caxito, FA et al, 2016 - Precambrian Research 282:97-120	A5	Queimada Nova	metamorphic	meta_sedimentary	quartzite	Riacho do Pontal Orogen	Ponta da Serra antiform	Barra Bonita Formation	-8.5216	-41.4599	LA-ICP-MS	FRP106-043-Z31	1750	19	1745	15	1740	23	101		0.7	23
Caxito, FA et al, 2016 - Precambrian Research 282:97-120	A5	Queimada Nova	metamorphic	meta_sedimentary	quartzite	Riacho do Pontal Orogen	Ponta da Serra antiform	Barra Bonita Formation	-8.5216	-41.4599	LA-ICP-MS	FRP106-044-Z32	1718	12	1734	9	1755	14	98		0.91	14
Caxito, FA et al, 2016 - Precambrian Research 282:97-120	A5	Queimada Nova	metamorphic	meta_sedimentary	quartzite	Riacho do Pontal Orogen	Ponta da Serra antiform	Barra Bonita Formation	-8.5216	-41.4599	LA-ICP-MS	FRP106-045-Z33	1614	11	1648	8	1691	13	95		0.65	13
Caxito, FA et al, 2016 - Precambrian Research 282:97-120	A5	Queimada Nova	metamorphic	meta_sedimentary	quartzite	Riacho do Pontal Orogen	Ponta da Serra antiform	Barra Bonita Formation	-8.5216	-41.4599	LA-ICP-MS	FRP106-046-Z34	1573	11	1611	12	1661	24	95		0.64	24
Caxito, FA et al, 2016 - Precambrian Research 282:97-120	A5	Queimada Nova	metamorphic	meta_sedimentary	quartzite	Riacho do Pontal Orogen	Ponta da Serra antiform	Barra Bonita Formation	-8.5216	-41.4599	LA-ICP-MS	FRP106-047-Z35	1725	11	1742	10	1763	18	98		0.66	18
Caxito, FA et al, 2016 - Precambrian Research 282:97-120	A5	Queimada Nova	metamorphic	meta_sedimentary	quartzite	Riacho do Pontal Orogen	Ponta da Serra antiform	Barra Bonita Formation	-8.5216	-41.4599	LA-ICP-MS	FRP106-048-Z36	1532	23	1609	18	1711	27	90		0.58	27
Caxito, FA et al, 2016 - Precambrian Research 282:97-120	A5	Queimada Nova	metamorphic	meta_sedimentary	quartzite	Riacho do Pontal Orogen	Ponta da Serra antiform	Barra Bonita Formation	-8.5216	-41.4599	LA-ICP-MS	FRP106-049-Z37	1594	21	1608	19	1627	34	98		0.83	34
Caxito, FA et al, 2016 - Precambrian Research 282:97-120	A5	Queimada Nova	metamorphic	meta_sedimentary	quartzite	Riacho do Pontal Orogen	Ponta da Serra antiform	Barra Bonita Formation	-8.5216	-41.4599	LA-ICP-MS	FRP106-050-Z38	1709	18	1716	19	1725	35	99		0.61	35
Caxito, FA et al, 2016 - Precambrian Research 282:97-120	A5	Queimada Nova	metamorphic	meta_sedimentary	quartzite	Riacho do Pontal Orogen	Ponta da Serra antiform	Barra Bonita Formation	-8.5216	-41.4599	LA-ICP-MS	FRP106-053-Z39	2104	13	2116	9	2127	13	99		0.21	13
Caxito, FA et al, 2016 - Precambrian Research 282:97-120	A5	Queimada Nova	metamorphic	meta_sedimentary	quartzite	Riacho do Pontal Orogen	Ponta da Serra antiform	Barra Bonita Formation	-8.5216	-41.4599	LA-ICP-MS	FRP106-054-Z40	1651	10	1696	8	1752	13	94		0.69	13
Caxito, FA et al, 2016 - Precambrian Research 282:97-120	A5	Queimada Nova	metamorphic	meta_sedimentary	quartzite	Riacho do Pontal Orogen	Ponta da Serra antiform	Barra Bonita Formation	-8.5216	-41.4599	LA-ICP-MS	FRP106-055-Z41	1678	15	1711	11	1752	17	96		0.58	17
Caxito, FA et al, 2016 - Precambrian Research 282:97-120	A5	Queimada Nova	metamorphic	meta_sedimentary	quartzite	Riacho do Pontal Orogen	Ponta da Serra antiform	Barra Bonita Formation	-8.5216	-41.4599	LA-ICP-MS	FRP106-056-Z42	1596	15	1597	14	1598	27	100		0.64	27
Caxito, FA et al, 2016 - Precambrian Research 282:97-120	A5	Queimada Nova	metamorphic	meta_sedimentary	quartzite	Riacho do Pontal Orogen	Ponta da Serra antiform	Barra Bonita Formation	-8.5216	-41.4599	LA-ICP-MS	FRP106-057-Z43	1686	21	1692	17	1699	26	99		0.57	26
Caxito, FA et al, 2016 - Precambrian Research 282:97-120	A5	Queimada Nova	metamorphic	meta_sedimentary	quartzite	Riacho do Pontal Orogen	Ponta da Serra antiform	Barra Bonita Formation	-8.5216	-41.4599	LA-ICP-MS	FRP106-058-Z44	1683	11	1707	9	1738	13	97		0.58	13
Caxito, FA et al, 2016 - Precambrian Research 282:97-120	A5	Queimada Nova	metamorphic	meta_sedimentary	quartzite	Riacho do Pontal Orogen	Ponta da Serra antiform	Barra Bonita Formation	-8.5216	-41.4599	LA-ICP-MS	FRP106-059-Z45	1539	15	1594	12	1667	18	92		0.68	18
Caxito, FA et al, 2016 - Precambrian Research 282:97-120	A5	Queimada Nova	metamorphic	meta_sedimentary	quartzite	Riacho do Pontal Orogen	Ponta da Serra antiform	Barra Bonita Formation	-8.5216	-41.4599	LA-ICP-MS	FRP106-060-Z46	1693	12	1723	12	1760	22	96		0.58	22
Caxito, FA et al, 2016 - Precambrian Research 282:97-120	A5	Queimada Nova	metamorphic	meta_sedimentary	quartzite	Riacho do Pontal Orogen	Ponta da Serra antiform	Barra Bonita Formation	-8.5216	-41.4599	LA-ICP-MS	FRP106-063-Z47	1722	52	1710	48	1695	86	102		0.85	86
Caxito, FA et al, 2016 - Precambrian Research 282:97-120	A5	Queimada Nova	metamorphic	meta_sedimentary	quartzite	Riacho do Pontal Orogen	Ponta da Serra antiform	Barra Bonita Formation	-8.5216	-41.4599	LA-ICP-MS	FRP106-064-Z48	1741	24	1744	17	1747	25	100		0.51	25
Caxito, FA et al, 2016 - Precambrian Research 282:97-120	A5	Queimada Nova	metamorphic	meta_sedimentary	quartzite	Riacho do Pontal Orogen	Ponta da Serra antiform	Barra Bonita Formation	-8.5216	-41.4599	LA-ICP-MS	FRP106-065-Z49	1638	11	1685	9	1744	14	94		0.48	14
Caxito, FA et al, 2016 - Precambrian Research 282:97-120	A5	Queimada Nova	metamorphic	meta_sedimentary	quartzite	Riacho do Pontal Orogen	Ponta da Serra antiform	Barra Bonita Formation	-8.5216	-41.4599	LA-ICP-MS	FRP106-067-Z51	1682	10	1715	8	1756	13	96		0.64	13
Caxito, FA et al, 2016 - Precambrian Research 282:97-120	A5	Queimada Nova	metamorphic	meta_sedimentary	quartzite	Riacho do Pontal Orogen	Ponta da Serra antiform	Barra Bonita Formation	-8.5216	-41.4599	LA-ICP-MS	FRP106-068-Z52	1677	25	1708	16	1746	17	96		0.57	17
Caxito, FA et al, 2016 - Precambrian Research 282:97-120	A5	Queimada Nova	metamorphic	meta_sedimentary	quartzite	Riacho do Pontal Orogen	Ponta da Serra antiform	Barra Bonita Formation	-8.5216	-41.4599	LA-ICP-MS	FRP106-069-Z53	1594	12	1620	10	1653	18	96		0.63	18
Caxito, FA et al, 2016 - Precambrian Research 282:97-120	A5	Queimada Nova	metamorphic	meta_sedimentary	quartzite	Riacho do Pontal Orogen	Ponta da Serra antiform	Barra Bonita Formation	-8.5216	-41.4599	LA-ICP-MS	FRP106-070-Z54	1992	13	2034	11	2078	17	96		0.55	17
Caxito, FA et al, 2016 - Precambrian Research 282:97-120	A5	Queimada Nova	metamorphic	meta_sedimentary	quartzite	Riacho do Pontal Orogen	Ponta da Serra antiform	Barra Bonita Formation	-8.5216	-41.4599	LA-ICP-MS	FRP106-073-Z55	1681	17	1725	12	1779	15	94		0.52	15
Caxito, FA et al, 2016 - Precambrian Research 282:97-120	A5	Queimada Nova	metamorphic	meta_sedimentary	quartzite	Riacho do Pontal Orogen	Ponta da Serra antiform	Barra Bonita Formation	-8.5216	-41.4599	LA-ICP-MS	FRP106-074-Z56	1656	13	1697	9	1747	13	95		0.58	13
Caxito, FA et al, 2016 - Precambrian Research 282:97-120	A5	Queimada Nova	metamorphic	meta_sedimentary	quartzite	Riacho do Pontal Orogen	Ponta da Serra antiform	Barra Bonita Formation	-8.5216	-41.4599	LA-ICP-MS	FRP106-075-Z57	1626	11	1627	8	1628	10	100		0.72	10
Caxito, FA et al, 2016 - Precambrian Research 282:97-120	A5	Queimada Nova	metamorphic	meta_sedimentary	quartzite	Riacho do Pontal Orogen	Ponta da Serra antiform	Barra Bonita Formation	-8.5216	-41.4599	LA-ICP-MS	FRP106-076-Z58	1635	12	1694	14	1768	27	92		0.72	27
Caxito, FA et al, 2016 - Precambrian Research 282:97-120	A5	Queimada Nova	metamorphic	meta_sedimentary	quartzite	Riacho do Pontal Orogen	Ponta da Serra antiform	Barra Bonita Formation	-8.5216	-41.4599	LA-ICP-MS	FRP106-077-Z59	1633	11	1683	10	1746	17	94		0.64	17
Caxito, FA et al, 2016 - Precambrian Research 282:97-120	A5	Queimada Nova	metamorphic	meta_sedimentary	quartzite	Riacho do Pontal Orogen	Ponta da Serra antiform	Barra Bonita Formation	-8.5216	-41.4599	LA-ICP-MS	FRP106-079-Z61	1633	11	1689	9	1758	14	93		0.68	14
Caxito, FA et al, 2016 - Precambrian Research 282:97-120	A9	Afranio	metamorphic	meta_sedimentary	felsic metatuff	Riacho do Pontal Orogen	Mandacaru Formation		-8.55764	-40.9552	LA-ICP-MS	FRP266-003-91500	1017	9	1039	9	1028	21	98		0.24	9
Caxito, FA et al, 2016 - Precambrian Research 282:97-120	A9	Afranio	metamorphic	meta_sedimentary	felsic metatuff	Riacho do Pontal Orogen	Mandacaru Formation		-8.55764	-40.9552	LA-ICP-MS	FRP266-004-Z01	938	7	957	7	942	14	98		0.72	7
Caxito, FA et al, 2016 - Precambrian Research 282:97-120	A9	Afranio	metamorphic	meta_sedimentary	felsic metatuff	Riacho do Pontal Orogen	Mandacaru Formation		-8.55764	-40.9552	LA-ICP-MS	FRP266-005-Z02	883	9	903	9	896	20	98		0.38	9
Caxito, FA et al, 2016 - Precambrian Research 282:97-120	A9	Afranio	metamorphic	meta_sedimentary	felsic metatuff	Riacho do Pontal Orogen	Mandacaru Formation		-8.55764	-40.9552	LA-ICP-MS	FRP266-006-Z03	552	5	570	5	580	11	97		0.3	5
Caxito, FA et al, 2016 - Precambrian Research 282:97-120	A9	Afranio	metamorphic	meta_sedimentary	felsic metatuff	Riacho do Pontal Orogen	Mandacaru Formation		-8.55764	-40.9552	LA-ICP-MS	FRP266-009-Z06	998	12	994	10	926	23	100		0.32	12
Caxito, FA et al, 2016 - Precambrian Research 282:97-120	A9	Afranio	metamorphic	meta_sedimentary	felsic metatuff	Riacho do Pontal Orogen	Mandacaru Formation		-8.55764	-40.9552	LA-ICP-MS	FRP266-013-Z08	959	6	961	6	905	14	100		0.37	6
Caxito, FA et al, 2016 - Precambrian Research 282:97-120	A9	Afranio	metamorphic	meta_sedimentary	felsic metatuff	Riacho do Pontal Orogen	Mandacaru Formation		-8.55764	-40.9552	LA-ICP-MS	FRP266-018-Z13	1436	16	1435	12	1378	21	100		0.17	21
Caxito, FA et al, 2016 - Precambrian Research 282:97-120	A9	Afranio	metamorphic	meta_sedimentary	felsic metatuff	Riacho do Pontal Orogen	Mandacaru Formation		-8.55764	-40.9552	LA-ICP-MS	FRP266-019-Z14	1834	14	1955	10	2035	15	94		1.4	15
Caxito, FA et al, 2016 - Precambrian Research 282:97-120	A9	Afranio	metamorphic	meta_sedimentary	felsic metatuff	Riacho do Pontal Orogen	Mandacaru Formation		-8.55764	-40.9552	LA-ICP-MS	FRP266-020-Z15	966	7	975	6	937	13	99		0.62	7
Caxito, FA et al, 2016 - Precambrian Research 282:97-120	A9	Afranio	metamorphic	meta_sedimentary	felsic metatuff	Riacho do Pontal Orogen	Mandacaru Formation		-8.55764	-40.9552	LA-ICP-MS	FRP266-C_003-91500	1049	10	1051	8	1056	14	100		0.19	10
Caxito, FA et al, 2016 - Precambrian Research 282:97-120	A9	Afranio	metamorphic	meta_sedimentary	felsic metatuff	Riacho do Pontal Orogen	Mandacaru Formation		-8.55764	-40.9552	LA-ICP-MS	FRP266-C_008-Z03B	1657	10	1641	9	1620	15	101		0.6	15
Caxito, FA et al, 2016 - Precambrian Research 282:97-120	A9	Afranio	metamorphic	meta_sedimentary	felsic metatuff	Riacho do Pontal Orogen	Mandacaru Formation		-8.55764	-40.9552	LA-ICP-MS	FRP266-C_009-Z03N	1590	9	1606	6	1627	7	99		0.71	7
Caxito, FA et al, 2016 - Precambrian Research 282:97-120	A9	Afranio	metamorphic	meta_sedimentary	felsic metatuff	Riacho do Pontal Orogen	Mandacaru Formation		-8.55764	-40.9552	LA-ICP-MS	FRP266-C_020-91500	1037	5	1046	6	1065	14	99		0.18	5
Caxito, FA et al, 2016 - Precambrian Research 282:97-120	A7	Monte Orebe	metamorphic	meta_sedimentary	metagreywacke	Riacho do Pontal Orogen	Monte Orebe Complex		-8.31366	-40.5902	LA-ICP-MS	FRP294-004-Z1	1015	7	1009	6	994	13	101		0.41	7
Caxito, FA et al, 2016 - Precambrian Research 282:97-120	A7	Monte Orebe	metamorphic	meta_sedimentary	metagreywacke	Riacho do Pontal Orogen	Monte Orebe Complex		-8.31366	-40.5902	LA-ICP-MS	FRP294-005-Z2	1103	8	1087	7	1056	12	101		0.44	8
Caxito, FA et al, 2016 - Precambrian Research 282:97-120	A7	Monte Orebe	metamorphic	meta_sedimentary	metagreywacke	Riacho do Pontal Orogen	Monte Orebe Complex		-8.31366	-40.5902	LA-ICP-MS	FRP294-007-Z4	2477	21	2460	10	2446	6	101		0.39	6
Caxito, FA et al, 2016 - Precambrian Research 282:97-120	A7	Monte Orebe	metamorphic	meta_sedimentary	metagreywacke	Riacho do Pontal Orogen	Monte Orebe Complex		-8.31366	-40.5902	LA-ICP-MS	FRP294-008-Z5	2068	10	2074	6	2081	7	100		0.38	7
Caxito, FA et al, 2016 - Precambrian Research 282:97-120	A7	Monte Orebe	metamorphic	meta_sedimentary	metagreywacke	Riacho do Pontal Orogen	Monte Orebe Complex		-8.31366	-40.5902	LA-ICP-MS	FRP294-013-Z8	1026	8	1026	7	1028	15	100		0.55	8
Caxito, FA et al, 2016 - Precambrian Research 282:97-120	A7	Monte Orebe	metamorphic	meta_sedimentary	metagreywacke	Riacho do Pontal Orogen	Monte Orebe Complex		-8.31366	-40.5902	LA-ICP-MS	FRP294-014-Z9	1756	11	1769	7	1784	7	99		0.57	7
Caxito, FA et al, 2016 - Precambrian Research 282:97-120	A7	Monte Orebe	metamorphic	meta_sedimentary	metagreywacke	Riacho do Pontal Orogen	Monte Orebe Complex		-8.31366	-40.5902	LA-ICP-MS	FRP294-015-Z10	793	14	882	15	1112	36	90		0.77	14
Caxito, FA et al, 2016 - Precambrian Research 282:97-120	A7	Monte Orebe	metamorphic	meta_sedimentary	metagreywacke	Riacho do Pontal Orogen	Monte Orebe Complex		-8.31366	-40.5902	LA-ICP-MS	FRP294-017-Z12	1048	10	1049	7	1052	9	100		0.56	10
Caxito, FA et al, 2016 - Precambrian Research 282:97-120	A7	Monte Orebe	metamorphic	meta_sedimentary	metagreywacke	Riacho do Pontal Orogen	Monte Orebe Complex		-8.31366	-40.5902	LA-ICP-MS	FRP294-019-Z14	990	7	997	6	1013	7	99		0.37	7
Caxito, FA et al, 2016 - Precambrian Research 282:97-120	A7	Monte Orebe	metamorphic	meta_sedimentary	metagreywacke	Riacho do Pontal Orogen	Monte Orebe Complex		-8.31366	-40.5902	LA-ICP-MS	FRP294-020-Z15	1059	8	1063	7	1072	15	100		0.29	8
Caxito, FA et al, 2016 - Precambrian Research 282:97-120	A7	Monte Orebe	metamorphic	meta_sedimentary	metagreywacke	Riacho do Pontal Orogen	Monte Orebe Complex		-8.31366	-40.5902	LA-ICP-MS	FRP294-023-Z16	1324	9	1307	7	1278	9	101		0.47	9
Caxito, FA et al, 2016 - Precambrian Research 282:97-120	A7	Monte Orebe	metamorphic	meta_sedimentary	metagreywacke	Riacho do Pontal Orogen	Monte Orebe Complex		-8.31366	-40.5902	LA-ICP-MS	FRP294-024-Z17	1019	7	1024	6	1036	7	99		0.19	7
Caxito, FA et al, 2016 - Precambrian Research 282:97-120	A7	Monte Orebe	metamorphic	meta_sedimentary	metagreywacke	Riacho do Pontal Orogen	Monte Orebe Complex		-8.31366	-40.5902	LA-ICP-MS	FRP294-025-Z18	1127	7	1141	5	1166	6	99		0.41	7
Caxito, FA et al, 2016 - Precambrian Research 282:97-120	A7	Monte Orebe	metamorphic	meta_sedimentary	metagreywacke	Riacho do Pontal Orogen	Monte Orebe Complex		-8.31366	-40.5902	LA-ICP-MS	FRP294-028-Z21	1051	9	1046	7	1036	9	100		0.86	9
Caxito, FA et al, 2016 - Precambrian Research 282:97-120	A7	Monte Orebe	metamorphic	meta_sedimentary	metagreywacke	Riacho do Pontal Orogen	Monte Orebe Complex		-8.31366	-40.5902	LA-ICP-MS	FRP294-029-Z22	1188	7	1222	6	1282	11	97		0.15	7
Caxito, FA et al, 2016 - Precambrian Research 282:97-120	A7	Monte Orebe	metamorphic	meta_sedimentary	metagreywacke	Riacho do Pontal Orogen	Monte Orebe Complex		-8.31366	-40.5902	LA-ICP-MS	FRP294-030-Z23	969	11	992	10	1043	20	98		0.27	11
Caxito, FA et al, 2016 - Precambrian Research 282:97-120	A7	Monte Orebe	metamorphic	meta_sedimentary	metagreywacke	Riacho do Pontal Orogen	Monte Orebe Complex		-8.31366	-40.5902	LA-ICP-MS	FRP294-033-Z24	983	12	993	13	1015	31	99		0.47	12
Caxito, FA et al, 2016 - Precambrian Research 282:97-120	A7	Monte Orebe	metamorphic	meta_sedimentary	metagreywacke	Riacho do Pontal Orogen	Monte Orebe Complex		-8.31366	-40.5902	LA-ICP-MS	FRP294-034-Z25	983	6	996	5	1025	8	99		0.3	6
Caxito, FA et al, 2016 - Precambrian Research 282:97-120	A7	Monte Orebe	metamorphic	meta_sedimentary	metagreywacke	Riacho do Pontal Orogen	Monte Orebe Complex		-8.31366	-40.5902	LA-ICP-MS	FRP294-035-Z26	961	25	978	25	1016	55	98		0.71	25
Caxito, FA et al, 2016 - Precambrian Research 282:97-120	A7	Monte Orebe	metamorphic	meta_sedimentary	metagreywacke	Riacho do Pontal Orogen	Monte Orebe Complex		-8.31366	-40.5902	LA-ICP-MS	FRP294-036-Z27	1448	9	1448	7	1448	13	100		0.19	13
Caxito, FA et al, 2016 - Precambrian Research 282:97-120	A7	Monte Orebe	metamorphic	meta_sedimentary	metagreywacke	Riacho do Pontal Orogen	Monte Orebe Complex		-8.31366	-40.5902	LA-ICP-MS	FRP294-037-Z28	1015	6	1013	5	1008	11	100		0.54	6
Caxito, FA et al, 2016 - Precambrian Research 282:97-120	A7	Monte Orebe	metamorphic	meta_sedimentary	metagreywacke	Riacho do Pontal Orogen	Monte Orebe Complex		-8.31366	-40.5902	LA-ICP-MS	FRP294-038-Z29	1076	6	1077	5	1079	9	100		0.5	6
Caxito, FA et al, 2016 - Precambrian Research 282:97-120	A7	Monte Orebe	metamorphic	meta_sedimentary	metagreywacke	Riacho do Pontal Orogen	Monte Orebe Complex		-8.31366	-40.5902	LA-ICP-MS	FRP294-043-Z31	1025	7	1032	5	1047	9	99		0.42	7
Caxito, FA et al, 2016 - Precambrian Research 282:97-120	A7	Monte Orebe	metamorphic	meta_sedimentary	metagreywacke	Riacho do Pontal Orogen	Monte Orebe Complex		-8.31366	-40.5902	LA-ICP-MS	FRP294-044-Z32	2076	16	2106	9	2136	8	99		0.32	8
Caxito, FA et al, 2016 - Precambrian Research 282:97-120	A7	Monte Orebe	metamorphic	meta_sedimentary	metagreywacke	Riacho do Pontal Orogen	Monte Orebe Complex		-8.31366	-40.5902	LA-ICP-MS	FRP294-045-Z33	994	14	1026	17	1094	43	97		0.82	14
Caxito, FA et al, 2016 - Precambrian Research 282:97-120	A7	Monte Orebe	metamorphic	meta_sedimentary	metagreywacke	Riacho do Pontal Orogen	Monte Orebe Complex		-8.31366	-40.5902	LA-ICP-MS	FRP294-046-Z34	847	14	885	15	983	37	96		0.78	14
Caxito, FA et al, 2016 - Precambrian Research 282:97-120	A7	Monte Orebe	metamorphic	meta_sedimentary	metagreywacke	Riacho do Pontal Orogen	Monte Orebe Complex		-8.31366	-40.5902	LA-ICP-MS	FRP294-047-Z35	2081	12	2112	7	2142	7	99		0.3	7
Caxito, FA et al, 2016 - Precambrian Research 282:97-120	A7	Monte Orebe	metamorphic	meta_sedimentary	metagreywacke	Riacho do Pontal Orogen	Monte Orebe Complex		-8.31366	-40.5902	LA-ICP-MS	FRP294-048-Z36	1026	5	1026	5	1026	8	100		0.41	5
Caxito, FA et al, 2016 - Precambrian Research 282:97-120	A7	Monte Orebe	metamorphic	meta_sedimentary	metagreywacke	Riacho do Pontal Orogen	Monte Orebe Complex		-8.31366	-40.5902	LA-ICP-MS	FRP294-049-Z37	1373	7	1406	6	1456	9	98		0.21	7
Caxito, FA et al, 2016 - Precambrian Research 282:97-120	A7	Monte Orebe	metamorphic	meta_sedimentary	metagreywacke	Riacho do Pontal Orogen	Monte Orebe Complex		-8.31366	-40.5902	LA-ICP-MS	FRP294-050-Z38	882	6	923	5	1021	11	96		0.43	6
Caxito, FA et al, 2016 - Precambrian Research 282:97-120	A7	Monte Orebe	metamorphic	meta_sedimentary	metagreywacke	Riacho do Pontal Orogen	Monte Orebe Complex		-8.31366	-40.5902	LA-ICP-MS	FRP294-053-Z39	1013	8	1035	8	1083	16	98		0.53	8
Caxito, FA et al, 2016 - Precambrian Research 282:97-120	A7	Monte Orebe	metamorphic	meta_sedimentary	metagreywacke	Riacho do Pontal Orogen	Monte Orebe Complex		-8.31366	-40.5902	LA-ICP-MS	FRP294-054-Z40	1027	7	1031	6	1040	11	100		0.32	7
Caxito, FA et al, 2016 - Precambrian Research 282:97-120	A7	Monte Orebe	metamorphic	meta_sedimentary	metagreywacke	Riacho do Pontal Orogen	Monte Orebe Complex		-8.31366	-40.5902	LA-ICP-MS	FRP294-055-Z41	982	6	1004	5	1053	7	98		0.3	6
Caxito, FA et al, 2016 - Precambrian Research 282:97-120	A7	Monte Orebe	metamorphic	meta_sedimentary	metagreywacke	Riacho do Pontal Orogen	Monte Orebe Complex		-8.31366	-40.5902	LA-ICP-MS	FRP294-056-Z42	1037	12	1038	11	1040	23	100		1.01	12
Caxito, FA et al, 2016 - Precambrian Research 282:97-120	A7	Monte Orebe	metamorphic	meta_sedimentary	metagreywacke	Riacho do Pontal Orogen	Monte Orebe Complex		-8.31366	-40.5902	LA-ICP-MS	FRP294-057-Z43	1081	11	1095	8	1124	9	99		0.32	11
Caxito, FA et al, 2016 - Precambrian Research 282:97-120	A7	Monte Orebe	metamorphic	meta_sedimentary	metagreywacke	Riacho do Pontal Orogen	Monte Orebe Complex		-8.31366	-40.5902	LA-ICP-MS	FRP294-058-Z44	955	6	969	5	1000	9	99		0.53	6
Caxito, FA et al, 2016 - Precambrian Research 282:97-120	A7	Monte Orebe	metamorphic	meta_sedimentary	metagreywacke	Riacho do Pontal Orogen	Monte Orebe Complex		-8.31366	-40.5902	LA-ICP-MS	FRP294-059-Z45	952	12	1052	10	1266	11	90		0.74	12
Caxito, FA et al, 2016 - Precambrian Research 282:97-120	A7	Monte Orebe	metamorphic	meta_sedimentary	metagreywacke	Riacho do Pontal Orogen	Monte Orebe Complex		-8.31366	-40.5902	LA-ICP-MS	FRP294-064-Z48	2544	19	2599	9	2641	8	98		0.78	8
Caxito, FA et al, 2016 - Precambrian Research 282:97-120	A7	Monte Orebe	metamorphic	meta_sedimentary	metagreywacke	Riacho do Pontal Orogen	Monte Orebe Complex		-8.31366	-40.5902	LA-ICP-MS	FRP294-065-Z49	1038	8	1034	8	1026	16	100		0.29	8
Caxito, FA et al, 2016 - Precambrian Research 282:97-120	A7	Monte Orebe	metamorphic	meta_sedimentary	metagreywacke	Riacho do Pontal Orogen	Monte Orebe Complex		-8.31366	-40.5902	LA-ICP-MS	FRP294-068-Z52	1047	9	1034	8	1005	16	101		0.82	9
Caxito, FA et al, 2016 - Precambrian Research 282:97-120	A7	Monte Orebe	metamorphic	meta_sedimentary	metagreywacke	Riacho do Pontal Orogen	Monte Orebe Complex		-8.31366	-40.5902	LA-ICP-MS	FRP294-069-Z53	3340	42	3293	17	3264	11	101		0.17	11
Caxito, FA et al, 2016 - Precambrian Research 282:97-120	A7	Monte Orebe	metamorphic	meta_sedimentary	metagreywacke	Riacho do Pontal Orogen	Monte Orebe Complex		-8.31366	-40.5902	LA-ICP-MS	FRP294-070-Z54	985	12	1027	18	1117	48	96		0.7	12
Caxito, FA et al, 2016 - Precambrian Research 282:97-120	A7	Monte Orebe	metamorphic	meta_sedimentary	metagreywacke	Riacho do Pontal Orogen	Monte Orebe Complex		-8.31366	-40.5902	LA-ICP-MS	FRP294-073-Z55	1819	12	1815	8	1810	10	100		0.48	10
Caxito, FA et al, 2016 - Precambrian Research 282:97-120	A7	Monte Orebe	metamorphic	meta_sedimentary	metagreywacke	Riacho do Pontal Orogen	Monte Orebe Complex		-8.31366	-40.5902	LA-ICP-MS	FRP294-074-Z56	1975	13	2016	8	2057	9	98		0.38	9
Caxito, FA et al, 2016 - Precambrian Research 282:97-120	A7	Monte Orebe	metamorphic	meta_sedimentary	metagreywacke	Riacho do Pontal Orogen	Monte Orebe Complex		-8.31366	-40.5902	LA-ICP-MS	FRP294-075-Z57	2028	16	2084	10	2139	10	97		0.37	10
Caxito, FA et al, 2016 - Precambrian Research 282:97-120	A7	Monte Orebe	metamorphic	meta_sedimentary	metagreywacke	Riacho do Pontal Orogen	Monte Orebe Complex		-8.31366	-40.5902	LA-ICP-MS	FRP294-076-Z58	973	9	995	8	1045	14	98		0.41	9
Caxito, FA et al, 2016 - Precambrian Research 282:97-120	A7	Monte Orebe	metamorphic	meta_sedimentary	metagreywacke	Riacho do Pontal Orogen	Monte Orebe Complex		-8.31366	-40.5902	LA-ICP-MS	FRP294-077-Z59	1012	9	1021	8	1039	15	99		0.54	9
Caxito, FA et al, 2016 - Precambrian Research 282:97-120	A7	Monte Orebe	metamorphic	meta_sedimentary	metagreywacke	Riacho do Pontal Orogen	Monte Orebe Complex		-8.31366	-40.5902	LA-ICP-MS	FRP294-078-Z60	1076	11	1093	9	1128	14	98		0.34	11
Caxito, FA et al, 2016 - Precambrian Research 282:97-120	A8	Poçao de Afranio	metamorphic	meta_sedimentary	metagreywacke	Riacho do Pontal Orogen	Mandacaru Formation		-8.63825	-41.312	LA-ICP-MS	FRP298-004-Z01	664	8	667	8	678	20	99		0.43	8
Caxito, FA et al, 2016 - Precambrian Research 282:97-120	A8	Poçao de Afranio	metamorphic	meta_sedimentary	metagreywacke	Riacho do Pontal Orogen	Mandacaru Formation		-8.63825	-41.312	LA-ICP-MS	FRP298-007-Z4	729	7	735	7	752	19	99		0.15	7
Caxito, FA et al, 2016 - Precambrian Research 282:97-120	A8	Poçao de Afranio	metamorphic	meta_sedimentary	metagreywacke	Riacho do Pontal Orogen	Mandacaru Formation		-8.63825	-41.312	LA-ICP-MS	FRP298-008-Z5	1853	9	1921	6	1996	6	96		0.38	6
Caxito, FA et al, 2016 - Precambrian Research 282:97-120	A8	Poçao de Afranio	metamorphic	meta_sedimentary	metagreywacke	Riacho do Pontal Orogen	Mandacaru Formation		-8.63825	-41.312	LA-ICP-MS	FRP298-009-Z6	634	10	661	11	754	36	96		0.26	10
Caxito, FA et al, 2016 - Precambrian Research 282:97-120	A8	Poçao de Afranio	metamorphic	meta_sedimentary	metagreywacke	Riacho do Pontal Orogen	Mandacaru Formation		-8.63825	-41.312	LA-ICP-MS	FRP298-017-Z12	2421	11	2557	7	2667	7	95		0.22	7
Caxito, FA et al, 2016 - Precambrian Research 282:97-120	A8	Poçao de Afranio	metamorphic	meta_sedimentary	metagreywacke	Riacho do Pontal Orogen	Mandacaru Formation		-8.63825	-41.312	LA-ICP-MS	FRP298-018-Z13	777	4	813	5	912	13	96		0.88	4
Caxito, FA et al, 2016 - Precambrian Research 282:97-120	A8	Poçao de Afranio	metamorphic	meta_sedimentary	metagreywacke	Riacho do Pontal Orogen	Mandacaru Formation		-8.63825	-41.312	LA-ICP-MS	FRP298-019-Z14	693	5	703	6	735	16	99		0.65	5
Caxito, FA et al, 2016 - Precambrian Research 282:97-120	A8	Poçao de Afranio	metamorphic	meta_sedimentary	metagreywacke	Riacho do Pontal Orogen	Mandacaru Formation		-8.63825	-41.312	LA-ICP-MS	FRP298-020-Z15	822	5	831	23	855	81	99		0.46	5
Caxito, FA et al, 2016 - Precambrian Research 282:97-120	A8	Poçao de Afranio	metamorphic	meta_sedimentary	metagreywacke	Riacho do Pontal Orogen	Mandacaru Formation		-8.63825	-41.312	LA-ICP-MS	FRP298-C_003-91500	1082	27	1072	22	1051	38	101		0.18	27
Caxito, FA et al, 2016 - Precambrian Research 282:97-120	A8	Poçao de Afranio	metamorphic	meta_sedimentary	metagreywacke	Riacho do Pontal Orogen	Mandacaru Formation		-8.63825	-41.312	LA-ICP-MS	FRP298-C_004-Z01	778	10	797	12	850	33	98		0.45	10
Caxito, FA et al, 2016 - Precambrian Research 282:97-120	A8	Poçao de Afranio	metamorphic	meta_sedimentary	metagreywacke	Riacho do Pontal Orogen	Mandacaru Formation		-8.63825	-41.312	LA-ICP-MS	FRP298-C_005-Z02	763	10	761	10	753	27	100		0.21	10
Caxito, FA et al, 2016 - Precambrian Research 282:97-120	A8	Poçao de Afranio	metamorphic	meta_sedimentary	metagreywacke	Riacho do Pontal Orogen	Mandacaru Formation		-8.63825	-41.312	LA-ICP-MS	FRP298-C_006-Z03	752	18	764	23	797	70	98		0.32	18
Caxito, FA et al, 2016 - Precambrian Research 282:97-120	A8	Poçao de Afranio	metamorphic	meta_sedimentary	metagreywacke	Riacho do Pontal Orogen	Mandacaru Formation		-8.63825	-41.312	LA-ICP-MS	FRP298-C_007-Z04	809	8	815	7	831	19	99		0.57	8
Caxito, FA et al, 2016 - Precambrian Research 282:97-120	A8	Poçao de Afranio	metamorphic	meta_sedimentary	metagreywacke	Riacho do Pontal Orogen	Mandacaru Formation		-8.63825	-41.312	LA-ICP-MS	FRP298-C_008-Z05	988	16	983	15	972	34	101		0.14	16
Caxito, FA et al, 2016 - Precambrian Research 282:97-120	A8	Poçao de Afranio	metamorphic	meta_sedimentary	metagreywacke	Riacho do Pontal Orogen	Mandacaru Formation		-8.63825	-41.312	LA-ICP-MS	FRP298-C_009-Z06	2049	23	2070	14	2090	14	99		0.24	14
Caxito, FA et al, 2016 - Precambrian Research 282:97-120	A8	Poçao de Afranio	metamorphic	meta_sedimentary	metagreywacke	Riacho do Pontal Orogen	Mandacaru Formation		-8.63825	-41.312	LA-ICP-MS	FRP298-C_010-Z07	653	10	668	13	719	46	98		0.58	10
Caxito, FA et al, 2016 - Precambrian Research 282:97-120	A8	Poçao de Afranio	metamorphic	meta_sedimentary	metagreywacke	Riacho do Pontal Orogen	Mandacaru Formation		-8.63825	-41.312	LA-ICP-MS	FRP298-C_013-Z08	2066	24	2109	16	2151	21	98		0.21	21
Caxito, FA et al, 2016 - Precambrian Research 282:97-120	A8	Poçao de Afranio	metamorphic	meta_sedimentary	metagreywacke	Riacho do Pontal Orogen	Mandacaru Formation		-8.63825	-41.312	LA-ICP-MS	FRP298-C_015-Z10	792	11	830	12	931	30	96		0.22	11
Caxito, FA et al, 2016 - Precambrian Research 282:97-120	A8	Poçao de Afranio	metamorphic	meta_sedimentary	metagreywacke	Riacho do Pontal Orogen	Mandacaru Formation		-8.63825	-41.312	LA-ICP-MS	FRP298-C_016-Z11	691	10	689	11	682	33	100		0.15	10
Caxito, FA et al, 2016 - Precambrian Research 282:97-120	A8	Poçao de Afranio	metamorphic	meta_sedimentary	metagreywacke	Riacho do Pontal Orogen	Mandacaru Formation		-8.63825	-41.312	LA-ICP-MS	FRP298-C_019-Z14	716	19	729	21	767	61	98		0.16	19
Caxito, FA et al, 2016 - Precambrian Research 282:97-120	A8	Poçao de Afranio	metamorphic	meta_sedimentary	metagreywacke	Riacho do Pontal Orogen	Mandacaru Formation		-8.63825	-41.312	LA-ICP-MS	FRP298-C_023-Z16	2382	26	2436	16	2481	18	98		0.18	18
Caxito, FA et al, 2016 - Precambrian Research 282:97-120	A8	Poçao de Afranio	metamorphic	meta_sedimentary	metagreywacke	Riacho do Pontal Orogen	Mandacaru Formation		-8.63825	-41.312	LA-ICP-MS	FRP298-C_024-Z17	2376	21	2441	12	2495	14	97		0.28	14
Caxito, FA et al, 2016 - Precambrian Research 282:97-120	A8	Poçao de Afranio	metamorphic	meta_sedimentary	metagreywacke	Riacho do Pontal Orogen	Mandacaru Formation		-8.63825	-41.312	LA-ICP-MS	FRP298-C_026-Z19	2067	18	2091	13	2115	18	99		0.56	18
Caxito, FA et al, 2016 - Precambrian Research 282:97-120	A8	Poçao de Afranio	metamorphic	meta_sedimentary	metagreywacke	Riacho do Pontal Orogen	Mandacaru Formation		-8.63825	-41.312	LA-ICP-MS	FRP298-C_028-Z21	1960	18	2013	11	2068	11	97		0.39	11
Caxito, FA et al, 2016 - Precambrian Research 282:97-120	A8	Poçao de Afranio	metamorphic	meta_sedimentary	metagreywacke	Riacho do Pontal Orogen	Mandacaru Formation		-8.63825	-41.312	LA-ICP-MS	FRP298-C_029-Z22	1950	12	1969	8	1988	11	99		0.41	11
Caxito, FA et al, 2016 - Precambrian Research 282:97-120	A8	Poçao de Afranio	metamorphic	meta_sedimentary	metagreywacke	Riacho do Pontal Orogen	Mandacaru Formation		-8.63825	-41.312	LA-ICP-MS	FRP298-C_030-Z23	1931	26	2004	18	2081	24	96		0.9	24
Caxito, FA et al, 2016 - Precambrian Research 282:97-120	A8	Poçao de Afranio	metamorphic	meta_sedimentary	metagreywacke	Riacho do Pontal Orogen	Mandacaru Formation		-8.63825	-41.312	LA-ICP-MS	FRP298-C_034-Z25	1018	8	1022	8	1031	16	100		0.27	8
Caxito, FA et al, 2016 - Precambrian Research 282:97-120	A8	Poçao de Afranio	metamorphic	meta_sedimentary	metagreywacke	Riacho do Pontal Orogen	Mandacaru Formation		-8.63825	-41.312	LA-ICP-MS	FRP298-C_035-Z26	682	12	702	12	768	34	97		0.22	12
Caxito, FA et al, 2016 - Precambrian Research 282:97-120	A8	Poçao de Afranio	metamorphic	meta_sedimentary	metagreywacke	Riacho do Pontal Orogen	Mandacaru Formation		-8.63825	-41.312	LA-ICP-MS	FRP298-C_037-Z28	769	8	811	9	929	27	95		0.57	8
Caxito, FA et al, 2016 - Precambrian Research 282:97-120	A8	Poçao de Afranio	metamorphic	meta_sedimentary	metagreywacke	Riacho do Pontal Orogen	Mandacaru Formation		-8.63825	-41.312	LA-ICP-MS	FRP298-C_038-Z29	2522	21	2579	12	2623	12	98		0.35	12
Caxito, FA et al, 2016 - Precambrian Research 282:97-120	A8	Poçao de Afranio	metamorphic	meta_sedimentary	metagreywacke	Riacho do Pontal Orogen	Mandacaru Formation		-8.63825	-41.312	LA-ICP-MS	FRP298-C_039-Z30	1810	15	1946	10	2095	12	93		0.46	12
Caxito, FA et al, 2016 - Precambrian Research 282:97-120	A8	Poçao de Afranio	metamorphic	meta_sedimentary	metagreywacke	Riacho do Pontal Orogen	Mandacaru Formation		-8.63825	-41.312	LA-ICP-MS	FRP298-C_040-91500	1017	26	1070	24	1180	47	95		0.18	26
Oliveira, EP et al, 2015 - Tectonophysics 662:183-194	3	Ribeirópolis	metamorphic	meta_sedimentary	Meta-arenite	Sergipano Belt	Vaza Barris Domain	Ribeirópolis Formation	-10.4934	-37.4692	SHRIMP	FS-104#10-1	1956	18			2038	19	96		0.64	19
Oliveira, EP et al, 2015 - Tectonophysics 662:183-194	3	Ribeirópolis	metamorphic	meta_sedimentary	Meta-arenite	Sergipano Belt	Vaza Barris Domain	Ribeirópolis Formation	-10.4934	-37.4692	SHRIMP	FS-104#1-1	2109	37			2192	39	96		0.65	39
Oliveira, EP et al, 2015 - Tectonophysics 662:183-194	3	Ribeirópolis	metamorphic	meta_sedimentary	Meta-arenite	Sergipano Belt	Vaza Barris Domain	Ribeirópolis Formation	-10.4934	-37.4692	SHRIMP	FS-104#11-2	2021	38			2198	36	91		0.59	36
Oliveira, EP et al, 2015 - Tectonophysics 662:183-194	3	Ribeirópolis	metamorphic	meta_sedimentary	Meta-arenite	Sergipano Belt	Vaza Barris Domain	Ribeirópolis Formation	-10.4934	-37.4692	SHRIMP	FS-104#12-1	1976	18			2168	17	90		0.58	17
Oliveira, EP et al, 2015 - Tectonophysics 662:183-194	3	Ribeirópolis	metamorphic	meta_sedimentary	Meta-arenite	Sergipano Belt	Vaza Barris Domain	Ribeirópolis Formation	-10.4934	-37.4692	SHRIMP	FS-104#13-1	2042	17			2124	16	96		0.37	16
Oliveira, EP et al, 2015 - Tectonophysics 662:183-194	3	Ribeirópolis	metamorphic	meta_sedimentary	Meta-arenite	Sergipano Belt	Vaza Barris Domain	Ribeirópolis Formation	-10.4934	-37.4692	SHRIMP	FS-104#14-1	2024	22			2140	17	94		0.5	17
Oliveira, EP et al, 2015 - Tectonophysics 662:183-194	3	Ribeirópolis	metamorphic	meta_sedimentary	Meta-arenite	Sergipano Belt	Vaza Barris Domain	Ribeirópolis Formation	-10.4934	-37.4692	SHRIMP	FS-104#15-1	1900	10			2003	9	95		0.22	9
Oliveira, EP et al, 2015 - Tectonophysics 662:183-194	3	Ribeirópolis	metamorphic	meta_sedimentary	Meta-arenite	Sergipano Belt	Vaza Barris Domain	Ribeirópolis Formation	-10.4934	-37.4692	SHRIMP	FS-104#16-1	2065	19			2140	13	96		0.58	13
Oliveira, EP et al, 2015 - Tectonophysics 662:183-194	3	Ribeirópolis	metamorphic	meta_sedimentary	Meta-arenite	Sergipano Belt	Vaza Barris Domain	Ribeirópolis Formation	-10.4934	-37.4692	SHRIMP	FS-104#17-1	2050	30			2151	29	95		0.44	29
Oliveira, EP et al, 2015 - Tectonophysics 662:183-194	3	Ribeirópolis	metamorphic	meta_sedimentary	Meta-arenite	Sergipano Belt	Vaza Barris Domain	Ribeirópolis Formation	-10.4934	-37.4692	SHRIMP	FS-104#18-1	2113	11			2154	8	98		0.45	8
Oliveira, EP et al, 2015 - Tectonophysics 662:183-194	3	Ribeirópolis	metamorphic	meta_sedimentary	Meta-arenite	Sergipano Belt	Vaza Barris Domain	Ribeirópolis Formation	-10.4934	-37.4692	SHRIMP	FS-104#20-1	2010	35			2057	70	98		0.37	70
Oliveira, EP et al, 2015 - Tectonophysics 662:183-194	3	Ribeirópolis	metamorphic	meta_sedimentary	Meta-arenite	Sergipano Belt	Vaza Barris Domain	Ribeirópolis Formation	-10.4934	-37.4692	SHRIMP	FS-104#2-1	2100	12			2149	11	98		0.41	11
Oliveira, EP et al, 2015 - Tectonophysics 662:183-194	3	Ribeirópolis	metamorphic	meta_sedimentary	Meta-arenite	Sergipano Belt	Vaza Barris Domain	Ribeirópolis Formation	-10.4934	-37.4692	SHRIMP	FS-104#22-1	2122	15			2148	10	99		0.3	10
Oliveira, EP et al, 2015 - Tectonophysics 662:183-194	3	Ribeirópolis	metamorphic	meta_sedimentary	Meta-arenite	Sergipano Belt	Vaza Barris Domain	Ribeirópolis Formation	-10.4934	-37.4692	SHRIMP	FS-104#23-1	2798	23			2870	10	97		1.16	10
Oliveira, EP et al, 2015 - Tectonophysics 662:183-194	3	Ribeirópolis	metamorphic	meta_sedimentary	Meta-arenite	Sergipano Belt	Vaza Barris Domain	Ribeirópolis Formation	-10.4934	-37.4692	SHRIMP	FS-104#24-1	2141	17			2158	13	99		0.37	13
Oliveira, EP et al, 2015 - Tectonophysics 662:183-194	3	Ribeirópolis	metamorphic	meta_sedimentary	Meta-arenite	Sergipano Belt	Vaza Barris Domain	Ribeirópolis Formation	-10.4934	-37.4692	SHRIMP	FS-104#25-1	2071	14			2152	11	96		0.66	11
Oliveira, EP et al, 2015 - Tectonophysics 662:183-194	3	Ribeirópolis	metamorphic	meta_sedimentary	Meta-arenite	Sergipano Belt	Vaza Barris Domain	Ribeirópolis Formation	-10.4934	-37.4692	SHRIMP	FS-104#26-1	2091	16			2170	13	96		0.73	13
Oliveira, EP et al, 2015 - Tectonophysics 662:183-194	3	Ribeirópolis	metamorphic	meta_sedimentary	Meta-arenite	Sergipano Belt	Vaza Barris Domain	Ribeirópolis Formation	-10.4934	-37.4692	SHRIMP	FS-104#27-1	2125	15			2136	12	99		0.4	12
Oliveira, EP et al, 2015 - Tectonophysics 662:183-194	3	Ribeirópolis	metamorphic	meta_sedimentary	Meta-arenite	Sergipano Belt	Vaza Barris Domain	Ribeirópolis Formation	-10.4934	-37.4692	SHRIMP	FS-104#28-1	2117	34			2123	24	100		0.74	24
Oliveira, EP et al, 2015 - Tectonophysics 662:183-194	3	Ribeirópolis	metamorphic	meta_sedimentary	Meta-arenite	Sergipano Belt	Vaza Barris Domain	Ribeirópolis Formation	-10.4934	-37.4692	SHRIMP	FS-104#29-1	2122	19			2166	19	98		0.46	19
Oliveira, EP et al, 2015 - Tectonophysics 662:183-194	3	Ribeirópolis	metamorphic	meta_sedimentary	Meta-arenite	Sergipano Belt	Vaza Barris Domain	Ribeirópolis Formation	-10.4934	-37.4692	SHRIMP	FS-104#30-1	2000	25			2078	36	96		0.46	36
Oliveira, EP et al, 2015 - Tectonophysics 662:183-194	3	Ribeirópolis	metamorphic	meta_sedimentary	Meta-arenite	Sergipano Belt	Vaza Barris Domain	Ribeirópolis Formation	-10.4934	-37.4692	SHRIMP	FS-104#3-1	2157	15			2148	13	100		0.88	13
Oliveira, EP et al, 2015 - Tectonophysics 662:183-194	3	Ribeirópolis	metamorphic	meta_sedimentary	Meta-arenite	Sergipano Belt	Vaza Barris Domain	Ribeirópolis Formation	-10.4934	-37.4692	SHRIMP	FS-104#32-1	2042	11			2147	9	95		0.89	9
Oliveira, EP et al, 2015 - Tectonophysics 662:183-194	3	Ribeirópolis	metamorphic	meta_sedimentary	Meta-arenite	Sergipano Belt	Vaza Barris Domain	Ribeirópolis Formation	-10.4934	-37.4692	SHRIMP	FS-104#33-1	2088	21			2122	18	98		0.38	18
Oliveira, EP et al, 2015 - Tectonophysics 662:183-194	3	Ribeirópolis	metamorphic	meta_sedimentary	Meta-arenite	Sergipano Belt	Vaza Barris Domain	Ribeirópolis Formation	-10.4934	-37.4692	SHRIMP	FS-104#34-1	2103	14			2157	11	97		0.87	11
Oliveira, EP et al, 2015 - Tectonophysics 662:183-194	3	Ribeirópolis	metamorphic	meta_sedimentary	Meta-arenite	Sergipano Belt	Vaza Barris Domain	Ribeirópolis Formation	-10.4934	-37.4692	SHRIMP	FS-104#35-1	2095	15			2143	12	98		0.16	12
Oliveira, EP et al, 2015 - Tectonophysics 662:183-194	3	Ribeirópolis	metamorphic	meta_sedimentary	Meta-arenite	Sergipano Belt	Vaza Barris Domain	Ribeirópolis Formation	-10.4934	-37.4692	SHRIMP	FS-104#36-1	2084	18			2103	17	99		0.48	17
Oliveira, EP et al, 2015 - Tectonophysics 662:183-194	3	Ribeirópolis	metamorphic	meta_sedimentary	Meta-arenite	Sergipano Belt	Vaza Barris Domain	Ribeirópolis Formation	-10.4934	-37.4692	SHRIMP	FS-104#37-1	2048	20			2151	21	95		0.29	21
Oliveira, EP et al, 2015 - Tectonophysics 662:183-194	3	Ribeirópolis	metamorphic	meta_sedimentary	Meta-arenite	Sergipano Belt	Vaza Barris Domain	Ribeirópolis Formation	-10.4934	-37.4692	SHRIMP	FS-104#38-1	2087	24			2125	21	98		0.71	21
Oliveira, EP et al, 2015 - Tectonophysics 662:183-194	3	Ribeirópolis	metamorphic	meta_sedimentary	Meta-arenite	Sergipano Belt	Vaza Barris Domain	Ribeirópolis Formation	-10.4934	-37.4692	SHRIMP	FS-104#39-1	2061	16			2181	13	94		0.69	13
Oliveira, EP et al, 2015 - Tectonophysics 662:183-194	3	Ribeirópolis	metamorphic	meta_sedimentary	Meta-arenite	Sergipano Belt	Vaza Barris Domain	Ribeirópolis Formation	-10.4934	-37.4692	SHRIMP	FS-104#40-1	2106	22			2168	21	97		0.38	21
Oliveira, EP et al, 2015 - Tectonophysics 662:183-194	3	Ribeirópolis	metamorphic	meta_sedimentary	Meta-arenite	Sergipano Belt	Vaza Barris Domain	Ribeirópolis Formation	-10.4934	-37.4692	SHRIMP	FS-104#4-1	1434	8			1504	13	95		0.22	13
Oliveira, EP et al, 2015 - Tectonophysics 662:183-194	3	Ribeirópolis	metamorphic	meta_sedimentary	Meta-arenite	Sergipano Belt	Vaza Barris Domain	Ribeirópolis Formation	-10.4934	-37.4692	SHRIMP	FS-104#41-1	2129	17			2146	15	99		0.37	15
Oliveira, EP et al, 2015 - Tectonophysics 662:183-194	3	Ribeirópolis	metamorphic	meta_sedimentary	Meta-arenite	Sergipano Belt	Vaza Barris Domain	Ribeirópolis Formation	-10.4934	-37.4692	SHRIMP	FS-104#42-1	1988	14			2070	13	96		0.76	13
Oliveira, EP et al, 2015 - Tectonophysics 662:183-194	3	Ribeirópolis	metamorphic	meta_sedimentary	Meta-arenite	Sergipano Belt	Vaza Barris Domain	Ribeirópolis Formation	-10.4934	-37.4692	SHRIMP	FS-104#43-1	2143	13			2188	10	98		0.29	10
Oliveira, EP et al, 2015 - Tectonophysics 662:183-194	3	Ribeirópolis	metamorphic	meta_sedimentary	Meta-arenite	Sergipano Belt	Vaza Barris Domain	Ribeirópolis Formation	-10.4934	-37.4692	SHRIMP	FS-104#44-1	2185	30			2109	15	103		0.65	15
Oliveira, EP et al, 2015 - Tectonophysics 662:183-194	3	Ribeirópolis	metamorphic	meta_sedimentary	Meta-arenite	Sergipano Belt	Vaza Barris Domain	Ribeirópolis Formation	-10.4934	-37.4692	SHRIMP	FS-104#45-1	2152	16			2150	12	100		0.41	12
Oliveira, EP et al, 2015 - Tectonophysics 662:183-194	3	Ribeirópolis	metamorphic	meta_sedimentary	Meta-arenite	Sergipano Belt	Vaza Barris Domain	Ribeirópolis Formation	-10.4934	-37.4692	SHRIMP	FS-104#46-1	813	4			780	24	104		1.11	4
Oliveira, EP et al, 2015 - Tectonophysics 662:183-194	3	Ribeirópolis	metamorphic	meta_sedimentary	Meta-arenite	Sergipano Belt	Vaza Barris Domain	Ribeirópolis Formation	-10.4934	-37.4692	SHRIMP	FS-104#47-1	2094	10			2132	8	98		0.13	8
Oliveira, EP et al, 2015 - Tectonophysics 662:183-194	3	Ribeirópolis	metamorphic	meta_sedimentary	Meta-arenite	Sergipano Belt	Vaza Barris Domain	Ribeirópolis Formation	-10.4934	-37.4692	SHRIMP	FS-104#48-1	2194	37			2118	52	103		0.48	52
Oliveira, EP et al, 2015 - Tectonophysics 662:183-194	3	Ribeirópolis	metamorphic	meta_sedimentary	Meta-arenite	Sergipano Belt	Vaza Barris Domain	Ribeirópolis Formation	-10.4934	-37.4692	SHRIMP	FS-104#49-1	792	5			850	31	93		0.64	5
Oliveira, EP et al, 2015 - Tectonophysics 662:183-194	3	Ribeirópolis	metamorphic	meta_sedimentary	Meta-arenite	Sergipano Belt	Vaza Barris Domain	Ribeirópolis Formation	-10.4934	-37.4692	SHRIMP	FS-104#50-1	2070	14			2129	12	97		0.94	12
Oliveira, EP et al, 2015 - Tectonophysics 662:183-194	3	Ribeirópolis	metamorphic	meta_sedimentary	Meta-arenite	Sergipano Belt	Vaza Barris Domain	Ribeirópolis Formation	-10.4934	-37.4692	SHRIMP	FS-104#5-1	2112	33			2084	48	101		0.75	48
Oliveira, EP et al, 2015 - Tectonophysics 662:183-194	3	Ribeirópolis	metamorphic	meta_sedimentary	Meta-arenite	Sergipano Belt	Vaza Barris Domain	Ribeirópolis Formation	-10.4934	-37.4692	SHRIMP	FS-104#51-1	2136	14			2181	10	98		0.52	10
Oliveira, EP et al, 2015 - Tectonophysics 662:183-194	3	Ribeirópolis	metamorphic	meta_sedimentary	Meta-arenite	Sergipano Belt	Vaza Barris Domain	Ribeirópolis Formation	-10.4934	-37.4692	SHRIMP	FS-104#52-1	2089	21			2130	22	98		0.21	22
Oliveira, EP et al, 2015 - Tectonophysics 662:183-194	3	Ribeirópolis	metamorphic	meta_sedimentary	Meta-arenite	Sergipano Belt	Vaza Barris Domain	Ribeirópolis Formation	-10.4934	-37.4692	SHRIMP	FS-104#53-1	2106	20			2154	19	98		0.33	19
Oliveira, EP et al, 2015 - Tectonophysics 662:183-194	3	Ribeirópolis	metamorphic	meta_sedimentary	Meta-arenite	Sergipano Belt	Vaza Barris Domain	Ribeirópolis Formation	-10.4934	-37.4692	SHRIMP	FS-104#54-1	789	5			837	41	94		0.8	5
Oliveira, EP et al, 2015 - Tectonophysics 662:183-194	3	Ribeirópolis	metamorphic	meta_sedimentary	Meta-arenite	Sergipano Belt	Vaza Barris Domain	Ribeirópolis Formation	-10.4934	-37.4692	SHRIMP	FS-104#55-1	796	6			832	25	95		0.51	6
Oliveira, EP et al, 2015 - Tectonophysics 662:183-194	3	Ribeirópolis	metamorphic	meta_sedimentary	Meta-arenite	Sergipano Belt	Vaza Barris Domain	Ribeirópolis Formation	-10.4934	-37.4692	SHRIMP	FS-104#57-1	2205	13			2162	9	102		0.47	9
Oliveira, EP et al, 2015 - Tectonophysics 662:183-194	3	Ribeirópolis	metamorphic	meta_sedimentary	Meta-arenite	Sergipano Belt	Vaza Barris Domain	Ribeirópolis Formation	-10.4934	-37.4692	SHRIMP	FS-104#58-1	2145	19			2174	13	99		0.53	13
Oliveira, EP et al, 2015 - Tectonophysics 662:183-194	3	Ribeirópolis	metamorphic	meta_sedimentary	Meta-arenite	Sergipano Belt	Vaza Barris Domain	Ribeirópolis Formation	-10.4934	-37.4692	SHRIMP	FS-104#59-1	2055	20			2160	15	95		0.21	15
Oliveira, EP et al, 2015 - Tectonophysics 662:183-194	3	Ribeirópolis	metamorphic	meta_sedimentary	Meta-arenite	Sergipano Belt	Vaza Barris Domain	Ribeirópolis Formation	-10.4934	-37.4692	SHRIMP	FS-104#60-1	2169	32			2127	26	102		0.5	26
Oliveira, EP et al, 2015 - Tectonophysics 662:183-194	3	Ribeirópolis	metamorphic	meta_sedimentary	Meta-arenite	Sergipano Belt	Vaza Barris Domain	Ribeirópolis Formation	-10.4934	-37.4692	SHRIMP	FS-104#6-1	2090	16			2135	15	98		0.28	15
Oliveira, EP et al, 2015 - Tectonophysics 662:183-194	3	Ribeirópolis	metamorphic	meta_sedimentary	Meta-arenite	Sergipano Belt	Vaza Barris Domain	Ribeirópolis Formation	-10.4934	-37.4692	SHRIMP	FS-104#61-1	2110	16			2160	15	98		0.5	15
Oliveira, EP et al, 2015 - Tectonophysics 662:183-194	3	Ribeirópolis	metamorphic	meta_sedimentary	Meta-arenite	Sergipano Belt	Vaza Barris Domain	Ribeirópolis Formation	-10.4934	-37.4692	SHRIMP	FS-104#62-1	2097	18			2141	15	98		0.42	15
Oliveira, EP et al, 2015 - Tectonophysics 662:183-194	3	Ribeirópolis	metamorphic	meta_sedimentary	Meta-arenite	Sergipano Belt	Vaza Barris Domain	Ribeirópolis Formation	-10.4934	-37.4692	SHRIMP	FS-104#63-1	2121	30			2130	24	100		0.31	24
Oliveira, EP et al, 2015 - Tectonophysics 662:183-194	3	Ribeirópolis	metamorphic	meta_sedimentary	Meta-arenite	Sergipano Belt	Vaza Barris Domain	Ribeirópolis Formation	-10.4934	-37.4692	SHRIMP	FS-104#7-1	2151	16			2146	14	100		0.55	14
Oliveira, EP et al, 2015 - Tectonophysics 662:183-194	3	Ribeirópolis	metamorphic	meta_sedimentary	Meta-arenite	Sergipano Belt	Vaza Barris Domain	Ribeirópolis Formation	-10.4934	-37.4692	SHRIMP	FS-104#8-1	2105	18			2119	15	99		0.58	15
Oliveira, EP et al, 2015 - Tectonophysics 662:183-194	3	Ribeirópolis	metamorphic	meta_sedimentary	Meta-arenite	Sergipano Belt	Vaza Barris Domain	Ribeirópolis Formation	-10.4934	-37.4692	SHRIMP	FS-104#9-1	2118	18			2162	15	98		0.43	15
Oliveira, EP et al, 2015 - Tectonophysics 662:183-194	3	Frei Paulo	metamorphic	meta_sedimentary	Quartzite	Sergipano Belt	Vaza Barris Domain	Itabaiana Formation	-10.4892	-37.5621	SHRIMP	FS-113#01-1	2225	17			2174	12	102		0.46	12
Oliveira, EP et al, 2015 - Tectonophysics 662:183-194	3	Frei Paulo	metamorphic	meta_sedimentary	Quartzite	Sergipano Belt	Vaza Barris Domain	Itabaiana Formation	-10.4892	-37.5621	SHRIMP	FS-113#03-1	2146	36			2161	28	99		0.55	28
Oliveira, EP et al, 2015 - Tectonophysics 662:183-194	3	Frei Paulo	metamorphic	meta_sedimentary	Quartzite	Sergipano Belt	Vaza Barris Domain	Itabaiana Formation	-10.4892	-37.5621	SHRIMP	FS-113#04-1	2169	21			2180	17	99		0.36	17
Oliveira, EP et al, 2015 - Tectonophysics 662:183-194	3	Frei Paulo	metamorphic	meta_sedimentary	Quartzite	Sergipano Belt	Vaza Barris Domain	Itabaiana Formation	-10.4892	-37.5621	SHRIMP	FS-113#06-1	2827	23			2861	18	99		0.71	18
Oliveira, EP et al, 2015 - Tectonophysics 662:183-194	3	Frei Paulo	metamorphic	meta_sedimentary	Quartzite	Sergipano Belt	Vaza Barris Domain	Itabaiana Formation	-10.4892	-37.5621	SHRIMP	FS-113#07-1	2081	20			2093	18	99		0.1	18
Oliveira, EP et al, 2015 - Tectonophysics 662:183-194	3	Frei Paulo	metamorphic	meta_sedimentary	Quartzite	Sergipano Belt	Vaza Barris Domain	Itabaiana Formation	-10.4892	-37.5621	SHRIMP	FS-113#08-1	2634	22			2694	39	98		0.62	39
Oliveira, EP et al, 2015 - Tectonophysics 662:183-194	3	Frei Paulo	metamorphic	meta_sedimentary	Quartzite	Sergipano Belt	Vaza Barris Domain	Itabaiana Formation	-10.4892	-37.5621	SHRIMP	FS-113#09-1	2691	27			2603	15	103		1.07	15
Oliveira, EP et al, 2015 - Tectonophysics 662:183-194	3	Frei Paulo	metamorphic	meta_sedimentary	Quartzite	Sergipano Belt	Vaza Barris Domain	Itabaiana Formation	-10.4892	-37.5621	SHRIMP	FS-113#11-1	2268	28			2250	26	101		0.38	26
Oliveira, EP et al, 2015 - Tectonophysics 662:183-194	3	Frei Paulo	metamorphic	meta_sedimentary	Quartzite	Sergipano Belt	Vaza Barris Domain	Itabaiana Formation	-10.4892	-37.5621	SHRIMP	FS-113#12-1	2245	20			2195	15	102		0.64	15
Oliveira, EP et al, 2015 - Tectonophysics 662:183-194	3	Frei Paulo	metamorphic	meta_sedimentary	Quartzite	Sergipano Belt	Vaza Barris Domain	Itabaiana Formation	-10.4892	-37.5621	SHRIMP	FS-113#13-1	2137	19			2191	17	97		0.65	17
Oliveira, EP et al, 2015 - Tectonophysics 662:183-194	3	Frei Paulo	metamorphic	meta_sedimentary	Quartzite	Sergipano Belt	Vaza Barris Domain	Itabaiana Formation	-10.4892	-37.5621	SHRIMP	FS-113#14-1	2058	22			2148	20	96		0.89	20
Oliveira, EP et al, 2015 - Tectonophysics 662:183-194	3	Frei Paulo	metamorphic	meta_sedimentary	Quartzite	Sergipano Belt	Vaza Barris Domain	Itabaiana Formation	-10.4892	-37.5621	SHRIMP	FS-113#15-1	2088	15			2164	12	96		0.29	12
Oliveira, EP et al, 2015 - Tectonophysics 662:183-194	3	Frei Paulo	metamorphic	meta_sedimentary	Quartzite	Sergipano Belt	Vaza Barris Domain	Itabaiana Formation	-10.4892	-37.5621	SHRIMP	FS-113#16-1	3234	32			3154	16	102		0.68	16
Oliveira, EP et al, 2015 - Tectonophysics 662:183-194	3	Frei Paulo	metamorphic	meta_sedimentary	Quartzite	Sergipano Belt	Vaza Barris Domain	Itabaiana Formation	-10.4892	-37.5621	SHRIMP	FS-113#17-1	2164	24			2116	28	102		0.45	28
Oliveira, EP et al, 2015 - Tectonophysics 662:183-194	3	Frei Paulo	metamorphic	meta_sedimentary	Quartzite	Sergipano Belt	Vaza Barris Domain	Itabaiana Formation	-10.4892	-37.5621	SHRIMP	FS-113#18-1	2174	19			2151	15	101		0.37	15
Oliveira, EP et al, 2015 - Tectonophysics 662:183-194	3	Frei Paulo	metamorphic	meta_sedimentary	Quartzite	Sergipano Belt	Vaza Barris Domain	Itabaiana Formation	-10.4892	-37.5621	SHRIMP	FS-113#19-1	2103	20			2121	18	99		0.51	18
Oliveira, EP et al, 2015 - Tectonophysics 662:183-194	3	Frei Paulo	metamorphic	meta_sedimentary	Quartzite	Sergipano Belt	Vaza Barris Domain	Itabaiana Formation	-10.4892	-37.5621	SHRIMP	FS-113#20-1	2025	14			1965	13	103		0.35	13
Oliveira, EP et al, 2015 - Tectonophysics 662:183-194	3	Frei Paulo	metamorphic	meta_sedimentary	Quartzite	Sergipano Belt	Vaza Barris Domain	Itabaiana Formation	-10.4892	-37.5621	SHRIMP	FS-113#21-1	1997	12			2014	9	99		0.13	9
Oliveira, EP et al, 2015 - Tectonophysics 662:183-194	3	Frei Paulo	metamorphic	meta_sedimentary	Quartzite	Sergipano Belt	Vaza Barris Domain	Itabaiana Formation	-10.4892	-37.5621	SHRIMP	FS-113#23-1	2574	20			2526	15	102		1.7	15
Oliveira, EP et al, 2015 - Tectonophysics 662:183-194	3	Frei Paulo	metamorphic	meta_sedimentary	Quartzite	Sergipano Belt	Vaza Barris Domain	Itabaiana Formation	-10.4892	-37.5621	SHRIMP	FS-113#24-1	2199	15			2159	11	102		0.35	11
Oliveira, EP et al, 2015 - Tectonophysics 662:183-194	3	Frei Paulo	metamorphic	meta_sedimentary	Quartzite	Sergipano Belt	Vaza Barris Domain	Itabaiana Formation	-10.4892	-37.5621	SHRIMP	FS-113#25-1	2075	14			2027	13	102		0.59	13
Oliveira, EP et al, 2015 - Tectonophysics 662:183-194	3	Frei Paulo	metamorphic	meta_sedimentary	Quartzite	Sergipano Belt	Vaza Barris Domain	Itabaiana Formation	-10.4892	-37.5621	SHRIMP	FS-113#26-1	2137	18			2135	15	100		0.43	15
Oliveira, EP et al, 2015 - Tectonophysics 662:183-194	3	Frei Paulo	metamorphic	meta_sedimentary	Quartzite	Sergipano Belt	Vaza Barris Domain	Itabaiana Formation	-10.4892	-37.5621	SHRIMP	FS-113#27-1	2195	14			2151	9	102		0.5	9
Oliveira, EP et al, 2015 - Tectonophysics 662:183-194	3	Frei Paulo	metamorphic	meta_sedimentary	Quartzite	Sergipano Belt	Vaza Barris Domain	Itabaiana Formation	-10.4892	-37.5621	SHRIMP	FS-113#28-1	2249	23			2257	27	100		0.34	27
Oliveira, EP et al, 2015 - Tectonophysics 662:183-194	3	Frei Paulo	metamorphic	meta_sedimentary	Quartzite	Sergipano Belt	Vaza Barris Domain	Itabaiana Formation	-10.4892	-37.5621	SHRIMP	FS-113#29-1	2031	15			2020	14	101		0.39	14
Oliveira, EP et al, 2015 - Tectonophysics 662:183-194	3	Carira	metamorphic	meta_sedimentary	Meta-greywacke	Sergipano Belt	Vaza Barris Domain	Frei Paulo Formation	-10.4602	-37.7218	SHRIMP	FS-118#1003	1003	8			936	28	107		0.42	8
Oliveira, EP et al, 2015 - Tectonophysics 662:183-194	3	Carira	metamorphic	meta_sedimentary	Meta-greywacke	Sergipano Belt	Vaza Barris Domain	Frei Paulo Formation	-10.4602	-37.7218	SHRIMP	FS-118#1018	1018	11			1110	50	91		1.18	11
Oliveira, EP et al, 2015 - Tectonophysics 662:183-194	3	Carira	metamorphic	meta_sedimentary	Meta-greywacke	Sergipano Belt	Vaza Barris Domain	Frei Paulo Formation	-10.4602	-37.7218	SHRIMP	FS-118#1024	1024	6			985	31	104		0.83	6
Oliveira, EP et al, 2015 - Tectonophysics 662:183-194	3	Carira	metamorphic	meta_sedimentary	Meta-greywacke	Sergipano Belt	Vaza Barris Domain	Frei Paulo Formation	-10.4602	-37.7218	SHRIMP	FS-118#1033	1033	8			979	40	105		1.12	8
Oliveira, EP et al, 2015 - Tectonophysics 662:183-194	3	Carira	metamorphic	meta_sedimentary	Meta-greywacke	Sergipano Belt	Vaza Barris Domain	Frei Paulo Formation	-10.4602	-37.7218	SHRIMP	FS-118#1033	1033	9			1024	38	101		0.55	9
Oliveira, EP et al, 2015 - Tectonophysics 662:183-194	3	Carira	metamorphic	meta_sedimentary	Meta-greywacke	Sergipano Belt	Vaza Barris Domain	Frei Paulo Formation	-10.4602	-37.7218	SHRIMP	FS-118#1035	1035	9			962	36	107		1.72	9
Oliveira, EP et al, 2015 - Tectonophysics 662:183-194	3	Carira	metamorphic	meta_sedimentary	Meta-greywacke	Sergipano Belt	Vaza Barris Domain	Frei Paulo Formation	-10.4602	-37.7218	SHRIMP	FS-118#1043	1043	9			1006	32	103		1.44	9
Oliveira, EP et al, 2015 - Tectonophysics 662:183-194	3	Carira	metamorphic	meta_sedimentary	Meta-greywacke	Sergipano Belt	Vaza Barris Domain	Frei Paulo Formation	-10.4602	-37.7218	SHRIMP	FS-118#1055	1055	12			986	39	107		2.05	12
Oliveira, EP et al, 2015 - Tectonophysics 662:183-194	3	Carira	metamorphic	meta_sedimentary	Meta-greywacke	Sergipano Belt	Vaza Barris Domain	Frei Paulo Formation	-10.4602	-37.7218	SHRIMP	FS-118#1087	1087	8			1041	31	104		0.62	8
Oliveira, EP et al, 2015 - Tectonophysics 662:183-194	3	Carira	metamorphic	meta_sedimentary	Meta-greywacke	Sergipano Belt	Vaza Barris Domain	Frei Paulo Formation	-10.4602	-37.7218	SHRIMP	FS-118#1100	1100	8			1112	29	99		1.19	8
Oliveira, EP et al, 2015 - Tectonophysics 662:183-194	3	Carira	metamorphic	meta_sedimentary	Meta-greywacke	Sergipano Belt	Vaza Barris Domain	Frei Paulo Formation	-10.4602	-37.7218	SHRIMP	FS-118#1105	1105	6			1097	21	101		0.94	6
Oliveira, EP et al, 2015 - Tectonophysics 662:183-194	3	Carira	metamorphic	meta_sedimentary	Meta-greywacke	Sergipano Belt	Vaza Barris Domain	Frei Paulo Formation	-10.4602	-37.7218	SHRIMP	FS-118#1117	1117	9			1078	31	103		1.03	9
Oliveira, EP et al, 2015 - Tectonophysics 662:183-194	3	Carira	metamorphic	meta_sedimentary	Meta-greywacke	Sergipano Belt	Vaza Barris Domain	Frei Paulo Formation	-10.4602	-37.7218	SHRIMP	FS-118#1149	1149	13			1155	47	99		0.91	13
Oliveira, EP et al, 2015 - Tectonophysics 662:183-194	3	Carira	metamorphic	meta_sedimentary	Meta-greywacke	Sergipano Belt	Vaza Barris Domain	Frei Paulo Formation	-10.4602	-37.7218	SHRIMP	FS-118#1426	1426	12			1479	29	96		0.56	29
Oliveira, EP et al, 2015 - Tectonophysics 662:183-194	3	Carira	metamorphic	meta_sedimentary	Meta-greywacke	Sergipano Belt	Vaza Barris Domain	Frei Paulo Formation	-10.4602	-37.7218	SHRIMP	FS-118#1447	1447	13			1400	21	103		0.71	21
Oliveira, EP et al, 2015 - Tectonophysics 662:183-194	3	Carira	metamorphic	meta_sedimentary	Meta-greywacke	Sergipano Belt	Vaza Barris Domain	Frei Paulo Formation	-10.4602	-37.7218	SHRIMP	FS-118#1821	1821	22			1841	30	99		0.93	30
Oliveira, EP et al, 2015 - Tectonophysics 662:183-194	3	Carira	metamorphic	meta_sedimentary	Meta-greywacke	Sergipano Belt	Vaza Barris Domain	Frei Paulo Formation	-10.4602	-37.7218	SHRIMP	FS-118#1849	1849	37			1886	35	98		1.76	35
Oliveira, EP et al, 2015 - Tectonophysics 662:183-194	3	Carira	metamorphic	meta_sedimentary	Meta-greywacke	Sergipano Belt	Vaza Barris Domain	Frei Paulo Formation	-10.4602	-37.7218	SHRIMP	FS-118#1912	1912	24			1850	24	103		0.72	24
Oliveira, EP et al, 2015 - Tectonophysics 662:183-194	3	Carira	metamorphic	meta_sedimentary	Meta-greywacke	Sergipano Belt	Vaza Barris Domain	Frei Paulo Formation	-10.4602	-37.7218	SHRIMP	FS-118#1918	1918	16			1861	16	103		1.14	16
Oliveira, EP et al, 2015 - Tectonophysics 662:183-194	3	Carira	metamorphic	meta_sedimentary	Meta-greywacke	Sergipano Belt	Vaza Barris Domain	Frei Paulo Formation	-10.4602	-37.7218	SHRIMP	FS-118#1918	1918	7			1877	7	102		0.64	7
Oliveira, EP et al, 2015 - Tectonophysics 662:183-194	3	Carira	metamorphic	meta_sedimentary	Meta-greywacke	Sergipano Belt	Vaza Barris Domain	Frei Paulo Formation	-10.4602	-37.7218	SHRIMP	FS-118#1928	1928	13			1858	12	104		0.9	12
Oliveira, EP et al, 2015 - Tectonophysics 662:183-194	3	Carira	metamorphic	meta_sedimentary	Meta-greywacke	Sergipano Belt	Vaza Barris Domain	Frei Paulo Formation	-10.4602	-37.7218	SHRIMP	FS-118#1940	1940	9			1848	9	105		0.73	9
Oliveira, EP et al, 2015 - Tectonophysics 662:183-194	3	Carira	metamorphic	meta_sedimentary	Meta-greywacke	Sergipano Belt	Vaza Barris Domain	Frei Paulo Formation	-10.4602	-37.7218	SHRIMP	FS-118#1945	1945	14			1948	11	100		0.78	11
Oliveira, EP et al, 2015 - Tectonophysics 662:183-194	3	Carira	metamorphic	meta_sedimentary	Meta-greywacke	Sergipano Belt	Vaza Barris Domain	Frei Paulo Formation	-10.4602	-37.7218	SHRIMP	FS-118#1953	1953	12			1902	10	103		0.26	10
Oliveira, EP et al, 2015 - Tectonophysics 662:183-194	3	Carira	metamorphic	meta_sedimentary	Meta-greywacke	Sergipano Belt	Vaza Barris Domain	Frei Paulo Formation	-10.4602	-37.7218	SHRIMP	FS-118#1965	1965	11			1994	11	99		0.2	11
Oliveira, EP et al, 2015 - Tectonophysics 662:183-194	3	Carira	metamorphic	meta_sedimentary	Meta-greywacke	Sergipano Belt	Vaza Barris Domain	Frei Paulo Formation	-10.4602	-37.7218	SHRIMP	FS-118#2083	2083	15			2092	15	100		0.54	15
Oliveira, EP et al, 2015 - Tectonophysics 662:183-194	3	Carira	metamorphic	meta_sedimentary	Meta-greywacke	Sergipano Belt	Vaza Barris Domain	Frei Paulo Formation	-10.4602	-37.7218	SHRIMP	FS-118#2092	2092	15			2045	21	102		0.47	21
Oliveira, EP et al, 2015 - Tectonophysics 662:183-194	3	Carira	metamorphic	meta_sedimentary	Meta-greywacke	Sergipano Belt	Vaza Barris Domain	Frei Paulo Formation	-10.4602	-37.7218	SHRIMP	FS-118#2228	2228	10			2163	8	103		1.44	8
Oliveira, EP et al, 2015 - Tectonophysics 662:183-194	3	Carira	metamorphic	meta_sedimentary	Meta-greywacke	Sergipano Belt	Vaza Barris Domain	Frei Paulo Formation	-10.4602	-37.7218	SHRIMP	FS-118#2445	2445	15			2470	30	99		0.46	30
Oliveira, EP et al, 2015 - Tectonophysics 662:183-194	3	Carira	metamorphic	meta_sedimentary	Meta-greywacke	Sergipano Belt	Vaza Barris Domain	Frei Paulo Formation	-10.4602	-37.7218	SHRIMP	FS-118#2650	2650	7			2632	3	101		0.35	3
Oliveira, EP et al, 2015 - Tectonophysics 662:183-194	3	Carira	metamorphic	meta_sedimentary	Meta-greywacke	Sergipano Belt	Vaza Barris Domain	Frei Paulo Formation	-10.4602	-37.7218	SHRIMP	FS-118#2658	2658	16			2622	7	101		0.29	7
Oliveira, EP et al, 2015 - Tectonophysics 662:183-194	3	Carira	metamorphic	meta_sedimentary	Meta-greywacke	Sergipano Belt	Vaza Barris Domain	Frei Paulo Formation	-10.4602	-37.7218	SHRIMP	FS-118#2770	2770	16			2676	6	103		0.94	6
Oliveira, EP et al, 2015 - Tectonophysics 662:183-194	3	Carira	metamorphic	meta_sedimentary	Meta-greywacke	Sergipano Belt	Vaza Barris Domain	Frei Paulo Formation	-10.4602	-37.7218	SHRIMP	FS-118#2784	2784	14			2712	6	103		0.56	6
Oliveira, EP et al, 2015 - Tectonophysics 662:183-194	3	Carira	metamorphic	meta_sedimentary	Meta-greywacke	Sergipano Belt	Vaza Barris Domain	Frei Paulo Formation	-10.4602	-37.7218	SHRIMP	FS-118#3286	3286	21			3214	6	102		1.08	6
Oliveira, EP et al, 2015 - Tectonophysics 662:183-194	3	Carira	metamorphic	meta_sedimentary	Meta-greywacke	Sergipano Belt	Vaza Barris Domain	Frei Paulo Formation	-10.4602	-37.7218	SHRIMP	FS-118#615	615	4			630	42	98		0.56	4
Oliveira, EP et al, 2015 - Tectonophysics 662:183-194	3	Carira	metamorphic	meta_sedimentary	Meta-greywacke	Sergipano Belt	Vaza Barris Domain	Frei Paulo Formation	-10.4602	-37.7218	SHRIMP	FS-118#641	641	4			599	35	107		1.29	4
Oliveira, EP et al, 2015 - Tectonophysics 662:183-194	3	Carira	metamorphic	meta_sedimentary	Meta-greywacke	Sergipano Belt	Vaza Barris Domain	Frei Paulo Formation	-10.4602	-37.7218	SHRIMP	FS-118#680	680	5			726	46	93		0.65	5
Oliveira, EP et al, 2015 - Tectonophysics 662:183-194	3	Carira	metamorphic	meta_sedimentary	Meta-greywacke	Sergipano Belt	Vaza Barris Domain	Frei Paulo Formation	-10.4602	-37.7218	SHRIMP	FS-118#681	681	5			621	32	109		1.62	5
Oliveira, EP et al, 2015 - Tectonophysics 662:183-194	3	Carira	metamorphic	meta_sedimentary	Meta-greywacke	Sergipano Belt	Vaza Barris Domain	Frei Paulo Formation	-10.4602	-37.7218	SHRIMP	FS-118#692	692	4			674	33	103		0.26	4
Oliveira, EP et al, 2015 - Tectonophysics 662:183-194	3	Carira	metamorphic	meta_sedimentary	Meta-greywacke	Sergipano Belt	Vaza Barris Domain	Frei Paulo Formation	-10.4602	-37.7218	SHRIMP	FS-118#721	721	4			700	20	103		0.53	4
Oliveira, EP et al, 2015 - Tectonophysics 662:183-194	3	Carira	metamorphic	meta_sedimentary	Meta-greywacke	Sergipano Belt	Vaza Barris Domain	Frei Paulo Formation	-10.4602	-37.7218	SHRIMP	FS-118#846	846	4			784	28	107		0.58	4
Oliveira, EP et al, 2015 - Tectonophysics 662:183-194	3	Carira	metamorphic	meta_sedimentary	Meta-greywacke	Sergipano Belt	Vaza Barris Domain	Frei Paulo Formation	-10.4602	-37.7218	SHRIMP	FS-118#907	907	8			928	35	98		0.93	8
Oliveira, EP et al, 2015 - Tectonophysics 662:183-194	3	Carira	metamorphic	meta_sedimentary	Meta-greywacke	Sergipano Belt	Vaza Barris Domain	Frei Paulo Formation	-10.4602	-37.7218	SHRIMP	FS-118#910	910	7			883	30	103		0.54	7
Oliveira, EP et al, 2015 - Tectonophysics 662:183-194	3	Carira	metamorphic	meta_sedimentary	Meta-greywacke	Sergipano Belt	Vaza Barris Domain	Frei Paulo Formation	-10.4602	-37.7218	SHRIMP	FS-118#963	963	12			922	56	104		0.62	12
Oliveira, EP et al, 2015 - Tectonophysics 662:183-194	3	Carira	metamorphic	meta_sedimentary	Meta-greywacke	Sergipano Belt	Vaza Barris Domain	Frei Paulo Formation	-10.4602	-37.7218	SHRIMP	FS-118#965	965	8			954	26	101		0.37	8
Oliveira, EP et al, 2015 - Tectonophysics 662:183-194	3	Pinhão	metamorphic	meta_sedimentary	Meta-diamictite	Sergipano Belt	Vaza Barris Domain	Palestina Formation	-10.6201	-37.7456	SHRIMP	FS-123#10-1	980	4			999	15	98		0.81	4
Oliveira, EP et al, 2015 - Tectonophysics 662:183-194	3	Pinhão	metamorphic	meta_sedimentary	Meta-diamictite	Sergipano Belt	Vaza Barris Domain	Palestina Formation	-10.6201	-37.7456	SHRIMP	FS-123#13-1	2350	11			2446	6	96		0.35	6
Oliveira, EP et al, 2015 - Tectonophysics 662:183-194	3	Pinhão	metamorphic	meta_sedimentary	Meta-diamictite	Sergipano Belt	Vaza Barris Domain	Palestina Formation	-10.6201	-37.7456	SHRIMP	FS-123#14-1	817	4			803	19	102		0.59	4
Oliveira, EP et al, 2015 - Tectonophysics 662:183-194	3	Pinhão	metamorphic	meta_sedimentary	Meta-diamictite	Sergipano Belt	Vaza Barris Domain	Palestina Formation	-10.6201	-37.7456	SHRIMP	FS-123#15-1	631	3			637	134	99		1.09	3
Oliveira, EP et al, 2015 - Tectonophysics 662:183-194	3	Pinhão	metamorphic	meta_sedimentary	Meta-diamictite	Sergipano Belt	Vaza Barris Domain	Palestina Formation	-10.6201	-37.7456	SHRIMP	FS-123#16-1	1912	8			1992	9	96		0.46	9
Oliveira, EP et al, 2015 - Tectonophysics 662:183-194	3	Pinhão	metamorphic	meta_sedimentary	Meta-diamictite	Sergipano Belt	Vaza Barris Domain	Palestina Formation	-10.6201	-37.7456	SHRIMP	FS-123#18-1	721	5			699	47	103		0.48	5
Oliveira, EP et al, 2015 - Tectonophysics 662:183-194	3	Pinhão	metamorphic	meta_sedimentary	Meta-diamictite	Sergipano Belt	Vaza Barris Domain	Palestina Formation	-10.6201	-37.7456	SHRIMP	FS-123#19-1	895	7			966	28	92		0.3	7
Oliveira, EP et al, 2015 - Tectonophysics 662:183-194	3	Pinhão	metamorphic	meta_sedimentary	Meta-diamictite	Sergipano Belt	Vaza Barris Domain	Palestina Formation	-10.6201	-37.7456	SHRIMP	FS-123#2-1	758	4			732	22	103		0.39	4
Oliveira, EP et al, 2015 - Tectonophysics 662:183-194	3	Pinhão	metamorphic	meta_sedimentary	Meta-diamictite	Sergipano Belt	Vaza Barris Domain	Palestina Formation	-10.6201	-37.7456	SHRIMP	FS-123#22-1	809	5			833	20	97		0.6	5
Oliveira, EP et al, 2015 - Tectonophysics 662:183-194	3	Pinhão	metamorphic	meta_sedimentary	Meta-diamictite	Sergipano Belt	Vaza Barris Domain	Palestina Formation	-10.6201	-37.7456	SHRIMP	FS-123#23-1	674	6			650	46	104		0.68	6
Oliveira, EP et al, 2015 - Tectonophysics 662:183-194	3	Pinhão	metamorphic	meta_sedimentary	Meta-diamictite	Sergipano Belt	Vaza Barris Domain	Palestina Formation	-10.6201	-37.7456	SHRIMP	FS-123#24-1	984	5			1026	18	96		0.52	5
Oliveira, EP et al, 2015 - Tectonophysics 662:183-194	3	Pinhão	metamorphic	meta_sedimentary	Meta-diamictite	Sergipano Belt	Vaza Barris Domain	Palestina Formation	-10.6201	-37.7456	SHRIMP	FS-123#26-1	757	3			782	19	97		0.23	3
Oliveira, EP et al, 2015 - Tectonophysics 662:183-194	3	Pinhão	metamorphic	meta_sedimentary	Meta-diamictite	Sergipano Belt	Vaza Barris Domain	Palestina Formation	-10.6201	-37.7456	SHRIMP	FS-123#27-1	2021	7			2111	6	96		0.23	6
Oliveira, EP et al, 2015 - Tectonophysics 662:183-194	3	Pinhão	metamorphic	meta_sedimentary	Meta-diamictite	Sergipano Belt	Vaza Barris Domain	Palestina Formation	-10.6201	-37.7456	SHRIMP	FS-123#29-1	1980	8			2036	7	97		0.41	7
Oliveira, EP et al, 2015 - Tectonophysics 662:183-194	3	Pinhão	metamorphic	meta_sedimentary	Meta-diamictite	Sergipano Belt	Vaza Barris Domain	Palestina Formation	-10.6201	-37.7456	SHRIMP	FS-123#30-1	2400	12			2482	8	97		0.72	8
Oliveira, EP et al, 2015 - Tectonophysics 662:183-194	3	Pinhão	metamorphic	meta_sedimentary	Meta-diamictite	Sergipano Belt	Vaza Barris Domain	Palestina Formation	-10.6201	-37.7456	SHRIMP	FS-123#31-1	718	3			677	20	106		0.23	3
Oliveira, EP et al, 2015 - Tectonophysics 662:183-194	3	Pinhão	metamorphic	meta_sedimentary	Meta-diamictite	Sergipano Belt	Vaza Barris Domain	Palestina Formation	-10.6201	-37.7456	SHRIMP	FS-123#33-1	1017	5			1015	21	100		1.33	5
Oliveira, EP et al, 2015 - Tectonophysics 662:183-194	3	Pinhão	metamorphic	meta_sedimentary	Meta-diamictite	Sergipano Belt	Vaza Barris Domain	Palestina Formation	-10.6201	-37.7456	SHRIMP	FS-123#35-1	1004	7			1014	25	99		0.26	7
Oliveira, EP et al, 2015 - Tectonophysics 662:183-194	3	Pinhão	metamorphic	meta_sedimentary	Meta-diamictite	Sergipano Belt	Vaza Barris Domain	Palestina Formation	-10.6201	-37.7456	SHRIMP	FS-123#36-1	820	5			835	24	98		0.37	5
Oliveira, EP et al, 2015 - Tectonophysics 662:183-194	3	Pinhão	metamorphic	meta_sedimentary	Meta-diamictite	Sergipano Belt	Vaza Barris Domain	Palestina Formation	-10.6201	-37.7456	SHRIMP	FS-123#37-1	803	4			808	30	99		0.5	4
Oliveira, EP et al, 2015 - Tectonophysics 662:183-194	3	Pinhão	metamorphic	meta_sedimentary	Meta-diamictite	Sergipano Belt	Vaza Barris Domain	Palestina Formation	-10.6201	-37.7456	SHRIMP	FS-123#38-1	841	4			892	28	94		0.81	4
Oliveira, EP et al, 2015 - Tectonophysics 662:183-194	3	Pinhão	metamorphic	meta_sedimentary	Meta-diamictite	Sergipano Belt	Vaza Barris Domain	Palestina Formation	-10.6201	-37.7456	SHRIMP	FS-123#39-1	966	5			946	17	102		0.89	5
Oliveira, EP et al, 2015 - Tectonophysics 662:183-194	3	Pinhão	metamorphic	meta_sedimentary	Meta-diamictite	Sergipano Belt	Vaza Barris Domain	Palestina Formation	-10.6201	-37.7456	SHRIMP	FS-123#40-1	729	4			755	36	97		0.27	4
Oliveira, EP et al, 2015 - Tectonophysics 662:183-194	3	Pinhão	metamorphic	meta_sedimentary	Meta-diamictite	Sergipano Belt	Vaza Barris Domain	Palestina Formation	-10.6201	-37.7456	SHRIMP	FS-123#4-1	754	5			804	34	93		0.78	5
Oliveira, EP et al, 2015 - Tectonophysics 662:183-194	3	Pinhão	metamorphic	meta_sedimentary	Meta-diamictite	Sergipano Belt	Vaza Barris Domain	Palestina Formation	-10.6201	-37.7456	SHRIMP	FS-123#41-1	822	6			761	50	107		0.66	6
Oliveira, EP et al, 2015 - Tectonophysics 662:183-194	3	Pinhão	metamorphic	meta_sedimentary	Meta-diamictite	Sergipano Belt	Vaza Barris Domain	Palestina Formation	-10.6201	-37.7456	SHRIMP	FS-123#42-1	672	2			673	13	100		0.42	2
Oliveira, EP et al, 2015 - Tectonophysics 662:183-194	3	Pinhão	metamorphic	meta_sedimentary	Meta-diamictite	Sergipano Belt	Vaza Barris Domain	Palestina Formation	-10.6201	-37.7456	SHRIMP	FS-123#43-1	810	7			869	30	93		1.07	7
Oliveira, EP et al, 2015 - Tectonophysics 662:183-194	3	Pinhão	metamorphic	meta_sedimentary	Meta-diamictite	Sergipano Belt	Vaza Barris Domain	Palestina Formation	-10.6201	-37.7456	SHRIMP	FS-123#44-1	671	5			664	42	101		0.45	5
Oliveira, EP et al, 2015 - Tectonophysics 662:183-194	3	Pinhão	metamorphic	meta_sedimentary	Meta-diamictite	Sergipano Belt	Vaza Barris Domain	Palestina Formation	-10.6201	-37.7456	SHRIMP	FS-123#45-1	893	3			928	16	96		0.79	3
Oliveira, EP et al, 2015 - Tectonophysics 662:183-194	3	Pinhão	metamorphic	meta_sedimentary	Meta-diamictite	Sergipano Belt	Vaza Barris Domain	Palestina Formation	-10.6201	-37.7456	SHRIMP	FS-123#46-1	799	8			747	217	107		0.64	8
Oliveira, EP et al, 2015 - Tectonophysics 662:183-194	3	Pinhão	metamorphic	meta_sedimentary	Meta-diamictite	Sergipano Belt	Vaza Barris Domain	Palestina Formation	-10.6201	-37.7456	SHRIMP	FS-123#47-1	2425	11			2451	7	99		2.23	7
Oliveira, EP et al, 2015 - Tectonophysics 662:183-194	3	Pinhão	metamorphic	meta_sedimentary	Meta-diamictite	Sergipano Belt	Vaza Barris Domain	Palestina Formation	-10.6201	-37.7456	SHRIMP	FS-123#49-1	794	3			799	16	99		0.5	3
Oliveira, EP et al, 2015 - Tectonophysics 662:183-194	3	Pinhão	metamorphic	meta_sedimentary	Meta-diamictite	Sergipano Belt	Vaza Barris Domain	Palestina Formation	-10.6201	-37.7456	SHRIMP	FS-123#50-1	615	3			628	23	98		0.48	3
Oliveira, EP et al, 2015 - Tectonophysics 662:183-194	3	Pinhão	metamorphic	meta_sedimentary	Meta-diamictite	Sergipano Belt	Vaza Barris Domain	Palestina Formation	-10.6201	-37.7456	SHRIMP	FS-123#5-1	829	4			906	21	91		0.44	4
Oliveira, EP et al, 2015 - Tectonophysics 662:183-194	3	Pinhão	metamorphic	meta_sedimentary	Meta-diamictite	Sergipano Belt	Vaza Barris Domain	Palestina Formation	-10.6201	-37.7456	SHRIMP	FS-123#51-1	975	7			935	39	104		0.95	7
Oliveira, EP et al, 2015 - Tectonophysics 662:183-194	3	Pinhão	metamorphic	meta_sedimentary	Meta-diamictite	Sergipano Belt	Vaza Barris Domain	Palestina Formation	-10.6201	-37.7456	SHRIMP	FS-123#52-1	788	8			859	47	91		0.39	8
Oliveira, EP et al, 2015 - Tectonophysics 662:183-194	3	Pinhão	metamorphic	meta_sedimentary	Meta-diamictite	Sergipano Belt	Vaza Barris Domain	Palestina Formation	-10.6201	-37.7456	SHRIMP	FS-123#6-1	2024	11			2098	14	96		0.46	14
Oliveira, EP et al, 2015 - Tectonophysics 662:183-194	3	Pinhão	metamorphic	meta_sedimentary	Meta-diamictite	Sergipano Belt	Vaza Barris Domain	Palestina Formation	-10.6201	-37.7456	SHRIMP	FS-123#7-1	732	3			749	16	98		0.24	3
Oliveira, EP et al, 2015 - Tectonophysics 662:183-194	3	Pinhão	metamorphic	meta_sedimentary	Meta-diamictite	Sergipano Belt	Vaza Barris Domain	Palestina Formation	-10.6201	-37.7456	SHRIMP	FS-123#9-1	748	3			711	20	105		0.7	3
Oliveira, EP et al, 2015 - Tectonophysics 662:183-194	3	Poço Redondo	metamorphic	meta_sedimentary	Meta-greywacke	Sergipano Belt	Canindé Domain	Novo Gosto Formation	-9.74318	-37.6382	SHRIMP	FS-136#D1	961	6			932	50	103		0.71	6
Oliveira, EP et al, 2015 - Tectonophysics 662:183-194	3	Poço Redondo	metamorphic	meta_sedimentary	Meta-greywacke	Sergipano Belt	Canindé Domain	Novo Gosto Formation	-9.74318	-37.6382	SHRIMP	FS-136#D12	1029	2			959	11	107		1.31	2
Oliveira, EP et al, 2015 - Tectonophysics 662:183-194	3	Poço Redondo	metamorphic	meta_sedimentary	Meta-greywacke	Sergipano Belt	Canindé Domain	Novo Gosto Formation	-9.74318	-37.6382	SHRIMP	FS-136#D13	953	8			931	31	102		0.18	8
Oliveira, EP et al, 2015 - Tectonophysics 662:183-194	3	Poço Redondo	metamorphic	meta_sedimentary	Meta-greywacke	Sergipano Belt	Canindé Domain	Novo Gosto Formation	-9.74318	-37.6382	SHRIMP	FS-136#D14	995	4			959	17	104		1.03	4
Oliveira, EP et al, 2015 - Tectonophysics 662:183-194	3	Poço Redondo	metamorphic	meta_sedimentary	Meta-greywacke	Sergipano Belt	Canindé Domain	Novo Gosto Formation	-9.74318	-37.6382	SHRIMP	FS-136#D15	967	7			919	45	105		0.55	7
Oliveira, EP et al, 2015 - Tectonophysics 662:183-194	3	Poço Redondo	metamorphic	meta_sedimentary	Meta-greywacke	Sergipano Belt	Canindé Domain	Novo Gosto Formation	-9.74318	-37.6382	SHRIMP	FS-136#D17	977	7			895	53	108		0.46	7
Oliveira, EP et al, 2015 - Tectonophysics 662:183-194	3	Poço Redondo	metamorphic	meta_sedimentary	Meta-greywacke	Sergipano Belt	Canindé Domain	Novo Gosto Formation	-9.74318	-37.6382	SHRIMP	FS-136#D18	1026	6			987	30	104		1.52	6
Oliveira, EP et al, 2015 - Tectonophysics 662:183-194	3	Poço Redondo	metamorphic	meta_sedimentary	Meta-greywacke	Sergipano Belt	Canindé Domain	Novo Gosto Formation	-9.74318	-37.6382	SHRIMP	FS-136#D19	971	6			957	42	102		0.53	6
Oliveira, EP et al, 2015 - Tectonophysics 662:183-194	3	Poço Redondo	metamorphic	meta_sedimentary	Meta-greywacke	Sergipano Belt	Canindé Domain	Novo Gosto Formation	-9.74318	-37.6382	SHRIMP	FS-136#D21	995	3			929	16	107		1.31	3
Oliveira, EP et al, 2015 - Tectonophysics 662:183-194	3	Poço Redondo	metamorphic	meta_sedimentary	Meta-greywacke	Sergipano Belt	Canindé Domain	Novo Gosto Formation	-9.74318	-37.6382	SHRIMP	FS-136#D22	693	7			697	70	99		1.35	7
Oliveira, EP et al, 2015 - Tectonophysics 662:183-194	3	Poço Redondo	metamorphic	meta_sedimentary	Meta-greywacke	Sergipano Belt	Canindé Domain	Novo Gosto Formation	-9.74318	-37.6382	SHRIMP	FS-136#D25	707	7			780	125	90		1.76	7
Oliveira, EP et al, 2015 - Tectonophysics 662:183-194	3	Poço Redondo	metamorphic	meta_sedimentary	Meta-greywacke	Sergipano Belt	Canindé Domain	Novo Gosto Formation	-9.74318	-37.6382	SHRIMP	FS-136#D30	957	15			993	111	96		0.88	15
Oliveira, EP et al, 2015 - Tectonophysics 662:183-194	3	Poço Redondo	metamorphic	meta_sedimentary	Meta-greywacke	Sergipano Belt	Canindé Domain	Novo Gosto Formation	-9.74318	-37.6382	SHRIMP	FS-136#D31	969	7			915	45	106		1.15	7
Oliveira, EP et al, 2015 - Tectonophysics 662:183-194	3	Poço Redondo	metamorphic	meta_sedimentary	Meta-greywacke	Sergipano Belt	Canindé Domain	Novo Gosto Formation	-9.74318	-37.6382	SHRIMP	FS-136#D34	714	3			691	21	103		0.83	3
Oliveira, EP et al, 2015 - Tectonophysics 662:183-194	3	Poço Redondo	metamorphic	meta_sedimentary	Meta-greywacke	Sergipano Belt	Canindé Domain	Novo Gosto Formation	-9.74318	-37.6382	SHRIMP	FS-136#D37	629	3			686	56	91		0.86	3
Oliveira, EP et al, 2015 - Tectonophysics 662:183-194	3	Poço Redondo	metamorphic	meta_sedimentary	Meta-greywacke	Sergipano Belt	Canindé Domain	Novo Gosto Formation	-9.74318	-37.6382	SHRIMP	FS-136#D38	1000	4			957	30	104		0.56	4
Oliveira, EP et al, 2015 - Tectonophysics 662:183-194	3	Poço Redondo	metamorphic	meta_sedimentary	Meta-greywacke	Sergipano Belt	Canindé Domain	Novo Gosto Formation	-9.74318	-37.6382	SHRIMP	FS-136#D39	703	6			667	49	105		2.55	6
Oliveira, EP et al, 2015 - Tectonophysics 662:183-194	3	Poço Redondo	metamorphic	meta_sedimentary	Meta-greywacke	Sergipano Belt	Canindé Domain	Novo Gosto Formation	-9.74318	-37.6382	SHRIMP	FS-136#D4	971	5			873	34	110		1.48	5
Oliveira, EP et al, 2015 - Tectonophysics 662:183-194	3	Poço Redondo	metamorphic	meta_sedimentary	Meta-greywacke	Sergipano Belt	Canindé Domain	Novo Gosto Formation	-9.74318	-37.6382	SHRIMP	FS-136#D41	688	18			730	111	94		1.42	18
Oliveira, EP et al, 2015 - Tectonophysics 662:183-194	3	Poço Redondo	metamorphic	meta_sedimentary	Meta-greywacke	Sergipano Belt	Canindé Domain	Novo Gosto Formation	-9.74318	-37.6382	SHRIMP	FS-136#D44	708	7			691	46	102		0.59	7
Oliveira, EP et al, 2015 - Tectonophysics 662:183-194	3	Poço Redondo	metamorphic	meta_sedimentary	Meta-greywacke	Sergipano Belt	Canindé Domain	Novo Gosto Formation	-9.74318	-37.6382	SHRIMP	FS-136#D47	997	6			960	36	104		0.78	6
Oliveira, EP et al, 2015 - Tectonophysics 662:183-194	3	Poço Redondo	metamorphic	meta_sedimentary	Meta-greywacke	Sergipano Belt	Canindé Domain	Novo Gosto Formation	-9.74318	-37.6382	SHRIMP	FS-136#D48	726	4			714	31	102		3.03	4
Oliveira, EP et al, 2015 - Tectonophysics 662:183-194	3	Poço Redondo	metamorphic	meta_sedimentary	Meta-greywacke	Sergipano Belt	Canindé Domain	Novo Gosto Formation	-9.74318	-37.6382	SHRIMP	FS-136#D49	995	8			993	27	100		0.42	8
Oliveira, EP et al, 2015 - Tectonophysics 662:183-194	3	Poço Redondo	metamorphic	meta_sedimentary	Meta-greywacke	Sergipano Belt	Canindé Domain	Novo Gosto Formation	-9.74318	-37.6382	SHRIMP	FS-136#D52	700	6			742	48	94		1.01	6
Oliveira, EP et al, 2015 - Tectonophysics 662:183-194	3	Poço Redondo	metamorphic	meta_sedimentary	Meta-greywacke	Sergipano Belt	Canindé Domain	Novo Gosto Formation	-9.74318	-37.6382	SHRIMP	FS-136#D53	688	9			657	115	105		1.94	9
Oliveira, EP et al, 2015 - Tectonophysics 662:183-194	3	Poço Redondo	metamorphic	meta_sedimentary	Meta-greywacke	Sergipano Belt	Canindé Domain	Novo Gosto Formation	-9.74318	-37.6382	SHRIMP	FS-136#D54	962	5			959	25	100		0.63	5
Oliveira, EP et al, 2015 - Tectonophysics 662:183-194	3	Poço Redondo	metamorphic	meta_sedimentary	Meta-greywacke	Sergipano Belt	Canindé Domain	Novo Gosto Formation	-9.74318	-37.6382	SHRIMP	FS-136#D55	937	8			1009	69	92		1.83	8
Oliveira, EP et al, 2015 - Tectonophysics 662:183-194	3	Poço Redondo	metamorphic	meta_sedimentary	Meta-greywacke	Sergipano Belt	Canindé Domain	Novo Gosto Formation	-9.74318	-37.6382	SHRIMP	FS-136#D57	994	3			953	16	104		0.67	3
Oliveira, EP et al, 2015 - Tectonophysics 662:183-194	3	Poço Redondo	metamorphic	meta_sedimentary	Meta-greywacke	Sergipano Belt	Canindé Domain	Novo Gosto Formation	-9.74318	-37.6382	SHRIMP	FS-136#D58	985	7			1020	59	96		0.87	7
Oliveira, EP et al, 2015 - Tectonophysics 662:183-194	3	Poço Redondo	metamorphic	meta_sedimentary	Meta-greywacke	Sergipano Belt	Canindé Domain	Novo Gosto Formation	-9.74318	-37.6382	SHRIMP	FS-136#D59	692	6			744	75	92		1.36	6
Oliveira, EP et al, 2015 - Tectonophysics 662:183-194	3	Poço Redondo	metamorphic	meta_sedimentary	Meta-greywacke	Sergipano Belt	Canindé Domain	Novo Gosto Formation	-9.74318	-37.6382	SHRIMP	FS-136#D6	889	4			867	28	103		0.74	4
Oliveira, EP et al, 2015 - Tectonophysics 662:183-194	3	Poço Redondo	metamorphic	meta_sedimentary	Meta-greywacke	Sergipano Belt	Canindé Domain	Novo Gosto Formation	-9.74318	-37.6382	SHRIMP	FS-136#D61	678	10			703	150	96		1.66	10
Oliveira, EP et al, 2015 - Tectonophysics 662:183-194	3	Rio de Pedras	metamorphic	meta_sedimentary	Meta-diamictite	Sergipano Belt	Vaza Barris Domain	Rosario Formation	-10.08	-39.0273	SHRIMP	FS-166#10-1*	3049	30			2744	67	110		1.74	67
Oliveira, EP et al, 2015 - Tectonophysics 662:183-194	3	Rio de Pedras	metamorphic	meta_sedimentary	Meta-diamictite	Sergipano Belt	Vaza Barris Domain	Rosario Formation	-10.08	-39.0273	SHRIMP	FS-166#11-1	2243	21			2131	37	105		1.05	37
Oliveira, EP et al, 2015 - Tectonophysics 662:183-194	3	Rio de Pedras	metamorphic	meta_sedimentary	Meta-diamictite	Sergipano Belt	Vaza Barris Domain	Rosario Formation	-10.08	-39.0273	SHRIMP	FS-166#12-1*	2006	20			2066	15	97		2.02	15
Oliveira, EP et al, 2015 - Tectonophysics 662:183-194	3	Rio de Pedras	metamorphic	meta_sedimentary	Meta-diamictite	Sergipano Belt	Vaza Barris Domain	Rosario Formation	-10.08	-39.0273	SHRIMP	FS-166#13-1	1521	16			1536	17	99		0.49	17
Oliveira, EP et al, 2015 - Tectonophysics 662:183-194	3	Rio de Pedras	metamorphic	meta_sedimentary	Meta-diamictite	Sergipano Belt	Vaza Barris Domain	Rosario Formation	-10.08	-39.0273	SHRIMP	FS-166#14-1	1514	15			1529	18	99		0.52	18
Oliveira, EP et al, 2015 - Tectonophysics 662:183-194	3	Rio de Pedras	metamorphic	meta_sedimentary	Meta-diamictite	Sergipano Belt	Vaza Barris Domain	Rosario Formation	-10.08	-39.0273	SHRIMP	FS-166#15-1*	1745	16			1850	14	94		0.51	14
Oliveira, EP et al, 2015 - Tectonophysics 662:183-194	3	Rio de Pedras	metamorphic	meta_sedimentary	Meta-diamictite	Sergipano Belt	Vaza Barris Domain	Rosario Formation	-10.08	-39.0273	SHRIMP	FS-166#16-1*	1930	19			2027	13	95		0.52	13
Oliveira, EP et al, 2015 - Tectonophysics 662:183-194	3	Rio de Pedras	metamorphic	meta_sedimentary	Meta-diamictite	Sergipano Belt	Vaza Barris Domain	Rosario Formation	-10.08	-39.0273	SHRIMP	FS-166#17-1*	2941	24			3088	15	95		0.83	15
Oliveira, EP et al, 2015 - Tectonophysics 662:183-194	3	Rio de Pedras	metamorphic	meta_sedimentary	Meta-diamictite	Sergipano Belt	Vaza Barris Domain	Rosario Formation	-10.08	-39.0273	SHRIMP	FS-166#19-1*	2040	20			2162	18	94		0.91	18
Oliveira, EP et al, 2015 - Tectonophysics 662:183-194	3	Rio de Pedras	metamorphic	meta_sedimentary	Meta-diamictite	Sergipano Belt	Vaza Barris Domain	Rosario Formation	-10.08	-39.0273	SHRIMP	FS-166#20-1*	1698	16			1851	21	91		1.1	21
Oliveira, EP et al, 2015 - Tectonophysics 662:183-194	3	Rio de Pedras	metamorphic	meta_sedimentary	Meta-diamictite	Sergipano Belt	Vaza Barris Domain	Rosario Formation	-10.08	-39.0273	SHRIMP	FS-166#23-1	2088	21			2025	13	103		0.67	13
Oliveira, EP et al, 2015 - Tectonophysics 662:183-194	3	Rio de Pedras	metamorphic	meta_sedimentary	Meta-diamictite	Sergipano Belt	Vaza Barris Domain	Rosario Formation	-10.08	-39.0273	SHRIMP	FS-166#24-1*	2548	25			2624	13	97		4.22	13
Oliveira, EP et al, 2015 - Tectonophysics 662:183-194	3	Rio de Pedras	metamorphic	meta_sedimentary	Meta-diamictite	Sergipano Belt	Vaza Barris Domain	Rosario Formation	-10.08	-39.0273	SHRIMP	FS-166#25-1*	2684	27			2791	8	96		0.74	8
Oliveira, EP et al, 2015 - Tectonophysics 662:183-194	3	Rio de Pedras	metamorphic	meta_sedimentary	Meta-diamictite	Sergipano Belt	Vaza Barris Domain	Rosario Formation	-10.08	-39.0273	SHRIMP	FS-166#26-1	1991	19			2011	11	99		0.56	11
Oliveira, EP et al, 2015 - Tectonophysics 662:183-194	3	Rio de Pedras	metamorphic	meta_sedimentary	Meta-diamictite	Sergipano Belt	Vaza Barris Domain	Rosario Formation	-10.08	-39.0273	SHRIMP	FS-166#27-1*	1439	15			1525	32	94		0.71	32
Oliveira, EP et al, 2015 - Tectonophysics 662:183-194	3	Rio de Pedras	metamorphic	meta_sedimentary	Meta-diamictite	Sergipano Belt	Vaza Barris Domain	Rosario Formation	-10.08	-39.0273	SHRIMP	FS-166#28-1*	2077	22			2160	10	96		0.57	10
Oliveira, EP et al, 2015 - Tectonophysics 662:183-194	3	Rio de Pedras	metamorphic	meta_sedimentary	Meta-diamictite	Sergipano Belt	Vaza Barris Domain	Rosario Formation	-10.08	-39.0273	SHRIMP	FS-166#29-1*	2035	21			2137	10	95		0.66	10
Oliveira, EP et al, 2015 - Tectonophysics 662:183-194	3	Rio de Pedras	metamorphic	meta_sedimentary	Meta-diamictite	Sergipano Belt	Vaza Barris Domain	Rosario Formation	-10.08	-39.0273	SHRIMP	FS-166#30-1*	2284	22			2124	11	107		1.61	11
Oliveira, EP et al, 2015 - Tectonophysics 662:183-194	3	Rio de Pedras	metamorphic	meta_sedimentary	Meta-diamictite	Sergipano Belt	Vaza Barris Domain	Rosario Formation	-10.08	-39.0273	SHRIMP	FS-166#3-1	2191	20			2060	14	106		0.17	14
Oliveira, EP et al, 2015 - Tectonophysics 662:183-194	3	Rio de Pedras	metamorphic	meta_sedimentary	Meta-diamictite	Sergipano Belt	Vaza Barris Domain	Rosario Formation	-10.08	-39.0273	SHRIMP	FS-166#31-1	2863	25			2863	14	100		2.06	14
Oliveira, EP et al, 2015 - Tectonophysics 662:183-194	3	Rio de Pedras	metamorphic	meta_sedimentary	Meta-diamictite	Sergipano Belt	Vaza Barris Domain	Rosario Formation	-10.08	-39.0273	SHRIMP	FS-166#32-1	875	10			892	36	98		0.76	10
Oliveira, EP et al, 2015 - Tectonophysics 662:183-194	3	Rio de Pedras	metamorphic	meta_sedimentary	Meta-diamictite	Sergipano Belt	Vaza Barris Domain	Rosario Formation	-10.08	-39.0273	SHRIMP	FS-166#33-1	998	11			958	36	104		0.92	11
Oliveira, EP et al, 2015 - Tectonophysics 662:183-194	3	Rio de Pedras	metamorphic	meta_sedimentary	Meta-diamictite	Sergipano Belt	Vaza Barris Domain	Rosario Formation	-10.08	-39.0273	SHRIMP	FS-166#34-1	2678	26			2678	22	100		1.25	22
Oliveira, EP et al, 2015 - Tectonophysics 662:183-194	3	Rio de Pedras	metamorphic	meta_sedimentary	Meta-diamictite	Sergipano Belt	Vaza Barris Domain	Rosario Formation	-10.08	-39.0273	SHRIMP	FS-166#35-1	1831	17			1721	36	106		1.07	36
Oliveira, EP et al, 2015 - Tectonophysics 662:183-194	3	Rio de Pedras	metamorphic	meta_sedimentary	Meta-diamictite	Sergipano Belt	Vaza Barris Domain	Rosario Formation	-10.08	-39.0273	SHRIMP	FS-166#36-1	2156	21			2091	10	103		0.48	10
Oliveira, EP et al, 2015 - Tectonophysics 662:183-194	3	Rio de Pedras	metamorphic	meta_sedimentary	Meta-diamictite	Sergipano Belt	Vaza Barris Domain	Rosario Formation	-10.08	-39.0273	SHRIMP	FS-166#37-1	2102	21			2081	9	101		0.38	9
Oliveira, EP et al, 2015 - Tectonophysics 662:183-194	3	Rio de Pedras	metamorphic	meta_sedimentary	Meta-diamictite	Sergipano Belt	Vaza Barris Domain	Rosario Formation	-10.08	-39.0273	SHRIMP	FS-166#38-1	1652	16			1635	10	101		0.39	10
Oliveira, EP et al, 2015 - Tectonophysics 662:183-194	3	Rio de Pedras	metamorphic	meta_sedimentary	Meta-diamictite	Sergipano Belt	Vaza Barris Domain	Rosario Formation	-10.08	-39.0273	SHRIMP	FS-166#39-1	3459	28			3424	8	101		0.9	8
Oliveira, EP et al, 2015 - Tectonophysics 662:183-194	3	Rio de Pedras	metamorphic	meta_sedimentary	Meta-diamictite	Sergipano Belt	Vaza Barris Domain	Rosario Formation	-10.08	-39.0273	SHRIMP	FS-166#40-1	1495	15			1510	19	99		0.5	19
Oliveira, EP et al, 2015 - Tectonophysics 662:183-194	3	Rio de Pedras	metamorphic	meta_sedimentary	Meta-diamictite	Sergipano Belt	Vaza Barris Domain	Rosario Formation	-10.08	-39.0273	SHRIMP	FS-166#4-1	2194	21			2084	11	105		0.58	11
Oliveira, EP et al, 2015 - Tectonophysics 662:183-194	3	Rio de Pedras	metamorphic	meta_sedimentary	Meta-diamictite	Sergipano Belt	Vaza Barris Domain	Rosario Formation	-10.08	-39.0273	SHRIMP	FS-166#41-1	1637	16			1621	30	101		1.1	30
Oliveira, EP et al, 2015 - Tectonophysics 662:183-194	3	Rio de Pedras	metamorphic	meta_sedimentary	Meta-diamictite	Sergipano Belt	Vaza Barris Domain	Rosario Formation	-10.08	-39.0273	SHRIMP	FS-166#42-1	2171	21			2106	14	103		1.42	14
Oliveira, EP et al, 2015 - Tectonophysics 662:183-194	3	Rio de Pedras	metamorphic	meta_sedimentary	Meta-diamictite	Sergipano Belt	Vaza Barris Domain	Rosario Formation	-10.08	-39.0273	SHRIMP	FS-166#43-1	2515	24			2465	12	102		0.48	12
Oliveira, EP et al, 2015 - Tectonophysics 662:183-194	3	Rio de Pedras	metamorphic	meta_sedimentary	Meta-diamictite	Sergipano Belt	Vaza Barris Domain	Rosario Formation	-10.08	-39.0273	SHRIMP	FS-166#44-1	1826	18			1826	17	100		0.69	17
Oliveira, EP et al, 2015 - Tectonophysics 662:183-194	3	Rio de Pedras	metamorphic	meta_sedimentary	Meta-diamictite	Sergipano Belt	Vaza Barris Domain	Rosario Formation	-10.08	-39.0273	SHRIMP	FS-166#46-1	1424	15			1381	20	103		0.37	20
Oliveira, EP et al, 2015 - Tectonophysics 662:183-194	3	Rio de Pedras	metamorphic	meta_sedimentary	Meta-diamictite	Sergipano Belt	Vaza Barris Domain	Rosario Formation	-10.08	-39.0273	SHRIMP	FS-166#47-1	1744	16			1727	30	101		1.64	30
Oliveira, EP et al, 2015 - Tectonophysics 662:183-194	3	Rio de Pedras	metamorphic	meta_sedimentary	Meta-diamictite	Sergipano Belt	Vaza Barris Domain	Rosario Formation	-10.08	-39.0273	SHRIMP	FS-166#48-1	1991	19			1991	33	100		0.76	33
Oliveira, EP et al, 2015 - Tectonophysics 662:183-194	3	Rio de Pedras	metamorphic	meta_sedimentary	Meta-diamictite	Sergipano Belt	Vaza Barris Domain	Rosario Formation	-10.08	-39.0273	SHRIMP	FS-166#48-2	2020	21			1980	20	102		1.21	20
Oliveira, EP et al, 2015 - Tectonophysics 662:183-194	3	Rio de Pedras	metamorphic	meta_sedimentary	Meta-diamictite	Sergipano Belt	Vaza Barris Domain	Rosario Formation	-10.08	-39.0273	SHRIMP	FS-166#50-1	1906	20			1830	22	104		1.02	22
Oliveira, EP et al, 2015 - Tectonophysics 662:183-194	3	Rio de Pedras	metamorphic	meta_sedimentary	Meta-diamictite	Sergipano Belt	Vaza Barris Domain	Rosario Formation	-10.08	-39.0273	SHRIMP	FS-166#5-1	1476	14			1417	30	104		0.8	30
Oliveira, EP et al, 2015 - Tectonophysics 662:183-194	3	Rio de Pedras	metamorphic	meta_sedimentary	Meta-diamictite	Sergipano Belt	Vaza Barris Domain	Rosario Formation	-10.08	-39.0273	SHRIMP	FS-166#51-1	2104	20			2083	10	101		0.95	10
Oliveira, EP et al, 2015 - Tectonophysics 662:183-194	3	Rio de Pedras	metamorphic	meta_sedimentary	Meta-diamictite	Sergipano Belt	Vaza Barris Domain	Rosario Formation	-10.08	-39.0273	SHRIMP	FS-166#52-1	2960	24			2901	11	102		0.33	11
Oliveira, EP et al, 2015 - Tectonophysics 662:183-194	3	Rio de Pedras	metamorphic	meta_sedimentary	Meta-diamictite	Sergipano Belt	Vaza Barris Domain	Rosario Formation	-10.08	-39.0273	SHRIMP	FS-166#53-1	2202	22			2158	19	102		0.49	19
Oliveira, EP et al, 2015 - Tectonophysics 662:183-194	3	Rio de Pedras	metamorphic	meta_sedimentary	Meta-diamictite	Sergipano Belt	Vaza Barris Domain	Rosario Formation	-10.08	-39.0273	SHRIMP	FS-166#55-1	3508	31			3438	14	102		0.39	14
Oliveira, EP et al, 2015 - Tectonophysics 662:183-194	3	Rio de Pedras	metamorphic	meta_sedimentary	Meta-diamictite	Sergipano Belt	Vaza Barris Domain	Rosario Formation	-10.08	-39.0273	SHRIMP	FS-166#55-2	3607	32			3463	11	104		0.39	11
Oliveira, EP et al, 2015 - Tectonophysics 662:183-194	3	Rio de Pedras	metamorphic	meta_sedimentary	Meta-diamictite	Sergipano Belt	Vaza Barris Domain	Rosario Formation	-10.08	-39.0273	SHRIMP	FS-166#56-1	2107	21			2065	14	102		0.54	14
Oliveira, EP et al, 2015 - Tectonophysics 662:183-194	3	Rio de Pedras	metamorphic	meta_sedimentary	Meta-diamictite	Sergipano Belt	Vaza Barris Domain	Rosario Formation	-10.08	-39.0273	SHRIMP	FS-166#57-1	1710	19			1607	24	106		0.59	24
Oliveira, EP et al, 2015 - Tectonophysics 662:183-194	3	Rio de Pedras	metamorphic	meta_sedimentary	Meta-diamictite	Sergipano Belt	Vaza Barris Domain	Rosario Formation	-10.08	-39.0273	SHRIMP	FS-166#58-1	2158	21			2136	14	101		1.08	14
Oliveira, EP et al, 2015 - Tectonophysics 662:183-194	3	Rio de Pedras	metamorphic	meta_sedimentary	Meta-diamictite	Sergipano Belt	Vaza Barris Domain	Rosario Formation	-10.08	-39.0273	SHRIMP	FS-166#6-1	1862	16			1825	19	102		0.89	19
Oliveira, EP et al, 2015 - Tectonophysics 662:183-194	3	Rio de Pedras	metamorphic	meta_sedimentary	Meta-diamictite	Sergipano Belt	Vaza Barris Domain	Rosario Formation	-10.08	-39.0273	SHRIMP	FS-166#7-1	2655	22			2549	15	104		1.13	15
Oliveira, EP et al, 2015 - Tectonophysics 662:183-194	3	Gararu	metamorphic	meta_sedimentary	Mica schist	Sergipano Belt	Macururé Domain		-9.95985	-37.0896	SHRIMP	FS-68#B.10-1	2130	22			2160	17	99		0.63	17
Oliveira, EP et al, 2015 - Tectonophysics 662:183-194	3	Gararu	metamorphic	meta_sedimentary	Mica schist	Sergipano Belt	Macururé Domain		-9.95985	-37.0896	SHRIMP	FS-68#B.11-1	1775	22			1742	22	102		1.26	22
Oliveira, EP et al, 2015 - Tectonophysics 662:183-194	3	Gararu	metamorphic	meta_sedimentary	Mica schist	Sergipano Belt	Macururé Domain		-9.95985	-37.0896	SHRIMP	FS-68#B.14-1	993	11			1007	32	99		0.29	11
Oliveira, EP et al, 2015 - Tectonophysics 662:183-194	3	Gararu	metamorphic	meta_sedimentary	Mica schist	Sergipano Belt	Macururé Domain		-9.95985	-37.0896	SHRIMP	FS-68#B.16-1	1750	16			1841	17	95		0.83	17
Oliveira, EP et al, 2015 - Tectonophysics 662:183-194	3	Gararu	metamorphic	meta_sedimentary	Mica schist	Sergipano Belt	Macururé Domain		-9.95985	-37.0896	SHRIMP	FS-68#B.17-1	2077	20			2089	14	99		0.99	14
Oliveira, EP et al, 2015 - Tectonophysics 662:183-194	3	Gararu	metamorphic	meta_sedimentary	Mica schist	Sergipano Belt	Macururé Domain		-9.95985	-37.0896	SHRIMP	FS-68#B.18-1	1937	15			1986	11	97		0.76	11
Oliveira, EP et al, 2015 - Tectonophysics 662:183-194	3	Gararu	metamorphic	meta_sedimentary	Mica schist	Sergipano Belt	Macururé Domain		-9.95985	-37.0896	SHRIMP	FS-68#B.19-1	856	9			775	66	110		0.55	9
Oliveira, EP et al, 2015 - Tectonophysics 662:183-194	3	Gararu	metamorphic	meta_sedimentary	Mica schist	Sergipano Belt	Macururé Domain		-9.95985	-37.0896	SHRIMP	FS-68#B.20-1	1712	14			1746	15	98		1.29	15
Oliveira, EP et al, 2015 - Tectonophysics 662:183-194	3	Gararu	metamorphic	meta_sedimentary	Mica schist	Sergipano Belt	Macururé Domain		-9.95985	-37.0896	SHRIMP	FS-68#B.2-1	2110	22			2106	16	100		1.04	16
Oliveira, EP et al, 2015 - Tectonophysics 662:183-194	3	Gararu	metamorphic	meta_sedimentary	Mica schist	Sergipano Belt	Macururé Domain		-9.95985	-37.0896	SHRIMP	FS-68#B.21-1	1270	14			1250	29	102		0.45	14
Oliveira, EP et al, 2015 - Tectonophysics 662:183-194	3	Gararu	metamorphic	meta_sedimentary	Mica schist	Sergipano Belt	Macururé Domain		-9.95985	-37.0896	SHRIMP	FS-68#B.22-1	1964	14			2047	9	96		0.41	9
Oliveira, EP et al, 2015 - Tectonophysics 662:183-194	3	Gararu	metamorphic	meta_sedimentary	Mica schist	Sergipano Belt	Macururé Domain		-9.95985	-37.0896	SHRIMP	FS-68#B.23-1	2116	29			2103	22	101		0.67	22
Oliveira, EP et al, 2015 - Tectonophysics 662:183-194	3	Gararu	metamorphic	meta_sedimentary	Mica schist	Sergipano Belt	Macururé Domain		-9.95985	-37.0896	SHRIMP	FS-68#B.24-1	922	16			957	36	96		0.63	16
Oliveira, EP et al, 2015 - Tectonophysics 662:183-194	3	Gararu	metamorphic	meta_sedimentary	Mica schist	Sergipano Belt	Macururé Domain		-9.95985	-37.0896	SHRIMP	FS-68#B.25-1	1790	17			1795	22	100		1.34	22
Oliveira, EP et al, 2015 - Tectonophysics 662:183-194	3	Gararu	metamorphic	meta_sedimentary	Mica schist	Sergipano Belt	Macururé Domain		-9.95985	-37.0896	SHRIMP	FS-68#B.26-1	2065	18			2041	14	101		0.82	14
Oliveira, EP et al, 2015 - Tectonophysics 662:183-194	3	Gararu	metamorphic	meta_sedimentary	Mica schist	Sergipano Belt	Macururé Domain		-9.95985	-37.0896	SHRIMP	FS-68#B.27-1	2103	17			2034	14	103		1.19	14
Oliveira, EP et al, 2015 - Tectonophysics 662:183-194	3	Gararu	metamorphic	meta_sedimentary	Mica schist	Sergipano Belt	Macururé Domain		-9.95985	-37.0896	SHRIMP	FS-68#B.28-1	2063	18			2079	13	99		1.51	13
Oliveira, EP et al, 2015 - Tectonophysics 662:183-194	3	Gararu	metamorphic	meta_sedimentary	Mica schist	Sergipano Belt	Macururé Domain		-9.95985	-37.0896	SHRIMP	FS-68#B.29-1	1932	15			2048	11	94		0.62	11
Oliveira, EP et al, 2015 - Tectonophysics 662:183-194	3	Gararu	metamorphic	meta_sedimentary	Mica schist	Sergipano Belt	Macururé Domain		-9.95985	-37.0896	SHRIMP	FS-68#B.30-1	2016	24			2057	19	98		0.97	19
Oliveira, EP et al, 2015 - Tectonophysics 662:183-194	3	Gararu	metamorphic	meta_sedimentary	Mica schist	Sergipano Belt	Macururé Domain		-9.95985	-37.0896	SHRIMP	FS-68#B.3-1	2652	20			2656	8	100		0.44	8
Oliveira, EP et al, 2015 - Tectonophysics 662:183-194	3	Gararu	metamorphic	meta_sedimentary	Mica schist	Sergipano Belt	Macururé Domain		-9.95985	-37.0896	SHRIMP	FS-68#B.31-1	3282	27			3452	7	95		0.99	7
Oliveira, EP et al, 2015 - Tectonophysics 662:183-194	3	Gararu	metamorphic	meta_sedimentary	Mica schist	Sergipano Belt	Macururé Domain		-9.95985	-37.0896	SHRIMP	FS-68#B.32-1	1664	13			1692	16	98		0.59	16
Oliveira, EP et al, 2015 - Tectonophysics 662:183-194	3	Gararu	metamorphic	meta_sedimentary	Mica schist	Sergipano Belt	Macururé Domain		-9.95985	-37.0896	SHRIMP	FS-68#B.34-1	2909	35			2970	12	98		0.88	12
Oliveira, EP et al, 2015 - Tectonophysics 662:183-194	3	Gararu	metamorphic	meta_sedimentary	Mica schist	Sergipano Belt	Macururé Domain		-9.95985	-37.0896	SHRIMP	FS-68#B.35-1	2785	22			2912	10	95		0.51	10
Oliveira, EP et al, 2015 - Tectonophysics 662:183-194	3	Gararu	metamorphic	meta_sedimentary	Mica schist	Sergipano Belt	Macururé Domain		-9.95985	-37.0896	SHRIMP	FS-68#B.36-1	1470	16			1521	25	97		0.67	25
Oliveira, EP et al, 2015 - Tectonophysics 662:183-194	3	Gararu	metamorphic	meta_sedimentary	Mica schist	Sergipano Belt	Macururé Domain		-9.95985	-37.0896	SHRIMP	FS-68#B.37-1	1998	15			2059	10	97		1.35	10
Oliveira, EP et al, 2015 - Tectonophysics 662:183-194	3	Gararu	metamorphic	meta_sedimentary	Mica schist	Sergipano Belt	Macururé Domain		-9.95985	-37.0896	SHRIMP	FS-68#B.38-1	2056	19			2073	15	99		1.43	15
Oliveira, EP et al, 2015 - Tectonophysics 662:183-194	3	Gararu	metamorphic	meta_sedimentary	Mica schist	Sergipano Belt	Macururé Domain		-9.95985	-37.0896	SHRIMP	FS-68#B.39-1	1915	22			1878	21	102		0.5	21
Oliveira, EP et al, 2015 - Tectonophysics 662:183-194	3	Gararu	metamorphic	meta_sedimentary	Mica schist	Sergipano Belt	Macururé Domain		-9.95985	-37.0896	SHRIMP	FS-68#B.40-1	1854	23			2039	27	90		2.66	27
Oliveira, EP et al, 2015 - Tectonophysics 662:183-194	3	Gararu	metamorphic	meta_sedimentary	Mica schist	Sergipano Belt	Macururé Domain		-9.95985	-37.0896	SHRIMP	FS-68#B.4-1	2066	14			2082	8	99		1.74	8
Oliveira, EP et al, 2015 - Tectonophysics 662:183-194	3	Gararu	metamorphic	meta_sedimentary	Mica schist	Sergipano Belt	Macururé Domain		-9.95985	-37.0896	SHRIMP	FS-68#B.41-1	1851	14			1839	12	101		0.11	12
Oliveira, EP et al, 2015 - Tectonophysics 662:183-194	3	Gararu	metamorphic	meta_sedimentary	Mica schist	Sergipano Belt	Macururé Domain		-9.95985	-37.0896	SHRIMP	FS-68#B.42-1	2113	21			2027	18	104		0.59	18
Oliveira, EP et al, 2015 - Tectonophysics 662:183-194	3	Gararu	metamorphic	meta_sedimentary	Mica schist	Sergipano Belt	Macururé Domain		-9.95985	-37.0896	SHRIMP	FS-68#B.43-1	2099	14			2140	9	98		0.58	9
Oliveira, EP et al, 2015 - Tectonophysics 662:183-194	3	Gararu	metamorphic	meta_sedimentary	Mica schist	Sergipano Belt	Macururé Domain		-9.95985	-37.0896	SHRIMP	FS-68#B.44-1	1818	12			1788	10	102		0.71	10
Oliveira, EP et al, 2015 - Tectonophysics 662:183-194	3	Gararu	metamorphic	meta_sedimentary	Mica schist	Sergipano Belt	Macururé Domain		-9.95985	-37.0896	SHRIMP	FS-68#B.45-1	910	10			838	47	108		0.79	10
Oliveira, EP et al, 2015 - Tectonophysics 662:183-194	3	Gararu	metamorphic	meta_sedimentary	Mica schist	Sergipano Belt	Macururé Domain		-9.95985	-37.0896	SHRIMP	FS-68#B.46-1	1987	21			2088	16	95		0.61	16
Oliveira, EP et al, 2015 - Tectonophysics 662:183-194	3	Gararu	metamorphic	meta_sedimentary	Mica schist	Sergipano Belt	Macururé Domain		-9.95985	-37.0896	SHRIMP	FS-68#B.48-1	2773	25			2963	9	93		0.56	9
Oliveira, EP et al, 2015 - Tectonophysics 662:183-194	3	Gararu	metamorphic	meta_sedimentary	Mica schist	Sergipano Belt	Macururé Domain		-9.95985	-37.0896	SHRIMP	FS-68#B.49-1	1934	14			2028	10	95		0.51	10
Oliveira, EP et al, 2015 - Tectonophysics 662:183-194	3	Gararu	metamorphic	meta_sedimentary	Mica schist	Sergipano Belt	Macururé Domain		-9.95985	-37.0896	SHRIMP	FS-68#B.50-1	2005	15			2093	9	96		0.47	9
Oliveira, EP et al, 2015 - Tectonophysics 662:183-194	3	Gararu	metamorphic	meta_sedimentary	Mica schist	Sergipano Belt	Macururé Domain		-9.95985	-37.0896	SHRIMP	FS-68#B.51-1	2081	19			2063	14	101		2.19	14
Oliveira, EP et al, 2015 - Tectonophysics 662:183-194	3	Gararu	metamorphic	meta_sedimentary	Mica schist	Sergipano Belt	Macururé Domain		-9.95985	-37.0896	SHRIMP	FS-68#B.53-1	1742	13			1776	19	98		1.26	19
Oliveira, EP et al, 2015 - Tectonophysics 662:183-194	3	Gararu	metamorphic	meta_sedimentary	Mica schist	Sergipano Belt	Macururé Domain		-9.95985	-37.0896	SHRIMP	FS-68#B.54-1	1755	15			1769	11	99		0.7	11
Oliveira, EP et al, 2015 - Tectonophysics 662:183-194	3	Gararu	metamorphic	meta_sedimentary	Mica schist	Sergipano Belt	Macururé Domain		-9.95985	-37.0896	SHRIMP	FS-68#B.55-1	1529	11			1516	11	101		0.27	11
Oliveira, EP et al, 2015 - Tectonophysics 662:183-194	3	Gararu	metamorphic	meta_sedimentary	Mica schist	Sergipano Belt	Macururé Domain		-9.95985	-37.0896	SHRIMP	FS-68#B.56-1	2418	16			2433	8	99		0.9	8
Oliveira, EP et al, 2015 - Tectonophysics 662:183-194	3	Gararu	metamorphic	meta_sedimentary	Mica schist	Sergipano Belt	Macururé Domain		-9.95985	-37.0896	SHRIMP	FS-68#B.59-1	2621	21			2637	10	99		0.76	10
Oliveira, EP et al, 2015 - Tectonophysics 662:183-194	3	Gararu	metamorphic	meta_sedimentary	Mica schist	Sergipano Belt	Macururé Domain		-9.95985	-37.0896	SHRIMP	FS-68#B.6-1	1440	12			1444	19	100		0.56	19
Oliveira, EP et al, 2015 - Tectonophysics 662:183-194	3	Gararu	metamorphic	meta_sedimentary	Mica schist	Sergipano Belt	Macururé Domain		-9.95985	-37.0896	SHRIMP	FS-68#B.7-1	2056	18			2244	13	91		0.66	13
Oliveira, EP et al, 2015 - Tectonophysics 662:183-194	3	Gararu	metamorphic	meta_sedimentary	Mica schist	Sergipano Belt	Macururé Domain		-9.95985	-37.0896	SHRIMP	FS-68#B.8-1	3443	29			3417	8	101		0.83	8
Oliveira, EP et al, 2015 - Tectonophysics 662:183-194	3	Gararu	metamorphic	meta_sedimentary	Mica schist	Sergipano Belt	Macururé Domain		-9.95985	-37.0896	SHRIMP	FS-68#B.9-1	1813	15			1856	16	98		0.61	16
Oliveira, EP et al, 2015 - Tectonophysics 662:183-194	3	Belém de São Francisco	metamorphic	meta_sedimentary	Quartzite	Sergipano Belt	Macururé Domain		-9.21932	-39.0613	SHRIMP	FS-89#B1	998	8			953	51	105		0.5	8
Oliveira, EP et al, 2015 - Tectonophysics 662:183-194	3	Belém de São Francisco	metamorphic	meta_sedimentary	Quartzite	Sergipano Belt	Macururé Domain		-9.21932	-39.0613	SHRIMP	FS-89#B10	1053	5			1017	30	103		0.7	5
Oliveira, EP et al, 2015 - Tectonophysics 662:183-194	3	Belém de São Francisco	metamorphic	meta_sedimentary	Quartzite	Sergipano Belt	Macururé Domain		-9.21932	-39.0613	SHRIMP	FS-89#B11	930	11			848	80	109		0.8	11
Oliveira, EP et al, 2015 - Tectonophysics 662:183-194	3	Belém de São Francisco	metamorphic	meta_sedimentary	Quartzite	Sergipano Belt	Macururé Domain		-9.21932	-39.0613	SHRIMP	FS-89#B12	1025	7			984	43	104		1.1	7
Oliveira, EP et al, 2015 - Tectonophysics 662:183-194	3	Belém de São Francisco	metamorphic	meta_sedimentary	Quartzite	Sergipano Belt	Macururé Domain		-9.21932	-39.0613	SHRIMP	FS-89#B13	993	8			992	58	100		0.6	8
Oliveira, EP et al, 2015 - Tectonophysics 662:183-194	3	Belém de São Francisco	metamorphic	meta_sedimentary	Quartzite	Sergipano Belt	Macururé Domain		-9.21932	-39.0613	SHRIMP	FS-89#B14	974	7			971	31	100		0.6	7
Oliveira, EP et al, 2015 - Tectonophysics 662:183-194	3	Belém de São Francisco	metamorphic	meta_sedimentary	Quartzite	Sergipano Belt	Macururé Domain		-9.21932	-39.0613	SHRIMP	FS-89#B15	2026	17			2016	23	100		0.8	23
Oliveira, EP et al, 2015 - Tectonophysics 662:183-194	3	Belém de São Francisco	metamorphic	meta_sedimentary	Quartzite	Sergipano Belt	Macururé Domain		-9.21932	-39.0613	SHRIMP	FS-89#B16	984	8			930	48	106		0.7	8
Oliveira, EP et al, 2015 - Tectonophysics 662:183-194	3	Belém de São Francisco	metamorphic	meta_sedimentary	Quartzite	Sergipano Belt	Macururé Domain		-9.21932	-39.0613	SHRIMP	FS-89#B17	969	6			939	43	103		1.2	6
Oliveira, EP et al, 2015 - Tectonophysics 662:183-194	3	Belém de São Francisco	metamorphic	meta_sedimentary	Quartzite	Sergipano Belt	Macururé Domain		-9.21932	-39.0613	SHRIMP	FS-89#B19	986	6			963	28	102		0.6	6
Oliveira, EP et al, 2015 - Tectonophysics 662:183-194	3	Belém de São Francisco	metamorphic	meta_sedimentary	Quartzite	Sergipano Belt	Macururé Domain		-9.21932	-39.0613	SHRIMP	FS-89#B2.1	936	11			852	110	109		0.7	11
Oliveira, EP et al, 2015 - Tectonophysics 662:183-194	3	Belém de São Francisco	metamorphic	meta_sedimentary	Quartzite	Sergipano Belt	Macururé Domain		-9.21932	-39.0613	SHRIMP	FS-89#B21	1016	5			963	21	105		0.8	5
Oliveira, EP et al, 2015 - Tectonophysics 662:183-194	3	Belém de São Francisco	metamorphic	meta_sedimentary	Quartzite	Sergipano Belt	Macururé Domain		-9.21932	-39.0613	SHRIMP	FS-89#B24	1011	5			990	19	102		1.1	5
Oliveira, EP et al, 2015 - Tectonophysics 662:183-194	3	Belém de São Francisco	metamorphic	meta_sedimentary	Quartzite	Sergipano Belt	Macururé Domain		-9.21932	-39.0613	SHRIMP	FS-89#B25	1146	5			1041	20	109		0.4	5
Oliveira, EP et al, 2015 - Tectonophysics 662:183-194	3	Belém de São Francisco	metamorphic	meta_sedimentary	Quartzite	Sergipano Belt	Macururé Domain		-9.21932	-39.0613	SHRIMP	FS-89#B26	3030	19			3041	8	100		0.9	8
Oliveira, EP et al, 2015 - Tectonophysics 662:183-194	3	Belém de São Francisco	metamorphic	meta_sedimentary	Quartzite	Sergipano Belt	Macururé Domain		-9.21932	-39.0613	SHRIMP	FS-89#B27	1135	7			1090	19	104		1.7	7
Oliveira, EP et al, 2015 - Tectonophysics 662:183-194	3	Belém de São Francisco	metamorphic	meta_sedimentary	Quartzite	Sergipano Belt	Macururé Domain		-9.21932	-39.0613	SHRIMP	FS-89#B28	995	6			996	24	100		0.6	6
Oliveira, EP et al, 2015 - Tectonophysics 662:183-194	3	Belém de São Francisco	metamorphic	meta_sedimentary	Quartzite	Sergipano Belt	Macururé Domain		-9.21932	-39.0613	SHRIMP	FS-89#B3	2005	10			1985	11	101		0.6	11
Oliveira, EP et al, 2015 - Tectonophysics 662:183-194	3	Belém de São Francisco	metamorphic	meta_sedimentary	Quartzite	Sergipano Belt	Macururé Domain		-9.21932	-39.0613	SHRIMP	FS-89#B30	986	4			964	22	102		0.6	4
Oliveira, EP et al, 2015 - Tectonophysics 662:183-194	3	Belém de São Francisco	metamorphic	meta_sedimentary	Quartzite	Sergipano Belt	Macururé Domain		-9.21932	-39.0613	SHRIMP	FS-89#B31	989	6			934	36	106		0.9	6
Oliveira, EP et al, 2015 - Tectonophysics 662:183-194	3	Belém de São Francisco	metamorphic	meta_sedimentary	Quartzite	Sergipano Belt	Macururé Domain		-9.21932	-39.0613	SHRIMP	FS-89#B32	1022	5			969	26	105		0.8	5
Oliveira, EP et al, 2015 - Tectonophysics 662:183-194	3	Belém de São Francisco	metamorphic	meta_sedimentary	Quartzite	Sergipano Belt	Macururé Domain		-9.21932	-39.0613	SHRIMP	FS-89#B33	991	5			905	28	109		0.2	5
Oliveira, EP et al, 2015 - Tectonophysics 662:183-194	3	Belém de São Francisco	metamorphic	meta_sedimentary	Quartzite	Sergipano Belt	Macururé Domain		-9.21932	-39.0613	SHRIMP	FS-89#B35	2740	17			2733	8	100		0.9	8
Oliveira, EP et al, 2015 - Tectonophysics 662:183-194	3	Belém de São Francisco	metamorphic	meta_sedimentary	Quartzite	Sergipano Belt	Macururé Domain		-9.21932	-39.0613	SHRIMP	FS-89#B36	1125	7			1048	29	107		1.1	7
Oliveira, EP et al, 2015 - Tectonophysics 662:183-194	3	Belém de São Francisco	metamorphic	meta_sedimentary	Quartzite	Sergipano Belt	Macururé Domain		-9.21932	-39.0613	SHRIMP	FS-89#B37	1974	13			1855	22	106		0.6	22
Oliveira, EP et al, 2015 - Tectonophysics 662:183-194	3	Belém de São Francisco	metamorphic	meta_sedimentary	Quartzite	Sergipano Belt	Macururé Domain		-9.21932	-39.0613	SHRIMP	FS-89#B38	995	3			908	19	109		0.3	3
Oliveira, EP et al, 2015 - Tectonophysics 662:183-194	3	Belém de São Francisco	metamorphic	meta_sedimentary	Quartzite	Sergipano Belt	Macururé Domain		-9.21932	-39.0613	SHRIMP	FS-89#B39	2366	12			2251	8	105		0.4	8
Oliveira, EP et al, 2015 - Tectonophysics 662:183-194	3	Belém de São Francisco	metamorphic	meta_sedimentary	Quartzite	Sergipano Belt	Macururé Domain		-9.21932	-39.0613	SHRIMP	FS-89#B41	1104	7			1009	40	109		0.9	7
Oliveira, EP et al, 2015 - Tectonophysics 662:183-194	3	Belém de São Francisco	metamorphic	meta_sedimentary	Quartzite	Sergipano Belt	Macururé Domain		-9.21932	-39.0613	SHRIMP	FS-89#B42	2247	13			2166	15	104		0.6	15
Oliveira, EP et al, 2015 - Tectonophysics 662:183-194	3	Belém de São Francisco	metamorphic	meta_sedimentary	Quartzite	Sergipano Belt	Macururé Domain		-9.21932	-39.0613	SHRIMP	FS-89#B43	971	4			959	20	101		0.5	4
Oliveira, EP et al, 2015 - Tectonophysics 662:183-194	3	Belém de São Francisco	metamorphic	meta_sedimentary	Quartzite	Sergipano Belt	Macururé Domain		-9.21932	-39.0613	SHRIMP	FS-89#B44	1047	7			977	35	107		0.7	7
Oliveira, EP et al, 2015 - Tectonophysics 662:183-194	3	Belém de São Francisco	metamorphic	meta_sedimentary	Quartzite	Sergipano Belt	Macururé Domain		-9.21932	-39.0613	SHRIMP	FS-89#B45	2045	5			2033	6	101		0.7	6
Oliveira, EP et al, 2015 - Tectonophysics 662:183-194	3	Belém de São Francisco	metamorphic	meta_sedimentary	Quartzite	Sergipano Belt	Macururé Domain		-9.21932	-39.0613	SHRIMP	FS-89#B46	992	6			949	40	104		0.4	6
Oliveira, EP et al, 2015 - Tectonophysics 662:183-194	3	Belém de São Francisco	metamorphic	meta_sedimentary	Quartzite	Sergipano Belt	Macururé Domain		-9.21932	-39.0613	SHRIMP	FS-89#B47	1141	7			1137	38	100		1.2	7
Oliveira, EP et al, 2015 - Tectonophysics 662:183-194	3	Belém de São Francisco	metamorphic	meta_sedimentary	Quartzite	Sergipano Belt	Macururé Domain		-9.21932	-39.0613	SHRIMP	FS-89#B5	992	7			977	30	101		0.8	7
Oliveira, EP et al, 2015 - Tectonophysics 662:183-194	3	Belém de São Francisco	metamorphic	meta_sedimentary	Quartzite	Sergipano Belt	Macururé Domain		-9.21932	-39.0613	SHRIMP	FS-89#B51	985	4			896	22	109		0.6	4
Oliveira, EP et al, 2015 - Tectonophysics 662:183-194	3	Belém de São Francisco	metamorphic	meta_sedimentary	Quartzite	Sergipano Belt	Macururé Domain		-9.21932	-39.0613	SHRIMP	FS-89#B52	1791	23			1631	63	109		1.8	63
Oliveira, EP et al, 2015 - Tectonophysics 662:183-194	3	Belém de São Francisco	metamorphic	meta_sedimentary	Quartzite	Sergipano Belt	Macururé Domain		-9.21932	-39.0613	SHRIMP	FS-89#B53	962	9			1015	33	94		0.7	9
Oliveira, EP et al, 2015 - Tectonophysics 662:183-194	3	Belém de São Francisco	metamorphic	meta_sedimentary	Quartzite	Sergipano Belt	Macururé Domain		-9.21932	-39.0613	SHRIMP	FS-89#B54	995	4			946	29	105		0.7	4
Oliveira, EP et al, 2015 - Tectonophysics 662:183-194	3	Belém de São Francisco	metamorphic	meta_sedimentary	Quartzite	Sergipano Belt	Macururé Domain		-9.21932	-39.0613	SHRIMP	FS-89#B55	1922	14			1916	22	100		1.1	22
Oliveira, EP et al, 2015 - Tectonophysics 662:183-194	3	Belém de São Francisco	metamorphic	meta_sedimentary	Quartzite	Sergipano Belt	Macururé Domain		-9.21932	-39.0613	SHRIMP	FS-89#B56	957	13			932	96	103		0.6	13
Oliveira, EP et al, 2015 - Tectonophysics 662:183-194	3	Belém de São Francisco	metamorphic	meta_sedimentary	Quartzite	Sergipano Belt	Macururé Domain		-9.21932	-39.0613	SHRIMP	FS-89#B57	2191	18			2120	19	103		0.9	19
Oliveira, EP et al, 2015 - Tectonophysics 662:183-194	3	Belém de São Francisco	metamorphic	meta_sedimentary	Quartzite	Sergipano Belt	Macururé Domain		-9.21932	-39.0613	SHRIMP	FS-89#B58	990	7			960	49	103		0.6	7
Oliveira, EP et al, 2015 - Tectonophysics 662:183-194	3	Belém de São Francisco	metamorphic	meta_sedimentary	Quartzite	Sergipano Belt	Macururé Domain		-9.21932	-39.0613	SHRIMP	FS-89#B6	1008	9			929	36	108		1.1	9
Oliveira, EP et al, 2015 - Tectonophysics 662:183-194	3	Belém de São Francisco	metamorphic	meta_sedimentary	Quartzite	Sergipano Belt	Macururé Domain		-9.21932	-39.0613	SHRIMP	FS-89#B60	951	9			851	68	110		0.7	9
Oliveira, EP et al, 2015 - Tectonophysics 662:183-194	3	Belém de São Francisco	metamorphic	meta_sedimentary	Quartzite	Sergipano Belt	Macururé Domain		-9.21932	-39.0613	SHRIMP	FS-89#B61	1969	12			1961	15	100		0.7	15
Oliveira, EP et al, 2015 - Tectonophysics 662:183-194	3	Belém de São Francisco	metamorphic	meta_sedimentary	Quartzite	Sergipano Belt	Macururé Domain		-9.21932	-39.0613	SHRIMP	FS-89#B62	947	8			977	132	97		0.7	8
Oliveira, EP et al, 2015 - Tectonophysics 662:183-194	3	Belém de São Francisco	metamorphic	meta_sedimentary	Quartzite	Sergipano Belt	Macururé Domain		-9.21932	-39.0613	SHRIMP	FS-89#B8	967	10			892	87	108		0.9	10
Oliveira, EP et al, 2015 - Tectonophysics 662:183-194	3	Belém de São Francisco	metamorphic	meta_sedimentary	Quartzite	Sergipano Belt	Macururé Domain		-9.21932	-39.0613	SHRIMP	FS-89#B9	1070	6			993	55	107		0.3	6
Oliveira, EP et al, 2015 - Tectonophysics 662:183-194	3	Simão Dias	sedimentary	siliciclastic	Sandstone	Sergipano Belt	Estância Domain	Palmares Formation	-10.8275	-37.9444	SHRIMP	FS-95#10-1	730	13			662	114	109		0.59	13
Oliveira, EP et al, 2015 - Tectonophysics 662:183-194	3	Simão Dias	sedimentary	siliciclastic	Sandstone	Sergipano Belt	Estância Domain	Palmares Formation	-10.8275	-37.9444	SHRIMP	FS-95#1-1	628	10			623	30	101		1.08	10
Oliveira, EP et al, 2015 - Tectonophysics 662:183-194	3	Simão Dias	sedimentary	siliciclastic	Sandstone	Sergipano Belt	Estância Domain	Palmares Formation	-10.8275	-37.9444	SHRIMP	FS-95#11-1	888	13			854	33	104		0.77	13
Oliveira, EP et al, 2015 - Tectonophysics 662:183-194	3	Simão Dias	sedimentary	siliciclastic	Sandstone	Sergipano Belt	Estância Domain	Palmares Formation	-10.8275	-37.9444	SHRIMP	FS-95#14-1	2196	31			2123	14	103		0.57	14
Oliveira, EP et al, 2015 - Tectonophysics 662:183-194	3	Simão Dias	sedimentary	siliciclastic	Sandstone	Sergipano Belt	Estância Domain	Palmares Formation	-10.8275	-37.9444	SHRIMP	FS-95#16-1	608	9			605	24	101		0.51	9
Oliveira, EP et al, 2015 - Tectonophysics 662:183-194	3	Simão Dias	sedimentary	siliciclastic	Sandstone	Sergipano Belt	Estância Domain	Palmares Formation	-10.8275	-37.9444	SHRIMP	FS-95#17-1	656	11			597	109	109		0.98	11
Oliveira, EP et al, 2015 - Tectonophysics 662:183-194	3	Simão Dias	sedimentary	siliciclastic	Sandstone	Sergipano Belt	Estância Domain	Palmares Formation	-10.8275	-37.9444	SHRIMP	FS-95#19-1	628	9			599	35	105		0.39	9
Oliveira, EP et al, 2015 - Tectonophysics 662:183-194	3	Simão Dias	sedimentary	siliciclastic	Sandstone	Sergipano Belt	Estância Domain	Palmares Formation	-10.8275	-37.9444	SHRIMP	FS-95#20-1	623	10			610	81	102		0.77	10
Oliveira, EP et al, 2015 - Tectonophysics 662:183-194	3	Simão Dias	sedimentary	siliciclastic	Sandstone	Sergipano Belt	Estância Domain	Palmares Formation	-10.8275	-37.9444	SHRIMP	FS-95#21-1	1201	17			1149	32	104		1.08	17
Oliveira, EP et al, 2015 - Tectonophysics 662:183-194	3	Simão Dias	sedimentary	siliciclastic	Sandstone	Sergipano Belt	Estância Domain	Palmares Formation	-10.8275	-37.9444	SHRIMP	FS-95#22-1	2647	41			2605	18	102		0.47	18
Oliveira, EP et al, 2015 - Tectonophysics 662:183-194	3	Simão Dias	sedimentary	siliciclastic	Sandstone	Sergipano Belt	Estância Domain	Palmares Formation	-10.8275	-37.9444	SHRIMP	FS-95#23-1	1997	28			1938	18	103		0.36	18
Oliveira, EP et al, 2015 - Tectonophysics 662:183-194	3	Simão Dias	sedimentary	siliciclastic	Sandstone	Sergipano Belt	Estância Domain	Palmares Formation	-10.8275	-37.9444	SHRIMP	FS-95#24-1	996	15			966	24	103		0.41	15
Oliveira, EP et al, 2015 - Tectonophysics 662:183-194	3	Simão Dias	sedimentary	siliciclastic	Sandstone	Sergipano Belt	Estância Domain	Palmares Formation	-10.8275	-37.9444	SHRIMP	FS-95#25-1	991	16			982	53	101		1.14	16
Oliveira, EP et al, 2015 - Tectonophysics 662:183-194	3	Simão Dias	sedimentary	siliciclastic	Sandstone	Sergipano Belt	Estância Domain	Palmares Formation	-10.8275	-37.9444	SHRIMP	FS-95#26-1	630	9			615	26	102		0.45	9
Oliveira, EP et al, 2015 - Tectonophysics 662:183-194	3	Simão Dias	sedimentary	siliciclastic	Sandstone	Sergipano Belt	Estância Domain	Palmares Formation	-10.8275	-37.9444	SHRIMP	FS-95#27-1	633	10			581	63	108		1.49	10
Oliveira, EP et al, 2015 - Tectonophysics 662:183-194	3	Simão Dias	sedimentary	siliciclastic	Sandstone	Sergipano Belt	Estância Domain	Palmares Formation	-10.8275	-37.9444	SHRIMP	FS-95#28-1	1116	17			1141	24	98		0.78	17
Oliveira, EP et al, 2015 - Tectonophysics 662:183-194	3	Simão Dias	sedimentary	siliciclastic	Sandstone	Sergipano Belt	Estância Domain	Palmares Formation	-10.8275	-37.9444	SHRIMP	FS-95#29-1	1821	27			1857	18	98		1.11	18
Oliveira, EP et al, 2015 - Tectonophysics 662:183-194	3	Simão Dias	sedimentary	siliciclastic	Sandstone	Sergipano Belt	Estância Domain	Palmares Formation	-10.8275	-37.9444	SHRIMP	FS-95#30-1	976	15			1004	22	97		0.55	15
Oliveira, EP et al, 2015 - Tectonophysics 662:183-194	3	Simão Dias	sedimentary	siliciclastic	Sandstone	Sergipano Belt	Estância Domain	Palmares Formation	-10.8275	-37.9444	SHRIMP	FS-95#3-1	626	10			679	32	92		1.36	10
Oliveira, EP et al, 2015 - Tectonophysics 662:183-194	3	Simão Dias	sedimentary	siliciclastic	Sandstone	Sergipano Belt	Estância Domain	Palmares Formation	-10.8275	-37.9444	SHRIMP	FS-95#31-1	575	8			547	25	105		0.27	8
Oliveira, EP et al, 2015 - Tectonophysics 662:183-194	3	Simão Dias	sedimentary	siliciclastic	Sandstone	Sergipano Belt	Estância Domain	Palmares Formation	-10.8275	-37.9444	SHRIMP	FS-95#33-1	719	12			746	49	96		1.78	12
Oliveira, EP et al, 2015 - Tectonophysics 662:183-194	3	Simão Dias	sedimentary	siliciclastic	Sandstone	Sergipano Belt	Estância Domain	Palmares Formation	-10.8275	-37.9444	SHRIMP	FS-95#34-1	992	14			993	24	100		0.92	14
Oliveira, EP et al, 2015 - Tectonophysics 662:183-194	3	Simão Dias	sedimentary	siliciclastic	Sandstone	Sergipano Belt	Estância Domain	Palmares Formation	-10.8275	-37.9444	SHRIMP	FS-95#37-1	985	15			1057	27	93		0.6	15
Oliveira, EP et al, 2015 - Tectonophysics 662:183-194	3	Simão Dias	sedimentary	siliciclastic	Sandstone	Sergipano Belt	Estância Domain	Palmares Formation	-10.8275	-37.9444	SHRIMP	FS-95#38-1	931	15			888	48	105		0.71	15
Oliveira, EP et al, 2015 - Tectonophysics 662:183-194	3	Simão Dias	sedimentary	siliciclastic	Sandstone	Sergipano Belt	Estância Domain	Palmares Formation	-10.8275	-37.9444	SHRIMP	FS-95#39-1	640	9			653	26	98		0.88	9
Oliveira, EP et al, 2015 - Tectonophysics 662:183-194	3	Simão Dias	sedimentary	siliciclastic	Sandstone	Sergipano Belt	Estância Domain	Palmares Formation	-10.8275	-37.9444	SHRIMP	FS-95#43-1	1013	19			963	47	105		0.9	19
Oliveira, EP et al, 2015 - Tectonophysics 662:183-194	3	Simão Dias	sedimentary	siliciclastic	Sandstone	Sergipano Belt	Estância Domain	Palmares Formation	-10.8275	-37.9444	SHRIMP	FS-95#44-1	881	15			904	31	97		0.6	15
Oliveira, EP et al, 2015 - Tectonophysics 662:183-194	3	Simão Dias	sedimentary	siliciclastic	Sandstone	Sergipano Belt	Estância Domain	Palmares Formation	-10.8275	-37.9444	SHRIMP	FS-95#45-1	1759	28			1731	22	102		0.59	22
Oliveira, EP et al, 2015 - Tectonophysics 662:183-194	3	Simão Dias	sedimentary	siliciclastic	Sandstone	Sergipano Belt	Estância Domain	Palmares Formation	-10.8275	-37.9444	SHRIMP	FS-95#47-1	652	10			631	47	103		1.23	10
Oliveira, EP et al, 2015 - Tectonophysics 662:183-194	3	Simão Dias	sedimentary	siliciclastic	Sandstone	Sergipano Belt	Estância Domain	Palmares Formation	-10.8275	-37.9444	SHRIMP	FS-95#48-1	952	16			993	62	96		1.05	16
Oliveira, EP et al, 2015 - Tectonophysics 662:183-194	3	Simão Dias	sedimentary	siliciclastic	Sandstone	Sergipano Belt	Estância Domain	Palmares Formation	-10.8275	-37.9444	SHRIMP	FS-95#49-1	643	10			604	38	106		1.68	10
Oliveira, EP et al, 2015 - Tectonophysics 662:183-194	3	Simão Dias	sedimentary	siliciclastic	Sandstone	Sergipano Belt	Estância Domain	Palmares Formation	-10.8275	-37.9444	SHRIMP	FS-95#50-1	1021	17			1019	53	100		0.96	17
Oliveira, EP et al, 2015 - Tectonophysics 662:183-194	3	Simão Dias	sedimentary	siliciclastic	Sandstone	Sergipano Belt	Estância Domain	Palmares Formation	-10.8275	-37.9444	SHRIMP	FS-95#5-1	1601	25			1746	30	91		0.67	30
Oliveira, EP et al, 2015 - Tectonophysics 662:183-194	3	Simão Dias	sedimentary	siliciclastic	Sandstone	Sergipano Belt	Estância Domain	Palmares Formation	-10.8275	-37.9444	SHRIMP	FS-95#51-1	594	8			539	30	109		0.59	8
Oliveira, EP et al, 2015 - Tectonophysics 662:183-194	3	Simão Dias	sedimentary	siliciclastic	Sandstone	Sergipano Belt	Estância Domain	Palmares Formation	-10.8275	-37.9444	SHRIMP	FS-95#54-1	977	15			943	33	103		0.49	15
Oliveira, EP et al, 2015 - Tectonophysics 662:183-194	3	Simão Dias	sedimentary	siliciclastic	Sandstone	Sergipano Belt	Estância Domain	Palmares Formation	-10.8275	-37.9444	SHRIMP	FS-95#55-1	622	9			628	35	99		0.4	9
Oliveira, EP et al, 2015 - Tectonophysics 662:183-194	3	Simão Dias	sedimentary	siliciclastic	Sandstone	Sergipano Belt	Estância Domain	Palmares Formation	-10.8275	-37.9444	SHRIMP	FS-95#56-1	2699	41			2668	16	101		0.68	16
Oliveira, EP et al, 2015 - Tectonophysics 662:183-194	3	Simão Dias	sedimentary	siliciclastic	Sandstone	Sergipano Belt	Estância Domain	Palmares Formation	-10.8275	-37.9444	SHRIMP	FS-95#57-1	1764	24			1856	17	95		0.3	17
Oliveira, EP et al, 2015 - Tectonophysics 662:183-194	3	Simão Dias	sedimentary	siliciclastic	Sandstone	Sergipano Belt	Estância Domain	Palmares Formation	-10.8275	-37.9444	SHRIMP	FS-95#58-1	632	9			612	26	103		0.44	9
Oliveira, EP et al, 2015 - Tectonophysics 662:183-194	3	Simão Dias	sedimentary	siliciclastic	Sandstone	Sergipano Belt	Estância Domain	Palmares Formation	-10.8275	-37.9444	SHRIMP	FS-95#59-1	640	9			637	31	100		0.99	9
Oliveira, EP et al, 2015 - Tectonophysics 662:183-194	3	Simão Dias	sedimentary	siliciclastic	Sandstone	Sergipano Belt	Estância Domain	Palmares Formation	-10.8275	-37.9444	SHRIMP	FS-95#6-1	578	9			545	49	106		0.51	9
Oliveira, EP et al, 2015 - Tectonophysics 662:183-194	3	Simão Dias	sedimentary	siliciclastic	Sandstone	Sergipano Belt	Estância Domain	Palmares Formation	-10.8275	-37.9444	SHRIMP	FS-95#7-1	994	17			911	47	108		0.78	17
Oliveira, EP et al, 2015 - Tectonophysics 662:183-194	3	Simão Dias	sedimentary	siliciclastic	Sandstone	Sergipano Belt	Estância Domain	Palmares Formation	-10.8275	-37.9444	SHRIMP	FS-95#8-1	1397	22			1385	26	101		0.48	22
Oliveira, EP et al, 2015 - Tectonophysics 662:183-194	3	Simão Dias	sedimentary	siliciclastic	Sandstone	Sergipano Belt	Estância Domain	Palmares Formation	-10.8275	-37.9444	SHRIMP	FS-95#9-1	1842	28			1851	28	100		0.87	28
Oliveira, EP et al, 2015 - Tectonophysics 662:183-194	3	Lagarto	sedimentary	siliciclastic	Siltite	Sergipano Belt	Estância Domain	Lagarto Formation	-10.8845	-37.7007	SHRIMP	FS-F#01-1	2131	20			2159	19	99		0.73	19
Oliveira, EP et al, 2015 - Tectonophysics 662:183-194	3	Lagarto	sedimentary	siliciclastic	Siltite	Sergipano Belt	Estância Domain	Lagarto Formation	-10.8845	-37.7007	SHRIMP	FS-F#01-2	605	5			596	65	101		0.98	5
Oliveira, EP et al, 2015 - Tectonophysics 662:183-194	3	Lagarto	sedimentary	siliciclastic	Siltite	Sergipano Belt	Estância Domain	Lagarto Formation	-10.8845	-37.7007	SHRIMP	FS-F#03-1	609	6			631	33	96		0.9	6
Oliveira, EP et al, 2015 - Tectonophysics 662:183-194	3	Lagarto	sedimentary	siliciclastic	Siltite	Sergipano Belt	Estância Domain	Lagarto Formation	-10.8845	-37.7007	SHRIMP	FS-F#03-2	812	15			803	38	101		0.48	15
Oliveira, EP et al, 2015 - Tectonophysics 662:183-194	3	Lagarto	sedimentary	siliciclastic	Siltite	Sergipano Belt	Estância Domain	Lagarto Formation	-10.8845	-37.7007	SHRIMP	FS-F#03-2.2	816	5			819	26	100		0.51	5
Oliveira, EP et al, 2015 - Tectonophysics 662:183-194	3	Lagarto	sedimentary	siliciclastic	Siltite	Sergipano Belt	Estância Domain	Lagarto Formation	-10.8845	-37.7007	SHRIMP	FS-F#04-1	1985	16			1973	19	101		1.11	19
Oliveira, EP et al, 2015 - Tectonophysics 662:183-194	3	Lagarto	sedimentary	siliciclastic	Siltite	Sergipano Belt	Estância Domain	Lagarto Formation	-10.8845	-37.7007	SHRIMP	FS-F#04-2	577	8			583	35	99		0.77	8
Oliveira, EP et al, 2015 - Tectonophysics 662:183-194	3	Lagarto	sedimentary	siliciclastic	Siltite	Sergipano Belt	Estância Domain	Lagarto Formation	-10.8845	-37.7007	SHRIMP	FS-F#04-3	550	3			547	30	101		0.3	3
Oliveira, EP et al, 2015 - Tectonophysics 662:183-194	3	Lagarto	sedimentary	siliciclastic	Siltite	Sergipano Belt	Estância Domain	Lagarto Formation	-10.8845	-37.7007	SHRIMP	FS-F#05-3	588	3			610	26	96		0.79	3
Oliveira, EP et al, 2015 - Tectonophysics 662:183-194	3	Lagarto	sedimentary	siliciclastic	Siltite	Sergipano Belt	Estância Domain	Lagarto Formation	-10.8845	-37.7007	SHRIMP	FS-F#06-1	614	9			615	29	100		0.5	9
Oliveira, EP et al, 2015 - Tectonophysics 662:183-194	3	Lagarto	sedimentary	siliciclastic	Siltite	Sergipano Belt	Estância Domain	Lagarto Formation	-10.8845	-37.7007	SHRIMP	FS-F#06-2	578	5			590	64	98		1.04	5
Oliveira, EP et al, 2015 - Tectonophysics 662:183-194	3	Lagarto	sedimentary	siliciclastic	Siltite	Sergipano Belt	Estância Domain	Lagarto Formation	-10.8845	-37.7007	SHRIMP	FS-F#06-3	558	4			508	65	109		0.89	4
Oliveira, EP et al, 2015 - Tectonophysics 662:183-194	3	Lagarto	sedimentary	siliciclastic	Siltite	Sergipano Belt	Estância Domain	Lagarto Formation	-10.8845	-37.7007	SHRIMP	FS-F#07-2	591	6			577	27	102		0.64	6
Oliveira, EP et al, 2015 - Tectonophysics 662:183-194	3	Lagarto	sedimentary	siliciclastic	Siltite	Sergipano Belt	Estância Domain	Lagarto Formation	-10.8845	-37.7007	SHRIMP	FS-F#08-1	600	4			580	42	103		0.82	4
Oliveira, EP et al, 2015 - Tectonophysics 662:183-194	3	Lagarto	sedimentary	siliciclastic	Siltite	Sergipano Belt	Estância Domain	Lagarto Formation	-10.8845	-37.7007	SHRIMP	FS-F#08-3	949	8			938	25	101		0.62	8
Oliveira, EP et al, 2015 - Tectonophysics 662:183-194	3	Lagarto	sedimentary	siliciclastic	Siltite	Sergipano Belt	Estância Domain	Lagarto Formation	-10.8845	-37.7007	SHRIMP	FS-F#10-1	3038	37			3053	16	100		0.99	16
Oliveira, EP et al, 2015 - Tectonophysics 662:183-194	3	Lagarto	sedimentary	siliciclastic	Siltite	Sergipano Belt	Estância Domain	Lagarto Formation	-10.8845	-37.7007	SHRIMP	FS-F#10-2	948	7			971	16	98		0.43	7
Oliveira, EP et al, 2015 - Tectonophysics 662:183-194	3	Lagarto	sedimentary	siliciclastic	Siltite	Sergipano Belt	Estância Domain	Lagarto Formation	-10.8845	-37.7007	SHRIMP	FS-F#11-1	686	14			666	74	103		1.39	14
Oliveira, EP et al, 2015 - Tectonophysics 662:183-194	3	Lagarto	sedimentary	siliciclastic	Siltite	Sergipano Belt	Estância Domain	Lagarto Formation	-10.8845	-37.7007	SHRIMP	FS-F#11-3	540	4			485	60	110		0.44	4
Oliveira, EP et al, 2015 - Tectonophysics 662:183-194	3	Lagarto	sedimentary	siliciclastic	Siltite	Sergipano Belt	Estância Domain	Lagarto Formation	-10.8845	-37.7007	SHRIMP	FS-F#11-4	673	6			700	24	96		0.41	6
Oliveira, EP et al, 2015 - Tectonophysics 662:183-194	3	Lagarto	sedimentary	siliciclastic	Siltite	Sergipano Belt	Estância Domain	Lagarto Formation	-10.8845	-37.7007	SHRIMP	FS-F#11-5	967	6			975	28	99		0.39	6
Oliveira, EP et al, 2015 - Tectonophysics 662:183-194	3	Lagarto	sedimentary	siliciclastic	Siltite	Sergipano Belt	Estância Domain	Lagarto Formation	-10.8845	-37.7007	SHRIMP	FS-F#12-1	564	3			557	21	101		0.4	3
Oliveira, EP et al, 2015 - Tectonophysics 662:183-194	3	Lagarto	sedimentary	siliciclastic	Siltite	Sergipano Belt	Estância Domain	Lagarto Formation	-10.8845	-37.7007	SHRIMP	FS-F#12-2	626	11			607	39	103		0.95	11
Oliveira, EP et al, 2015 - Tectonophysics 662:183-194	3	Lagarto	sedimentary	siliciclastic	Siltite	Sergipano Belt	Estância Domain	Lagarto Formation	-10.8845	-37.7007	SHRIMP	FS-F#14-1	898	10			942	53	95		1.11	10
Oliveira, EP et al, 2015 - Tectonophysics 662:183-194	3	Lagarto	sedimentary	siliciclastic	Siltite	Sergipano Belt	Estância Domain	Lagarto Formation	-10.8845	-37.7007	SHRIMP	FS-F#14-2	1060	21			966	35	109		0.89	21
Oliveira, EP et al, 2015 - Tectonophysics 662:183-194	3	Lagarto	sedimentary	siliciclastic	Siltite	Sergipano Belt	Estância Domain	Lagarto Formation	-10.8845	-37.7007	SHRIMP	FS-F#14-4	564	3			605	88	93		0.46	3
Oliveira, EP et al, 2015 - Tectonophysics 662:183-194	3	Lagarto	sedimentary	siliciclastic	Siltite	Sergipano Belt	Estância Domain	Lagarto Formation	-10.8845	-37.7007	SHRIMP	FS-F#15-2	867	7			910	27	95		1.29	7
Oliveira, EP et al, 2015 - Tectonophysics 662:183-194	3	Lagarto	sedimentary	siliciclastic	Siltite	Sergipano Belt	Estância Domain	Lagarto Formation	-10.8845	-37.7007	SHRIMP	FS-F#15-3	614	16			643	36	95		1.55	16
Oliveira, EP et al, 2015 - Tectonophysics 662:183-194	3	Lagarto	sedimentary	siliciclastic	Siltite	Sergipano Belt	Estância Domain	Lagarto Formation	-10.8845	-37.7007	SHRIMP	FS-F#15-4	579	7			597	38	97		0.75	7
Oliveira, EP et al, 2015 - Tectonophysics 662:183-194	3	Lagarto	sedimentary	siliciclastic	Siltite	Sergipano Belt	Estância Domain	Lagarto Formation	-10.8845	-37.7007	SHRIMP	FS-F#15-5	577	4			634	40	90		0.71	4
Oliveira, EP et al, 2015 - Tectonophysics 662:183-194	3	Lagarto	sedimentary	siliciclastic	Siltite	Sergipano Belt	Estância Domain	Lagarto Formation	-10.8845	-37.7007	SHRIMP	FS-F#16-1	2740	15			2683	7	102		0.72	7
Oliveira, EP et al, 2015 - Tectonophysics 662:183-194	3	Lagarto	sedimentary	siliciclastic	Siltite	Sergipano Belt	Estância Domain	Lagarto Formation	-10.8845	-37.7007	SHRIMP	FS-F#16-2	2071	17			2132	7	97		0.34	7
Oliveira, EP et al, 2015 - Tectonophysics 662:183-194	3	Lagarto	sedimentary	siliciclastic	Siltite	Sergipano Belt	Estância Domain	Lagarto Formation	-10.8845	-37.7007	SHRIMP	FS-F#16-3	556	3			599	64	92		0.39	3
Oliveira, EP et al, 2015 - Tectonophysics 662:183-194	3	Lagarto	sedimentary	siliciclastic	Siltite	Sergipano Belt	Estância Domain	Lagarto Formation	-10.8845	-37.7007	SHRIMP	FS-F#17-1	615	7			591	62	104		1.3	7
Oliveira, EP et al, 2015 - Tectonophysics 662:183-194	3	Lagarto	sedimentary	siliciclastic	Siltite	Sergipano Belt	Estância Domain	Lagarto Formation	-10.8845	-37.7007	SHRIMP	FS-F#18-1	552	4			563	44	98		0.39	4
Oliveira, EP et al, 2015 - Tectonophysics 662:183-194	3	Lagarto	sedimentary	siliciclastic	Siltite	Sergipano Belt	Estância Domain	Lagarto Formation	-10.8845	-37.7007	SHRIMP	FS-F#18-2	980	5			976	27	100		0.52	5
Oliveira, EP et al, 2015 - Tectonophysics 662:183-194	3	Lagarto	sedimentary	siliciclastic	Siltite	Sergipano Belt	Estância Domain	Lagarto Formation	-10.8845	-37.7007	SHRIMP	FS-F#18-3	908	4			886	21	102		0.44	4
Oliveira, EP et al, 2015 - Tectonophysics 662:183-194	3	Lagarto	sedimentary	siliciclastic	Siltite	Sergipano Belt	Estância Domain	Lagarto Formation	-10.8845	-37.7007	SHRIMP	FS-F#21-1	632	11			646	37	98		0.6	11
Oliveira, EP et al, 2015 - Tectonophysics 662:183-194	3	Lagarto	sedimentary	siliciclastic	Siltite	Sergipano Belt	Estância Domain	Lagarto Formation	-10.8845	-37.7007	SHRIMP	FS-F#21-2	621	4			610	38	102		0.47	4
Oliveira, EP et al, 2015 - Tectonophysics 662:183-194	3	Lagarto	sedimentary	siliciclastic	Siltite	Sergipano Belt	Estância Domain	Lagarto Formation	-10.8845	-37.7007	SHRIMP	FS-F#21-3	954	6			965	26	99		0.25	6
Oliveira, EP et al, 2015 - Tectonophysics 662:183-194	3	Lagarto	sedimentary	siliciclastic	Siltite	Sergipano Belt	Estância Domain	Lagarto Formation	-10.8845	-37.7007	SHRIMP	FS-F#21-4	556	9			510	67	108		0.76	9
Oliveira, EP et al, 2015 - Tectonophysics 662:183-194	3	Lagarto	sedimentary	siliciclastic	Siltite	Sergipano Belt	Estância Domain	Lagarto Formation	-10.8845	-37.7007	SHRIMP	FS-F#22-1	880	5			900	21	98		0.48	5
Oliveira, EP et al, 2015 - Tectonophysics 662:183-194	3	Lagarto	sedimentary	siliciclastic	Siltite	Sergipano Belt	Estância Domain	Lagarto Formation	-10.8845	-37.7007	SHRIMP	FS-F#22-2	950	29			997	32	95		0.98	29
Oliveira, EP et al, 2015 - Tectonophysics 662:183-194	3	Lagarto	sedimentary	siliciclastic	Siltite	Sergipano Belt	Estância Domain	Lagarto Formation	-10.8845	-37.7007	SHRIMP	FS-F#22-4	1014	6			948	24	106		0.88	6
Oliveira, EP et al, 2015 - Tectonophysics 662:183-194	3	Lagarto	sedimentary	siliciclastic	Siltite	Sergipano Belt	Estância Domain	Lagarto Formation	-10.8845	-37.7007	SHRIMP	FS-F#22-5	851	6			909	58	93		0.52	6
Oliveira, EP et al, 2015 - Tectonophysics 662:183-194	3	Lagarto	sedimentary	siliciclastic	Siltite	Sergipano Belt	Estância Domain	Lagarto Formation	-10.8845	-37.7007	SHRIMP	FS-F#22-6	573	13			612	45	93		0.94	13
Oliveira, EP et al, 2015 - Tectonophysics 662:183-194	3	Lagarto	sedimentary	siliciclastic	Siltite	Sergipano Belt	Estância Domain	Lagarto Formation	-10.8845	-37.7007	SHRIMP	FS-F#22-7	993	9			1005	23	99		0.41	9
Oliveira, EP et al, 2015 - Tectonophysics 662:183-194	3	Lagarto	sedimentary	siliciclastic	Siltite	Sergipano Belt	Estância Domain	Lagarto Formation	-10.8845	-37.7007	SHRIMP	FS-F#23-1	1007	19			986	15	102		1.04	19
Oliveira, EP et al, 2015 - Tectonophysics 662:183-194	3	Lagarto	sedimentary	siliciclastic	Siltite	Sergipano Belt	Estância Domain	Lagarto Formation	-10.8845	-37.7007	SHRIMP	FS-F#23-4	588	4			559	73	105		0.79	4
Silva Filho, AF et al, 2014 - Int J Earth Sci 103:2155-2190	4	São Bento do Una	metamorphic	meta_sedimentary	Garnet-bearing banded gneiss	Borborema Province	Rio Una Sequence	Unit 3	-8.55852	-36.4625	SHRIMP	GUS-208#1.1	648	7			624	67	104		0.5	7
Silva Filho, AF et al, 2014 - Int J Earth Sci 103:2155-2190	4	São Bento do Una	metamorphic	meta_sedimentary	Garnet-bearing banded gneiss	Borborema Province	Rio Una Sequence	Unit 3	-8.55852	-36.4625	SHRIMP	GUS-208#10.1	737	8			680	28	108		0.61	8
Silva Filho, AF et al, 2014 - Int J Earth Sci 103:2155-2190	4	São Bento do Una	metamorphic	meta_sedimentary	Garnet-bearing banded gneiss	Borborema Province	Rio Una Sequence	Unit 3	-8.55852	-36.4625	SHRIMP	GUS-208#11.1	697	7			767	28	91		0.29	7
Silva Filho, AF et al, 2014 - Int J Earth Sci 103:2155-2190	4	São Bento do Una	metamorphic	meta_sedimentary	Garnet-bearing banded gneiss	Borborema Province	Rio Una Sequence	Unit 3	-8.55852	-36.4625	SHRIMP	GUS-208#12.1	749	10			714	53	105		0.46	10
Silva Filho, AF et al, 2014 - Int J Earth Sci 103:2155-2190	4	São Bento do Una	metamorphic	meta_sedimentary	Garnet-bearing banded gneiss	Borborema Province	Rio Una Sequence	Unit 3	-8.55852	-36.4625	SHRIMP	GUS-208#13.1	566	7			609	342	93		0.15	7
Silva Filho, AF et al, 2014 - Int J Earth Sci 103:2155-2190	4	São Bento do Una	metamorphic	meta_sedimentary	Garnet-bearing banded gneiss	Borborema Province	Rio Una Sequence	Unit 3	-8.55852	-36.4625	SHRIMP	GUS-208#16.1	708	7			709	28	100		0.82	7
Silva Filho, AF et al, 2014 - Int J Earth Sci 103:2155-2190	4	São Bento do Una	metamorphic	meta_sedimentary	Garnet-bearing banded gneiss	Borborema Province	Rio Una Sequence	Unit 3	-8.55852	-36.4625	SHRIMP	GUS-208#2.2	685	8			679	48	101		0.4	8
Silva Filho, AF et al, 2014 - Int J Earth Sci 103:2155-2190	4	São Bento do Una	metamorphic	meta_sedimentary	Garnet-bearing banded gneiss	Borborema Province	Rio Una Sequence	Unit 3	-8.55852	-36.4625	SHRIMP	GUS-208#20.1	688	7			711	14	97		0.14	7
Silva Filho, AF et al, 2014 - Int J Earth Sci 103:2155-2190	4	São Bento do Una	metamorphic	meta_sedimentary	Garnet-bearing banded gneiss	Borborema Province	Rio Una Sequence	Unit 3	-8.55852	-36.4625	SHRIMP	GUS-208#24.1	764	8			725	18	105		0.54	8
Silva Filho, AF et al, 2014 - Int J Earth Sci 103:2155-2190	4	São Bento do Una	metamorphic	meta_sedimentary	Garnet-bearing banded gneiss	Borborema Province	Rio Una Sequence	Unit 3	-8.55852	-36.4625	SHRIMP	GUS-208#25.1	705	8			786	51	90		0.75	8
Silva Filho, AF et al, 2014 - Int J Earth Sci 103:2155-2190	4	São Bento do Una	metamorphic	meta_sedimentary	Garnet-bearing banded gneiss	Borborema Province	Rio Una Sequence	Unit 3	-8.55852	-36.4625	SHRIMP	GUS-208#3.1	736	8			748	30	98		0.67	8
Silva Filho, AF et al, 2014 - Int J Earth Sci 103:2155-2190	4	São Bento do Una	metamorphic	meta_sedimentary	Garnet-bearing banded gneiss	Borborema Province	Rio Una Sequence	Unit 3	-8.55852	-36.4625	SHRIMP	GUS-208#31.1	676	7			698	52	97		0.53	7
Silva Filho, AF et al, 2014 - Int J Earth Sci 103:2155-2190	4	São Bento do Una	metamorphic	meta_sedimentary	Garnet-bearing banded gneiss	Borborema Province	Rio Una Sequence	Unit 3	-8.55852	-36.4625	SHRIMP	GUS-208#35.1	754	9			695	39	109		0.62	9
Silva Filho, AF et al, 2014 - Int J Earth Sci 103:2155-2190	4	São Bento do Una	metamorphic	meta_sedimentary	Garnet-bearing banded gneiss	Borborema Province	Rio Una Sequence	Unit 3	-8.55852	-36.4625	SHRIMP	GUS-208#38.1	692	7			732	16	94		0.72	7
Silva Filho, AF et al, 2014 - Int J Earth Sci 103:2155-2190	4	São Bento do Una	metamorphic	meta_sedimentary	Garnet-bearing banded gneiss	Borborema Province	Rio Una Sequence	Unit 3	-8.55852	-36.4625	SHRIMP	GUS-208#40.1m	658	7			721	28	91		0.29	7
Silva Filho, AF et al, 2014 - Int J Earth Sci 103:2155-2190	4	São Bento do Una	metamorphic	meta_sedimentary	Garnet-bearing banded gneiss	Borborema Province	Rio Una Sequence	Unit 3	-8.55852	-36.4625	SHRIMP	GUS-208#42.1m	764	9			725	29	105		0.47	9
Silva Filho, AF et al, 2014 - Int J Earth Sci 103:2155-2190	4	São Bento do Una	metamorphic	meta_sedimentary	Garnet-bearing banded gneiss	Borborema Province	Rio Una Sequence	Unit 3	-8.55852	-36.4625	SHRIMP	GUS-208#47.1	760	8			764	24	100		0.44	8
Silva Filho, AF et al, 2014 - Int J Earth Sci 103:2155-2190	4	São Bento do Una	metamorphic	meta_sedimentary	Garnet-bearing banded gneiss	Borborema Province	Rio Una Sequence	Unit 3	-8.55852	-36.4625	SHRIMP	GUS-208#5.1	698	7			681	33	103		0.35	7
Silva Filho, AF et al, 2014 - Int J Earth Sci 103:2155-2190	4	São Bento do Una	metamorphic	meta_sedimentary	Garnet-bearing banded gneiss	Borborema Province	Rio Una Sequence	Unit 3	-8.55852	-36.4625	SHRIMP	GUS-208#50.1	745	8			800	33	93		0.21	8
Silva Filho, AF et al, 2014 - Int J Earth Sci 103:2155-2190	4	São Bento do Una	metamorphic	meta_sedimentary	Garnet-bearing banded gneiss	Borborema Province	Rio Una Sequence	Unit 3	-8.55852	-36.4625	SHRIMP	GUS-208#6.1	696	7			749	35	93		0.6	7
Silva Filho, AF et al, 2014 - Int J Earth Sci 103:2155-2190	4	São Bento do Una	metamorphic	meta_sedimentary	Garnet-bearing banded gneiss	Borborema Province	Rio Una Sequence	Unit 3	-8.55852	-36.4625	SHRIMP	GUS-208#7.1	755	8			684	31	110		0.75	8
Oliveira, EP et al, 2015 - Tectonophysics 662:183-194	3	Euclides da Cunha	sedimentary	siliciclastic	Diamictite	Sergipano Belt	Estância Domain	Juetê Formation	-10.3867	-39.0954	SHRIMP	JP-159F#1-1	2206	10			2118	8	104		0.47	8
Oliveira, EP et al, 2015 - Tectonophysics 662:183-194	3	Euclides da Cunha	sedimentary	siliciclastic	Diamictite	Sergipano Belt	Estância Domain	Juetê Formation	-10.3867	-39.0954	SHRIMP	JP-159F#11-1	2196	13			2152	7	102		0.53	7
Oliveira, EP et al, 2015 - Tectonophysics 662:183-194	3	Euclides da Cunha	sedimentary	siliciclastic	Diamictite	Sergipano Belt	Estância Domain	Juetê Formation	-10.3867	-39.0954	SHRIMP	JP-159F#12-1	2299	21			2069	15	110		1.59	15
Oliveira, EP et al, 2015 - Tectonophysics 662:183-194	3	Euclides da Cunha	sedimentary	siliciclastic	Diamictite	Sergipano Belt	Estância Domain	Juetê Formation	-10.3867	-39.0954	SHRIMP	JP-159F#13-1	2075	10			2075	7	100		0.55	7
Oliveira, EP et al, 2015 - Tectonophysics 662:183-194	3	Euclides da Cunha	sedimentary	siliciclastic	Diamictite	Sergipano Belt	Estância Domain	Juetê Formation	-10.3867	-39.0954	SHRIMP	JP-159F#14-1	2294	13			2156	8	106		0.56	8
Oliveira, EP et al, 2015 - Tectonophysics 662:183-194	3	Euclides da Cunha	sedimentary	siliciclastic	Diamictite	Sergipano Belt	Estância Domain	Juetê Formation	-10.3867	-39.0954	SHRIMP	JP-159F#15-1	2130	12			2151	7	99		0.49	7
Oliveira, EP et al, 2015 - Tectonophysics 662:183-194	3	Euclides da Cunha	sedimentary	siliciclastic	Diamictite	Sergipano Belt	Estância Domain	Juetê Formation	-10.3867	-39.0954	SHRIMP	JP-159F#17-1	2164	21			2121	13	102		0.4	13
Oliveira, EP et al, 2015 - Tectonophysics 662:183-194	3	Euclides da Cunha	sedimentary	siliciclastic	Diamictite	Sergipano Belt	Estância Domain	Juetê Formation	-10.3867	-39.0954	SHRIMP	JP-159F#18-1	2267	29			2131	18	106		0.36	18
Oliveira, EP et al, 2015 - Tectonophysics 662:183-194	3	Euclides da Cunha	sedimentary	siliciclastic	Diamictite	Sergipano Belt	Estância Domain	Juetê Formation	-10.3867	-39.0954	SHRIMP	JP-159F#19-1	2377	30			2139	23	110		0.56	23
Oliveira, EP et al, 2015 - Tectonophysics 662:183-194	3	Euclides da Cunha	sedimentary	siliciclastic	Diamictite	Sergipano Belt	Estância Domain	Juetê Formation	-10.3867	-39.0954	SHRIMP	JP-159F#20-1	2109	13			2151	8	98		0.47	8
Oliveira, EP et al, 2015 - Tectonophysics 662:183-194	3	Euclides da Cunha	sedimentary	siliciclastic	Diamictite	Sergipano Belt	Estância Domain	Juetê Formation	-10.3867	-39.0954	SHRIMP	JP-159F#'2-1	2085	16			2127	13	98		0.51	13
Oliveira, EP et al, 2015 - Tectonophysics 662:183-194	3	Euclides da Cunha	sedimentary	siliciclastic	Diamictite	Sergipano Belt	Estância Domain	Juetê Formation	-10.3867	-39.0954	SHRIMP	JP-159F#21-1	2086	15			2149	8	97		0.49	8
Oliveira, EP et al, 2015 - Tectonophysics 662:183-194	3	Euclides da Cunha	sedimentary	siliciclastic	Diamictite	Sergipano Belt	Estância Domain	Juetê Formation	-10.3867	-39.0954	SHRIMP	JP-159F#22-1	2095	14			2158	9	97		0.39	9
Oliveira, EP et al, 2015 - Tectonophysics 662:183-194	3	Euclides da Cunha	sedimentary	siliciclastic	Diamictite	Sergipano Belt	Estância Domain	Juetê Formation	-10.3867	-39.0954	SHRIMP	JP-159F#24-1	2357	18			2145	10	109		0.48	10
Oliveira, EP et al, 2015 - Tectonophysics 662:183-194	3	Euclides da Cunha	sedimentary	siliciclastic	Diamictite	Sergipano Belt	Estância Domain	Juetê Formation	-10.3867	-39.0954	SHRIMP	JP-159F#25-1	2228	21			2161	14	103		0.41	14
Oliveira, EP et al, 2015 - Tectonophysics 662:183-194	3	Euclides da Cunha	sedimentary	siliciclastic	Diamictite	Sergipano Belt	Estância Domain	Juetê Formation	-10.3867	-39.0954	SHRIMP	JP-159F#26-1	2229	19			2184	12	102		0.4	12
Oliveira, EP et al, 2015 - Tectonophysics 662:183-194	3	Euclides da Cunha	sedimentary	siliciclastic	Diamictite	Sergipano Belt	Estância Domain	Juetê Formation	-10.3867	-39.0954	SHRIMP	JP-159F#28-1	2093	10			2156	10	97		0.42	10
Oliveira, EP et al, 2015 - Tectonophysics 662:183-194	3	Euclides da Cunha	sedimentary	siliciclastic	Diamictite	Sergipano Belt	Estância Domain	Juetê Formation	-10.3867	-39.0954	SHRIMP	JP-159F#29-1	2138	25			2138	23	100		0.3	23
Oliveira, EP et al, 2015 - Tectonophysics 662:183-194	3	Euclides da Cunha	sedimentary	siliciclastic	Diamictite	Sergipano Belt	Estância Domain	Juetê Formation	-10.3867	-39.0954	SHRIMP	JP-159F#3-1	2239	13			2127	9	105		0.37	9
Oliveira, EP et al, 2015 - Tectonophysics 662:183-194	3	Euclides da Cunha	sedimentary	siliciclastic	Diamictite	Sergipano Belt	Estância Domain	Juetê Formation	-10.3867	-39.0954	SHRIMP	JP-159F#31-1	2206	21			2162	12	102		0.51	12
Oliveira, EP et al, 2015 - Tectonophysics 662:183-194	3	Euclides da Cunha	sedimentary	siliciclastic	Diamictite	Sergipano Belt	Estância Domain	Juetê Formation	-10.3867	-39.0954	SHRIMP	JP-159F#32-1	2279	20			2165	11	105		0.48	11
Oliveira, EP et al, 2015 - Tectonophysics 662:183-194	3	Euclides da Cunha	sedimentary	siliciclastic	Diamictite	Sergipano Belt	Estância Domain	Juetê Formation	-10.3867	-39.0954	SHRIMP	JP-159F#33-1	2914	27			2856	15	102		1.25	15
Oliveira, EP et al, 2015 - Tectonophysics 662:183-194	3	Euclides da Cunha	sedimentary	siliciclastic	Diamictite	Sergipano Belt	Estância Domain	Juetê Formation	-10.3867	-39.0954	SHRIMP	JP-159F#35-1	2269	26			2156	17	105		0.47	17
Oliveira, EP et al, 2015 - Tectonophysics 662:183-194	3	Euclides da Cunha	sedimentary	siliciclastic	Diamictite	Sergipano Belt	Estância Domain	Juetê Formation	-10.3867	-39.0954	SHRIMP	JP-159F#4-1	2307	20			2076	9	110		2.08	9
Oliveira, EP et al, 2015 - Tectonophysics 662:183-194	3	Euclides da Cunha	sedimentary	siliciclastic	Diamictite	Sergipano Belt	Estância Domain	Juetê Formation	-10.3867	-39.0954	SHRIMP	JP-159F#42-1	2252	20			2162	10	104		0.43	10
Oliveira, EP et al, 2015 - Tectonophysics 662:183-194	3	Euclides da Cunha	sedimentary	siliciclastic	Diamictite	Sergipano Belt	Estância Domain	Juetê Formation	-10.3867	-39.0954	SHRIMP	JP-159F#43-1	2227	18			2160	9	103		0.52	9
Oliveira, EP et al, 2015 - Tectonophysics 662:183-194	3	Euclides da Cunha	sedimentary	siliciclastic	Diamictite	Sergipano Belt	Estância Domain	Juetê Formation	-10.3867	-39.0954	SHRIMP	JP-159F#45-1	2271	40			2180	34	104		0.4	34
Oliveira, EP et al, 2015 - Tectonophysics 662:183-194	3	Euclides da Cunha	sedimentary	siliciclastic	Diamictite	Sergipano Belt	Estância Domain	Juetê Formation	-10.3867	-39.0954	SHRIMP	JP-159F#47-1	2339	21			2175	10	107		0.44	10
Oliveira, EP et al, 2015 - Tectonophysics 662:183-194	3	Euclides da Cunha	sedimentary	siliciclastic	Diamictite	Sergipano Belt	Estância Domain	Juetê Formation	-10.3867	-39.0954	SHRIMP	JP-159F#48-1	2254	28			2141	13	105		0.54	13
Oliveira, EP et al, 2015 - Tectonophysics 662:183-194	3	Euclides da Cunha	sedimentary	siliciclastic	Diamictite	Sergipano Belt	Estância Domain	Juetê Formation	-10.3867	-39.0954	SHRIMP	JP-159F#5-1	2136	19			2072	9	103		1.05	9
Oliveira, EP et al, 2015 - Tectonophysics 662:183-194	3	Euclides da Cunha	sedimentary	siliciclastic	Diamictite	Sergipano Belt	Estância Domain	Juetê Formation	-10.3867	-39.0954	SHRIMP	JP-159F#7-1	2063	18			2145	8	96		0.46	8
Oliveira, EP et al, 2015 - Tectonophysics 662:183-194	3	Euclides da Cunha	sedimentary	siliciclastic	Diamictite	Sergipano Belt	Estância Domain	Juetê Formation	-10.3867	-39.0954	SHRIMP	JP-159F#8-1	2171	28			2149	12	101		0.58	12
Oliveira, EP et al, 2015 - Tectonophysics 662:183-194	3	Jeremoabo	metamorphic	meta_sedimentary	Quartzite	Sergipano Belt	Marancó Domain	Belém Formation	-9.99641	-38.191	SHRIMP	MMC-19-2#01-10	977	13			1025	59	95		0.48	13
Oliveira, EP et al, 2015 - Tectonophysics 662:183-194	3	Jeremoabo	metamorphic	meta_sedimentary	Quartzite	Sergipano Belt	Marancó Domain	Belém Formation	-9.99641	-38.191	SHRIMP	MMC-19-2#01-2	3156	32			3142	11	100		1.64	11
Oliveira, EP et al, 2015 - Tectonophysics 662:183-194	3	Jeremoabo	metamorphic	meta_sedimentary	Quartzite	Sergipano Belt	Marancó Domain	Belém Formation	-9.99641	-38.191	SHRIMP	MMC-19-2#01-4	980	10			961	25	102		0.78	10
Oliveira, EP et al, 2015 - Tectonophysics 662:183-194	3	Jeremoabo	metamorphic	meta_sedimentary	Quartzite	Sergipano Belt	Marancó Domain	Belém Formation	-9.99641	-38.191	SHRIMP	MMC-19-2#01-5	1120	14			1140	33	98		0.91	14
Oliveira, EP et al, 2015 - Tectonophysics 662:183-194	3	Jeremoabo	metamorphic	meta_sedimentary	Quartzite	Sergipano Belt	Marancó Domain	Belém Formation	-9.99641	-38.191	SHRIMP	MMC-19-2#01-6	947	11			944	33	100		0.11	11
Oliveira, EP et al, 2015 - Tectonophysics 662:183-194	3	Jeremoabo	metamorphic	meta_sedimentary	Quartzite	Sergipano Belt	Marancó Domain	Belém Formation	-9.99641	-38.191	SHRIMP	MMC-19-2#01-7	2053	20			2085	12	98		0.61	12
Oliveira, EP et al, 2015 - Tectonophysics 662:183-194	3	Jeremoabo	metamorphic	meta_sedimentary	Quartzite	Sergipano Belt	Marancó Domain	Belém Formation	-9.99641	-38.191	SHRIMP	MMC-19-2#01-8	1008	11			936	27	107		0.81	11
Oliveira, EP et al, 2015 - Tectonophysics 662:183-194	3	Jeremoabo	metamorphic	meta_sedimentary	Quartzite	Sergipano Belt	Marancó Domain	Belém Formation	-9.99641	-38.191	SHRIMP	MMC-19-2#01-9	985	11			943	27	104		1.39	11
Oliveira, EP et al, 2015 - Tectonophysics 662:183-194	3	Jeremoabo	metamorphic	meta_sedimentary	Quartzite	Sergipano Belt	Marancó Domain	Belém Formation	-9.99641	-38.191	SHRIMP	MMC-19-2#02-1	961	11			952	34	101			11
Oliveira, EP et al, 2015 - Tectonophysics 662:183-194	3	Jeremoabo	metamorphic	meta_sedimentary	Quartzite	Sergipano Belt	Marancó Domain	Belém Formation	-9.99641	-38.191	SHRIMP	MMC-19-2#02-10	974	10			1006	26	97		0.67	10
Oliveira, EP et al, 2015 - Tectonophysics 662:183-194	3	Jeremoabo	metamorphic	meta_sedimentary	Quartzite	Sergipano Belt	Marancó Domain	Belém Formation	-9.99641	-38.191	SHRIMP	MMC-19-2#02-2	940	11			1023	35	91		0.94	11
Oliveira, EP et al, 2015 - Tectonophysics 662:183-194	3	Jeremoabo	metamorphic	meta_sedimentary	Quartzite	Sergipano Belt	Marancó Domain	Belém Formation	-9.99641	-38.191	SHRIMP	MMC-19-2#02-3	1088	14			1106	37	98		0.75	14
Oliveira, EP et al, 2015 - Tectonophysics 662:183-194	3	Jeremoabo	metamorphic	meta_sedimentary	Quartzite	Sergipano Belt	Marancó Domain	Belém Formation	-9.99641	-38.191	SHRIMP	MMC-19-2#02-4	976	11			896	38	108		0.58	11
Oliveira, EP et al, 2015 - Tectonophysics 662:183-194	3	Jeremoabo	metamorphic	meta_sedimentary	Quartzite	Sergipano Belt	Marancó Domain	Belém Formation	-9.99641	-38.191	SHRIMP	MMC-19-2#02-5	1001	12			928	34	107		0.82	12
Oliveira, EP et al, 2015 - Tectonophysics 662:183-194	3	Jeremoabo	metamorphic	meta_sedimentary	Quartzite	Sergipano Belt	Marancó Domain	Belém Formation	-9.99641	-38.191	SHRIMP	MMC-19-2#02-6	973	17			977	109	100		0.7	17
Oliveira, EP et al, 2015 - Tectonophysics 662:183-194	3	Jeremoabo	metamorphic	meta_sedimentary	Quartzite	Sergipano Belt	Marancó Domain	Belém Formation	-9.99641	-38.191	SHRIMP	MMC-19-2#02-7	967	11			950	37	102		0.99	11
Oliveira, EP et al, 2015 - Tectonophysics 662:183-194	3	Jeremoabo	metamorphic	meta_sedimentary	Quartzite	Sergipano Belt	Marancó Domain	Belém Formation	-9.99641	-38.191	SHRIMP	MMC-19-2#02-8	972	10			950	31	102		0.56	10
Oliveira, EP et al, 2015 - Tectonophysics 662:183-194	3	Jeremoabo	metamorphic	meta_sedimentary	Quartzite	Sergipano Belt	Marancó Domain	Belém Formation	-9.99641	-38.191	SHRIMP	MMC-19-2#02-9	979	10			981	25	100		1.35	10
Oliveira, EP et al, 2015 - Tectonophysics 662:183-194	3	Jeremoabo	metamorphic	meta_sedimentary	Quartzite	Sergipano Belt	Marancó Domain	Belém Formation	-9.99641	-38.191	SHRIMP	MMC-19-2#03-1	936	10			997	34	93		1.11	10
Oliveira, EP et al, 2015 - Tectonophysics 662:183-194	3	Jeremoabo	metamorphic	meta_sedimentary	Quartzite	Sergipano Belt	Marancó Domain	Belém Formation	-9.99641	-38.191	SHRIMP	MMC-19-2#03-10	986	16			1059	51	93		1.5	16
Oliveira, EP et al, 2015 - Tectonophysics 662:183-194	3	Jeremoabo	metamorphic	meta_sedimentary	Quartzite	Sergipano Belt	Marancó Domain	Belém Formation	-9.99641	-38.191	SHRIMP	MMC-19-2#03-2	978	11			989	26	99		1.37	11
Oliveira, EP et al, 2015 - Tectonophysics 662:183-194	3	Jeremoabo	metamorphic	meta_sedimentary	Quartzite	Sergipano Belt	Marancó Domain	Belém Formation	-9.99641	-38.191	SHRIMP	MMC-19-2#03-3	963	10			935	24	103		0.56	10
Oliveira, EP et al, 2015 - Tectonophysics 662:183-194	3	Jeremoabo	metamorphic	meta_sedimentary	Quartzite	Sergipano Belt	Marancó Domain	Belém Formation	-9.99641	-38.191	SHRIMP	MMC-19-2#03-5	979	10			973	23	101		0.8	10
Oliveira, EP et al, 2015 - Tectonophysics 662:183-194	3	Jeremoabo	metamorphic	meta_sedimentary	Quartzite	Sergipano Belt	Marancó Domain	Belém Formation	-9.99641	-38.191	SHRIMP	MMC-19-2#03-6	1040	12			1023	33	102		1.38	12
Oliveira, EP et al, 2015 - Tectonophysics 662:183-194	3	Jeremoabo	metamorphic	meta_sedimentary	Quartzite	Sergipano Belt	Marancó Domain	Belém Formation	-9.99641	-38.191	SHRIMP	MMC-19-2#03-7	978	11			913	39	107		0.78	11
Oliveira, EP et al, 2015 - Tectonophysics 662:183-194	3	Jeremoabo	metamorphic	meta_sedimentary	Quartzite	Sergipano Belt	Marancó Domain	Belém Formation	-9.99641	-38.191	SHRIMP	MMC-19-2#03-8	968	12			966	39	100		0.63	12
Oliveira, EP et al, 2015 - Tectonophysics 662:183-194	3	Jeremoabo	metamorphic	meta_sedimentary	Quartzite	Sergipano Belt	Marancó Domain	Belém Formation	-9.99641	-38.191	SHRIMP	MMC-19-2#04-1	1033	16			1116	50	92		0.98	16
Oliveira, EP et al, 2015 - Tectonophysics 662:183-194	3	Jeremoabo	metamorphic	meta_sedimentary	Quartzite	Sergipano Belt	Marancó Domain	Belém Formation	-9.99641	-38.191	SHRIMP	MMC-19-2#04-10	991	13			1020	40	97		0.58	13
Oliveira, EP et al, 2015 - Tectonophysics 662:183-194	3	Jeremoabo	metamorphic	meta_sedimentary	Quartzite	Sergipano Belt	Marancó Domain	Belém Formation	-9.99641	-38.191	SHRIMP	MMC-19-2#04-2	952	11			996	34	95		0.86	11
Oliveira, EP et al, 2015 - Tectonophysics 662:183-194	3	Jeremoabo	metamorphic	meta_sedimentary	Quartzite	Sergipano Belt	Marancó Domain	Belém Formation	-9.99641	-38.191	SHRIMP	MMC-19-2#04-3	988	10			954	25	103		0.45	10
Oliveira, EP et al, 2015 - Tectonophysics 662:183-194	3	Jeremoabo	metamorphic	meta_sedimentary	Quartzite	Sergipano Belt	Marancó Domain	Belém Formation	-9.99641	-38.191	SHRIMP	MMC-19-2#04-4	981	18			884	99	110		0.62	18
Oliveira, EP et al, 2015 - Tectonophysics 662:183-194	3	Jeremoabo	metamorphic	meta_sedimentary	Quartzite	Sergipano Belt	Marancó Domain	Belém Formation	-9.99641	-38.191	SHRIMP	MMC-19-2#04-7	985	12			963	31	102		1.09	12
Oliveira, EP et al, 2015 - Tectonophysics 662:183-194	3	Jeremoabo	metamorphic	meta_sedimentary	Quartzite	Sergipano Belt	Marancó Domain	Belém Formation	-9.99641	-38.191	SHRIMP	MMC-19-2#04-9	1019	13			998	35	102		0.57	13
Oliveira, EP et al, 2015 - Tectonophysics 662:183-194	3	Jeremoabo	metamorphic	meta_sedimentary	Quartzite	Sergipano Belt	Marancó Domain	Belém Formation	-9.99641	-38.191	SHRIMP	MMC-19-2#05-1	972	11			989	26	98		1.26	11
Oliveira, EP et al, 2015 - Tectonophysics 662:183-194	3	Jeremoabo	metamorphic	meta_sedimentary	Quartzite	Sergipano Belt	Marancó Domain	Belém Formation	-9.99641	-38.191	SHRIMP	MMC-19-2#05-2	985	10			994	28	99		0.65	10
Oliveira, EP et al, 2015 - Tectonophysics 662:183-194	3	Jeremoabo	metamorphic	meta_sedimentary	Quartzite	Sergipano Belt	Marancó Domain	Belém Formation	-9.99641	-38.191	SHRIMP	MMC-19-2#05-3	1001	15			1072	73	93		1.35	15
Oliveira, EP et al, 2015 - Tectonophysics 662:183-194	3	Jeremoabo	metamorphic	meta_sedimentary	Quartzite	Sergipano Belt	Marancó Domain	Belém Formation	-9.99641	-38.191	SHRIMP	MMC-19-2#05-4	975	10			973	19	100		0.7	10
Oliveira, EP et al, 2015 - Tectonophysics 662:183-194	3	Jeremoabo	metamorphic	meta_sedimentary	Quartzite	Sergipano Belt	Marancó Domain	Belém Formation	-9.99641	-38.191	SHRIMP	MMC-19-2#05-5	971	12			1026	39	94		0.99	12
Oliveira, EP et al, 2015 - Tectonophysics 662:183-194	3	Jeremoabo	metamorphic	meta_sedimentary	Quartzite	Sergipano Belt	Marancó Domain	Belém Formation	-9.99641	-38.191	SHRIMP	MMC-19-2#05-9	995	12			1004	30	99		0.47	12
Oliveira, EP et al, 2015 - Tectonophysics 662:183-194	3	Jeremoabo	metamorphic	meta_sedimentary	Quartzite	Sergipano Belt	Marancó Domain	Belém Formation	-9.99641	-38.191	SHRIMP	MMC-19-2#06-2	1940	17			1995	9	97		0.38	9
Oliveira, EP et al, 2015 - Tectonophysics 662:183-194	3	Jeremoabo	metamorphic	meta_sedimentary	Quartzite	Sergipano Belt	Marancó Domain	Belém Formation	-9.99641	-38.191	SHRIMP	MMC-19-2#06-3	954	10			977	25	98		0.74	10
Oliveira, EP et al, 2015 - Tectonophysics 662:183-194	3	Jeremoabo	metamorphic	meta_sedimentary	Quartzite	Sergipano Belt	Marancó Domain	Belém Formation	-9.99641	-38.191	SHRIMP	MMC-19-2#06-7	984	10			992	19	99		0.79	10
Oliveira, EP et al, 2015 - Tectonophysics 662:183-194	3	Jeremoabo	metamorphic	meta_sedimentary	Quartzite	Sergipano Belt	Marancó Domain	Belém Formation	-9.99641	-38.191	SHRIMP	MMC-19-2#07-1	944	12			955	56	99		0.93	12
Oliveira, EP et al, 2015 - Tectonophysics 662:183-194	3	Jeremoabo	metamorphic	meta_sedimentary	Quartzite	Sergipano Belt	Marancó Domain	Belém Formation	-9.99641	-38.191	SHRIMP	MMC-19-2#07-2	1958	18			1963	17	100		0.53	17
Oliveira, EP et al, 2015 - Tectonophysics 662:183-194	3	Jeremoabo	metamorphic	meta_sedimentary	Quartzite	Sergipano Belt	Marancó Domain	Belém Formation	-9.99641	-38.191	SHRIMP	MMC-19-2#07-3	1063	15			1144	41	92		0.54	15
Oliveira, EP et al, 2015 - Tectonophysics 662:183-194	3	Jeremoabo	metamorphic	meta_sedimentary	Quartzite	Sergipano Belt	Marancó Domain	Belém Formation	-9.99641	-38.191	SHRIMP	MMC-19-2#07-7	976	10			952	17	102		0.61	10
Oliveira, EP et al, 2015 - Tectonophysics 662:183-194	3	Jeremoabo	metamorphic	meta_sedimentary	Quartzite	Sergipano Belt	Marancó Domain	Belém Formation	-9.99641	-38.191	SHRIMP	MMC-19-2#08-1	950	11			954	38	100		0.67	11
Oliveira, EP et al, 2015 - Tectonophysics 662:183-194	3	Jeremoabo	metamorphic	meta_sedimentary	Quartzite	Sergipano Belt	Marancó Domain	Belém Formation	-9.99641	-38.191	SHRIMP	MMC-19-2#08-1	972	12			948	46	102		0.61	12
Oliveira, EP et al, 2015 - Tectonophysics 662:183-194	3	Poço Redondo	metamorphic	meta_sedimentary	Quartzite	Sergipano Belt	Marancó Domain	Minuim Formation	-9.92596	-37.7414	SHRIMP	MMC-311#1-1	957	9			946	32	101		0.5	9
Oliveira, EP et al, 2015 - Tectonophysics 662:183-194	3	Poço Redondo	metamorphic	meta_sedimentary	Quartzite	Sergipano Belt	Marancó Domain	Minuim Formation	-9.92596	-37.7414	SHRIMP	MMC-311#1-2	989	9			1034	23	95		0.59	9
Oliveira, EP et al, 2015 - Tectonophysics 662:183-194	3	Poço Redondo	metamorphic	meta_sedimentary	Quartzite	Sergipano Belt	Marancó Domain	Minuim Formation	-9.92596	-37.7414	SHRIMP	MMC-311#12-1	961	7			989	29	97		0.87	7
Oliveira, EP et al, 2015 - Tectonophysics 662:183-194	3	Poço Redondo	metamorphic	meta_sedimentary	Quartzite	Sergipano Belt	Marancó Domain	Minuim Formation	-9.92596	-37.7414	SHRIMP	MMC-311#12-3	982	7			955	19	103		0.88	7
Oliveira, EP et al, 2015 - Tectonophysics 662:183-194	3	Poço Redondo	metamorphic	meta_sedimentary	Quartzite	Sergipano Belt	Marancó Domain	Minuim Formation	-9.92596	-37.7414	SHRIMP	MMC-311#1-3	998	9			974	25	102		0.66	9
Oliveira, EP et al, 2015 - Tectonophysics 662:183-194	3	Poço Redondo	metamorphic	meta_sedimentary	Quartzite	Sergipano Belt	Marancó Domain	Minuim Formation	-9.92596	-37.7414	SHRIMP	MMC-311#13-1	996	11			987	34	101		0.54	11
Oliveira, EP et al, 2015 - Tectonophysics 662:183-194	3	Poço Redondo	metamorphic	meta_sedimentary	Quartzite	Sergipano Belt	Marancó Domain	Minuim Formation	-9.92596	-37.7414	SHRIMP	MMC-311#13-2	973	8			956	23	102		0.76	8
Oliveira, EP et al, 2015 - Tectonophysics 662:183-194	3	Poço Redondo	metamorphic	meta_sedimentary	Quartzite	Sergipano Belt	Marancó Domain	Minuim Formation	-9.92596	-37.7414	SHRIMP	MMC-311#13-3	932	7			922	24	101		0.75	7
Oliveira, EP et al, 2015 - Tectonophysics 662:183-194	3	Poço Redondo	metamorphic	meta_sedimentary	Quartzite	Sergipano Belt	Marancó Domain	Minuim Formation	-9.92596	-37.7414	SHRIMP	MMC-311#14-1	1003	8			1012	21	99		0.79	8
Oliveira, EP et al, 2015 - Tectonophysics 662:183-194	3	Poço Redondo	metamorphic	meta_sedimentary	Quartzite	Sergipano Belt	Marancó Domain	Minuim Formation	-9.92596	-37.7414	SHRIMP	MMC-311#14-2	967	8			1010	25	95		0.77	8
Oliveira, EP et al, 2015 - Tectonophysics 662:183-194	3	Poço Redondo	metamorphic	meta_sedimentary	Quartzite	Sergipano Belt	Marancó Domain	Minuim Formation	-9.92596	-37.7414	SHRIMP	MMC-311#14-3	998	7			977	25	102		0.88	7
Oliveira, EP et al, 2015 - Tectonophysics 662:183-194	3	Poço Redondo	metamorphic	meta_sedimentary	Quartzite	Sergipano Belt	Marancó Domain	Minuim Formation	-9.92596	-37.7414	SHRIMP	MMC-311#15-1	979	7			1017	23	96		0.92	7
Oliveira, EP et al, 2015 - Tectonophysics 662:183-194	3	Poço Redondo	metamorphic	meta_sedimentary	Quartzite	Sergipano Belt	Marancó Domain	Minuim Formation	-9.92596	-37.7414	SHRIMP	MMC-311#15-2	914	8			941	24	97		0.62	8
Oliveira, EP et al, 2015 - Tectonophysics 662:183-194	3	Poço Redondo	metamorphic	meta_sedimentary	Quartzite	Sergipano Belt	Marancó Domain	Minuim Formation	-9.92596	-37.7414	SHRIMP	MMC-311#15-4	991	7			979	20	101		0.78	7
Oliveira, EP et al, 2015 - Tectonophysics 662:183-194	3	Poço Redondo	metamorphic	meta_sedimentary	Quartzite	Sergipano Belt	Marancó Domain	Minuim Formation	-9.92596	-37.7414	SHRIMP	MMC-311#15-5	1007	9			1017	26	99		0.77	9
Oliveira, EP et al, 2015 - Tectonophysics 662:183-194	3	Poço Redondo	metamorphic	meta_sedimentary	Quartzite	Sergipano Belt	Marancó Domain	Minuim Formation	-9.92596	-37.7414	SHRIMP	MMC-311#18-1	990	7			993	23	100		0.96	7
Oliveira, EP et al, 2015 - Tectonophysics 662:183-194	3	Poço Redondo	metamorphic	meta_sedimentary	Quartzite	Sergipano Belt	Marancó Domain	Minuim Formation	-9.92596	-37.7414	SHRIMP	MMC-311#18-2	990	8			974	25	102		0.65	8
Oliveira, EP et al, 2015 - Tectonophysics 662:183-194	3	Poço Redondo	metamorphic	meta_sedimentary	Quartzite	Sergipano Belt	Marancó Domain	Minuim Formation	-9.92596	-37.7414	SHRIMP	MMC-311#18-3	990	8			1028	23	96		0.94	8
Oliveira, EP et al, 2015 - Tectonophysics 662:183-194	3	Poço Redondo	metamorphic	meta_sedimentary	Quartzite	Sergipano Belt	Marancó Domain	Minuim Formation	-9.92596	-37.7414	SHRIMP	MMC-311#18-4	975	8			997	21	98		0.79	8
Oliveira, EP et al, 2015 - Tectonophysics 662:183-194	3	Poço Redondo	metamorphic	meta_sedimentary	Quartzite	Sergipano Belt	Marancó Domain	Minuim Formation	-9.92596	-37.7414	SHRIMP	MMC-311#18-5	988	7			991	20	100		0.96	7
Oliveira, EP et al, 2015 - Tectonophysics 662:183-194	3	Poço Redondo	metamorphic	meta_sedimentary	Quartzite	Sergipano Belt	Marancó Domain	Minuim Formation	-9.92596	-37.7414	SHRIMP	MMC-311#18-6	968	6			989	16	98		1.07	6
Oliveira, EP et al, 2015 - Tectonophysics 662:183-194	3	Poço Redondo	metamorphic	meta_sedimentary	Quartzite	Sergipano Belt	Marancó Domain	Minuim Formation	-9.92596	-37.7414	SHRIMP	MMC-311#19-1	967	7			1006	20	96		0.97	7
Oliveira, EP et al, 2015 - Tectonophysics 662:183-194	3	Poço Redondo	metamorphic	meta_sedimentary	Quartzite	Sergipano Belt	Marancó Domain	Minuim Formation	-9.92596	-37.7414	SHRIMP	MMC-311#19-2	989	6			1008	18	98		0.95	6
Oliveira, EP et al, 2015 - Tectonophysics 662:183-194	3	Poço Redondo	metamorphic	meta_sedimentary	Quartzite	Sergipano Belt	Marancó Domain	Minuim Formation	-9.92596	-37.7414	SHRIMP	MMC-311#19-3	986	10			1000	31	99		0.55	10
Oliveira, EP et al, 2015 - Tectonophysics 662:183-194	3	Poço Redondo	metamorphic	meta_sedimentary	Quartzite	Sergipano Belt	Marancó Domain	Minuim Formation	-9.92596	-37.7414	SHRIMP	MMC-311#19-4	967	8			934	34	103		0.66	8
Oliveira, EP et al, 2015 - Tectonophysics 662:183-194	3	Poço Redondo	metamorphic	meta_sedimentary	Quartzite	Sergipano Belt	Marancó Domain	Minuim Formation	-9.92596	-37.7414	SHRIMP	MMC-311#19-5	962	8			957	27	101		0.62	8
Oliveira, EP et al, 2015 - Tectonophysics 662:183-194	3	Poço Redondo	metamorphic	meta_sedimentary	Quartzite	Sergipano Belt	Marancó Domain	Minuim Formation	-9.92596	-37.7414	SHRIMP	MMC-311#20-1	968	5			992	18	98		0.99	5
Oliveira, EP et al, 2015 - Tectonophysics 662:183-194	3	Poço Redondo	metamorphic	meta_sedimentary	Quartzite	Sergipano Belt	Marancó Domain	Minuim Formation	-9.92596	-37.7414	SHRIMP	MMC-311#20-2	940	7			997	33	94		0.88	7
Oliveira, EP et al, 2015 - Tectonophysics 662:183-194	3	Poço Redondo	metamorphic	meta_sedimentary	Quartzite	Sergipano Belt	Marancó Domain	Minuim Formation	-9.92596	-37.7414	SHRIMP	MMC-311#20-3	985	8			1018	21	97		0.79	8
Oliveira, EP et al, 2015 - Tectonophysics 662:183-194	3	Poço Redondo	metamorphic	meta_sedimentary	Quartzite	Sergipano Belt	Marancó Domain	Minuim Formation	-9.92596	-37.7414	SHRIMP	MMC-311#20-4	969	7			943	27	103		0.91	7
Oliveira, EP et al, 2015 - Tectonophysics 662:183-194	3	Poço Redondo	metamorphic	meta_sedimentary	Quartzite	Sergipano Belt	Marancó Domain	Minuim Formation	-9.92596	-37.7414	SHRIMP	MMC-311#2-1	965	6			1003	22	96		1.14	6
Oliveira, EP et al, 2015 - Tectonophysics 662:183-194	3	Poço Redondo	metamorphic	meta_sedimentary	Quartzite	Sergipano Belt	Marancó Domain	Minuim Formation	-9.92596	-37.7414	SHRIMP	MMC-311#21-1	981	7			989	18	99		0.97	7
Oliveira, EP et al, 2015 - Tectonophysics 662:183-194	3	Poço Redondo	metamorphic	meta_sedimentary	Quartzite	Sergipano Belt	Marancó Domain	Minuim Formation	-9.92596	-37.7414	SHRIMP	MMC-311#21-2	975	9			960	34	102		0.59	9
Oliveira, EP et al, 2015 - Tectonophysics 662:183-194	3	Poço Redondo	metamorphic	meta_sedimentary	Quartzite	Sergipano Belt	Marancó Domain	Minuim Formation	-9.92596	-37.7414	SHRIMP	MMC-311#21-3	979	6			1002	17	98		0.95	6
Oliveira, EP et al, 2015 - Tectonophysics 662:183-194	3	Poço Redondo	metamorphic	meta_sedimentary	Quartzite	Sergipano Belt	Marancó Domain	Minuim Formation	-9.92596	-37.7414	SHRIMP	MMC-311#21-4	975	7			964	20	101		0.9	7
Oliveira, EP et al, 2015 - Tectonophysics 662:183-194	3	Poço Redondo	metamorphic	meta_sedimentary	Quartzite	Sergipano Belt	Marancó Domain	Minuim Formation	-9.92596	-37.7414	SHRIMP	MMC-311#21-5	981	7			1006	25	97		0.94	7
Oliveira, EP et al, 2015 - Tectonophysics 662:183-194	3	Poço Redondo	metamorphic	meta_sedimentary	Quartzite	Sergipano Belt	Marancó Domain	Minuim Formation	-9.92596	-37.7414	SHRIMP	MMC-311#2-2	991	9			958	32	103		0.61	9
Oliveira, EP et al, 2015 - Tectonophysics 662:183-194	3	Poço Redondo	metamorphic	meta_sedimentary	Quartzite	Sergipano Belt	Marancó Domain	Minuim Formation	-9.92596	-37.7414	SHRIMP	MMC-311#22-1	955	7			979	22	98		0.71	7
Oliveira, EP et al, 2015 - Tectonophysics 662:183-194	3	Poço Redondo	metamorphic	meta_sedimentary	Quartzite	Sergipano Belt	Marancó Domain	Minuim Formation	-9.92596	-37.7414	SHRIMP	MMC-311#22-2	982	7			1008	20	97		0.84	7
Oliveira, EP et al, 2015 - Tectonophysics 662:183-194	3	Poço Redondo	metamorphic	meta_sedimentary	Quartzite	Sergipano Belt	Marancó Domain	Minuim Formation	-9.92596	-37.7414	SHRIMP	MMC-311#22-3	993	13			1047	55	95		0.58	13
Oliveira, EP et al, 2015 - Tectonophysics 662:183-194	3	Poço Redondo	metamorphic	meta_sedimentary	Quartzite	Sergipano Belt	Marancó Domain	Minuim Formation	-9.92596	-37.7414	SHRIMP	MMC-311#22-4	996	9			1043	33	95		0.65	9
Oliveira, EP et al, 2015 - Tectonophysics 662:183-194	3	Poço Redondo	metamorphic	meta_sedimentary	Quartzite	Sergipano Belt	Marancó Domain	Minuim Formation	-9.92596	-37.7414	SHRIMP	MMC-311#22-5	961	7			974	21	99		0.89	7
Oliveira, EP et al, 2015 - Tectonophysics 662:183-194	3	Poço Redondo	metamorphic	meta_sedimentary	Quartzite	Sergipano Belt	Marancó Domain	Minuim Formation	-9.92596	-37.7414	SHRIMP	MMC-311#22-6	970	8			930	27	104		0.63	8
Oliveira, EP et al, 2015 - Tectonophysics 662:183-194	3	Poço Redondo	metamorphic	meta_sedimentary	Quartzite	Sergipano Belt	Marancó Domain	Minuim Formation	-9.92596	-37.7414	SHRIMP	MMC-311#5-1	971	7			969	29	100		0.76	7
Oliveira, EP et al, 2015 - Tectonophysics 662:183-194	3	Poço Redondo	metamorphic	meta_sedimentary	Quartzite	Sergipano Belt	Marancó Domain	Minuim Formation	-9.92596	-37.7414	SHRIMP	MMC-311#6-2	1003	11			965	30	104		0.72	11
Oliveira, EP et al, 2015 - Tectonophysics 662:183-194	3	Poço Redondo	metamorphic	meta_sedimentary	Quartzite	Sergipano Belt	Marancó Domain	Minuim Formation	-9.92596	-37.7414	SHRIMP	MMC-311#6-3	973	6			973	15	100		1.15	6
Oliveira, EP et al, 2015 - Tectonophysics 662:183-194	3	Poço Redondo	metamorphic	meta_sedimentary	Quartzite	Sergipano Belt	Marancó Domain	Minuim Formation	-9.92596	-37.7414	SHRIMP	MMC-311#6-5	979	9			938	35	104		0.67	9
Oliveira, EP et al, 2015 - Tectonophysics 662:183-194	3	Jeremoabo	metamorphic	meta_sedimentary	Meta-conglomerate	Sergipano Belt	Marancó Domain	Belém Formation	-9.97751	-38.1866	SHRIMP	MMC-328-A#14-1	2174.3	27.9			2118	21	102.6		0.56	21
Oliveira, EP et al, 2015 - Tectonophysics 662:183-194	3	Jeremoabo	metamorphic	meta_sedimentary	Meta-conglomerate	Sergipano Belt	Marancó Domain	Belém Formation	-9.97751	-38.1866	SHRIMP	MMC-328-A#14-4	1021.4	11.1			919	56	110		0.85	11.1
Oliveira, EP et al, 2015 - Tectonophysics 662:183-194	3	Jeremoabo	metamorphic	meta_sedimentary	Meta-conglomerate	Sergipano Belt	Marancó Domain	Belém Formation	-9.97751	-38.1866	SHRIMP	MMC-328-A#15-2	991.2	8.4			961	26	103		0.7	8.4
Oliveira, EP et al, 2015 - Tectonophysics 662:183-194	3	Jeremoabo	metamorphic	meta_sedimentary	Meta-conglomerate	Sergipano Belt	Marancó Domain	Belém Formation	-9.97751	-38.1866	SHRIMP	MMC-328-A#15-3	985.6	20.8			958	147	102.8		1.5	20.8
Oliveira, EP et al, 2015 - Tectonophysics 662:183-194	3	Jeremoabo	metamorphic	meta_sedimentary	Meta-conglomerate	Sergipano Belt	Marancó Domain	Belém Formation	-9.97751	-38.1866	SHRIMP	MMC-328-A#15-5	1001.5	9.4			988	23	101.3		0.83	9.4
Oliveira, EP et al, 2015 - Tectonophysics 662:183-194	3	Jeremoabo	metamorphic	meta_sedimentary	Meta-conglomerate	Sergipano Belt	Marancó Domain	Belém Formation	-9.97751	-38.1866	SHRIMP	MMC-328-A#17-1	1002.6	8.2			973	18	103		0.5	8.2
Oliveira, EP et al, 2015 - Tectonophysics 662:183-194	3	Jeremoabo	metamorphic	meta_sedimentary	Meta-conglomerate	Sergipano Belt	Marancó Domain	Belém Formation	-9.97751	-38.1866	SHRIMP	MMC-328-A#17-2	1753.4	19.6			1711	52	102.4		0.6	52
Oliveira, EP et al, 2015 - Tectonophysics 662:183-194	3	Jeremoabo	metamorphic	meta_sedimentary	Meta-conglomerate	Sergipano Belt	Marancó Domain	Belém Formation	-9.97751	-38.1866	SHRIMP	MMC-328-A#17-2.1	1845	15.6			1717	30	106.9		0.11	30
Oliveira, EP et al, 2015 - Tectonophysics 662:183-194	3	Jeremoabo	metamorphic	meta_sedimentary	Meta-conglomerate	Sergipano Belt	Marancó Domain	Belém Formation	-9.97751	-38.1866	SHRIMP	MMC-328-A#17-3	2012.4	21.6			1977	16	101.8		1.32	16
Oliveira, EP et al, 2015 - Tectonophysics 662:183-194	3	Jeremoabo	metamorphic	meta_sedimentary	Meta-conglomerate	Sergipano Belt	Marancó Domain	Belém Formation	-9.97751	-38.1866	SHRIMP	MMC-328-A#18-1	1006.5	10.9			940	55	106.6		0.57	10.9
Oliveira, EP et al, 2015 - Tectonophysics 662:183-194	3	Jeremoabo	metamorphic	meta_sedimentary	Meta-conglomerate	Sergipano Belt	Marancó Domain	Belém Formation	-9.97751	-38.1866	SHRIMP	MMC-328-A#18-2	994	9.4			959	32	103.5		0.97	9.4
Oliveira, EP et al, 2015 - Tectonophysics 662:183-194	3	Jeremoabo	metamorphic	meta_sedimentary	Meta-conglomerate	Sergipano Belt	Marancó Domain	Belém Formation	-9.97751	-38.1866	SHRIMP	MMC-328-A#18-5	1113.7	14.1			1078	79	103.2		0.44	14.1
Oliveira, EP et al, 2015 - Tectonophysics 662:183-194	3	Jeremoabo	metamorphic	meta_sedimentary	Meta-conglomerate	Sergipano Belt	Marancó Domain	Belém Formation	-9.97751	-38.1866	SHRIMP	MMC-328-A#18-6	985.1	7.8			961	37	102.4		1.12	7.8
Oliveira, EP et al, 2015 - Tectonophysics 662:183-194	3	Jeremoabo	metamorphic	meta_sedimentary	Meta-conglomerate	Sergipano Belt	Marancó Domain	Belém Formation	-9.97751	-38.1866	SHRIMP	MMC-328-A#19-1	986.4	11.3			943	43	104.4		0.61	11.3
Oliveira, EP et al, 2015 - Tectonophysics 662:183-194	3	Jeremoabo	metamorphic	meta_sedimentary	Meta-conglomerate	Sergipano Belt	Marancó Domain	Belém Formation	-9.97751	-38.1866	SHRIMP	MMC-328-A#20-4	955.4	8.2			979	37	97.5		0.77	8.2
Oliveira, EP et al, 2015 - Tectonophysics 662:183-194	3	Jeremoabo	metamorphic	meta_sedimentary	Meta-conglomerate	Sergipano Belt	Marancó Domain	Belém Formation	-9.97751	-38.1866	SHRIMP	MMC-328-A#20-5	952.2	8.2			930	27	102.3		1.01	8.2
Oliveira, EP et al, 2015 - Tectonophysics 662:183-194	3	Jeremoabo	metamorphic	meta_sedimentary	Meta-conglomerate	Sergipano Belt	Marancó Domain	Belém Formation	-9.97751	-38.1866	SHRIMP	MMC-328-A#20-6	1006.4	14.6			917	132	108.9		0.48	14.6
Oliveira, EP et al, 2015 - Tectonophysics 662:183-194	3	Jeremoabo	metamorphic	meta_sedimentary	Meta-conglomerate	Sergipano Belt	Marancó Domain	Belém Formation	-9.97751	-38.1866	SHRIMP	MMC-328-A#21-1	973.8	9			943	36	103.2		0.79	9
Oliveira, EP et al, 2015 - Tectonophysics 662:183-194	3	Jeremoabo	metamorphic	meta_sedimentary	Meta-conglomerate	Sergipano Belt	Marancó Domain	Belém Formation	-9.97751	-38.1866	SHRIMP	MMC-328-A#21-4	974.8	10.3			947	41	102.9		0.64	10.3
Oliveira, EP et al, 2015 - Tectonophysics 662:183-194	3	Jeremoabo	metamorphic	meta_sedimentary	Meta-conglomerate	Sergipano Belt	Marancó Domain	Belém Formation	-9.97751	-38.1866	SHRIMP	MMC-328-A#21-5	948	11.6			917	51	103.3		0.84	11.6
Oliveira, EP et al, 2015 - Tectonophysics 662:183-194	3	Jeremoabo	metamorphic	meta_sedimentary	Meta-conglomerate	Sergipano Belt	Marancó Domain	Belém Formation	-9.97751	-38.1866	SHRIMP	MMC-328-A#5-1	973	8.6			940	27	103.4		0.99	8.6
Oliveira, EP et al, 2015 - Tectonophysics 662:183-194	3	Jeremoabo	metamorphic	meta_sedimentary	Meta-conglomerate	Sergipano Belt	Marancó Domain	Belém Formation	-9.97751	-38.1866	SHRIMP	MMC-328-A#5-2	969	8.3			944	36	102.6		0.72	8.3
Oliveira, EP et al, 2015 - Tectonophysics 662:183-194	3	Jeremoabo	metamorphic	meta_sedimentary	Meta-conglomerate	Sergipano Belt	Marancó Domain	Belém Formation	-9.97751	-38.1866	SHRIMP	MMC-328-A#5-3	1000.5	9.6			945	30	105.5		1.16	9.6
Oliveira, EP et al, 2015 - Tectonophysics 662:183-194	3	Jeremoabo	metamorphic	meta_sedimentary	Meta-conglomerate	Sergipano Belt	Marancó Domain	Belém Formation	-9.97751	-38.1866	SHRIMP	MMC-328-A#9-1	969.7	9.4			945	34	102.5		0.72	9.4
Oliveira, EP et al, 2015 - Tectonophysics 662:183-194	3	Minuim	metamorphic	meta_sedimentary	Meta-conglomerate	Sergipano Belt	Marancó Domain	Morro Bugi Formation	-9.91349	-38.098	SHRIMP	MMC-332#13-3	2647.4	28.1			2573	22	102.8		0.68	22
Oliveira, EP et al, 2015 - Tectonophysics 662:183-194	3	Minuim	metamorphic	meta_sedimentary	Meta-conglomerate	Sergipano Belt	Marancó Domain	Morro Bugi Formation	-9.91349	-38.098	SHRIMP	MMC-332#14-1	2686.7	37.1			2823	18	94.9		1.85	18
Oliveira, EP et al, 2015 - Tectonophysics 662:183-194	3	Minuim	metamorphic	meta_sedimentary	Meta-conglomerate	Sergipano Belt	Marancó Domain	Morro Bugi Formation	-9.91349	-38.098	SHRIMP	MMC-332#15-1	2685.4	29.5			2610	12	102.8		0.54	12
Oliveira, EP et al, 2015 - Tectonophysics 662:183-194	3	Minuim	metamorphic	meta_sedimentary	Meta-conglomerate	Sergipano Belt	Marancó Domain	Morro Bugi Formation	-9.91349	-38.098	SHRIMP	MMC-332#15-3	1024.3	11.1			977	41	104.6		1.22	11.1
Oliveira, EP et al, 2015 - Tectonophysics 662:183-194	3	Minuim	metamorphic	meta_sedimentary	Meta-conglomerate	Sergipano Belt	Marancó Domain	Morro Bugi Formation	-9.91349	-38.098	SHRIMP	MMC-332#16-1	2863.7	19.3			2837	4	100.9		0.57	4
Oliveira, EP et al, 2015 - Tectonophysics 662:183-194	3	Minuim	metamorphic	meta_sedimentary	Meta-conglomerate	Sergipano Belt	Marancó Domain	Morro Bugi Formation	-9.91349	-38.098	SHRIMP	MMC-332#16-2	996.6	12.5			972	74	102.5		1.46	12.5
Oliveira, EP et al, 2015 - Tectonophysics 662:183-194	3	Minuim	metamorphic	meta_sedimentary	Meta-conglomerate	Sergipano Belt	Marancó Domain	Morro Bugi Formation	-9.91349	-38.098	SHRIMP	MMC-332#16-4	953.8	15.8			964	126	98.9		0.95	15.8
Oliveira, EP et al, 2015 - Tectonophysics 662:183-194	3	Minuim	metamorphic	meta_sedimentary	Meta-conglomerate	Sergipano Belt	Marancó Domain	Morro Bugi Formation	-9.91349	-38.098	SHRIMP	MMC-332#17-1	989.7	9.8			980	34	101		0.82	9.8
Oliveira, EP et al, 2015 - Tectonophysics 662:183-194	3	Minuim	metamorphic	meta_sedimentary	Meta-conglomerate	Sergipano Belt	Marancó Domain	Morro Bugi Formation	-9.91349	-38.098	SHRIMP	MMC-332#18-2	975.3	9.2			990	28	98.5		0.66	9.2
Oliveira, EP et al, 2015 - Tectonophysics 662:183-194	3	Minuim	metamorphic	meta_sedimentary	Meta-conglomerate	Sergipano Belt	Marancó Domain	Morro Bugi Formation	-9.91349	-38.098	SHRIMP	MMC-332#18-3	974.5	16.6			1036	6.3	98.34		0.65	16.6
Oliveira, EP et al, 2015 - Tectonophysics 662:183-194	3	Minuim	metamorphic	meta_sedimentary	Meta-conglomerate	Sergipano Belt	Marancó Domain	Morro Bugi Formation	-9.91349	-38.098	SHRIMP	MMC-332#18-4	976.8	8			986	18	99.1		0.51	8
Oliveira, EP et al, 2015 - Tectonophysics 662:183-194	3	Minuim	metamorphic	meta_sedimentary	Meta-conglomerate	Sergipano Belt	Marancó Domain	Morro Bugi Formation	-9.91349	-38.098	SHRIMP	MMC-332#19-1	992.3	11.9			1058	46	93.4		0.76	11.9
Oliveira, EP et al, 2015 - Tectonophysics 662:183-194	3	Minuim	metamorphic	meta_sedimentary	Meta-conglomerate	Sergipano Belt	Marancó Domain	Morro Bugi Formation	-9.91349	-38.098	SHRIMP	MMC-332#19-2	956.1	11.8			887	70	107.2		0.57	11.8
Oliveira, EP et al, 2015 - Tectonophysics 662:183-194	3	Minuim	metamorphic	meta_sedimentary	Meta-conglomerate	Sergipano Belt	Marancó Domain	Morro Bugi Formation	-9.91349	-38.098	SHRIMP	MMC-332#20-4	975.9	11.2			942	70	103.5		0.57	11.2
Oliveira, EP et al, 2015 - Tectonophysics 662:183-194	3	Minuim	metamorphic	meta_sedimentary	Meta-conglomerate	Sergipano Belt	Marancó Domain	Morro Bugi Formation	-9.91349	-38.098	SHRIMP	MMC-332#20-5	995.6	10.9			993	47	100.3		0.71	10.9
Oliveira, EP et al, 2015 - Tectonophysics 662:183-194	3	Minuim	metamorphic	meta_sedimentary	Meta-conglomerate	Sergipano Belt	Marancó Domain	Morro Bugi Formation	-9.91349	-38.098	SHRIMP	MMC-332#2-1	2566.1	36			2566	20	100		1.7	20
Oliveira, EP et al, 2015 - Tectonophysics 662:183-194	3	Minuim	metamorphic	meta_sedimentary	Meta-conglomerate	Sergipano Belt	Marancó Domain	Morro Bugi Formation	-9.91349	-38.098	SHRIMP	MMC-332#2-2	976.1	9.1			955	33	102.2		0.66	9.1
Oliveira, EP et al, 2015 - Tectonophysics 662:183-194	3	Minuim	metamorphic	meta_sedimentary	Meta-conglomerate	Sergipano Belt	Marancó Domain	Morro Bugi Formation	-9.91349	-38.098	SHRIMP	MMC-332#2-3	985.9	11.1			952	30	103.4		0.66	11.1
Oliveira, EP et al, 2015 - Tectonophysics 662:183-194	3	Minuim	metamorphic	meta_sedimentary	Meta-conglomerate	Sergipano Belt	Marancó Domain	Morro Bugi Formation	-9.91349	-38.098	SHRIMP	MMC-332#7-1	962.8	14.2			982	124	98		0.7	14.2
Oliveira, EP et al, 2015 - Tectonophysics 662:183-194	3	Minuim	metamorphic	meta_sedimentary	Meta-conglomerate	Sergipano Belt	Marancó Domain	Morro Bugi Formation	-9.91349	-38.098	SHRIMP	MMC-332#7-2	2692.5	25			2780	11	96.8		1.25	11
Cruz, RF et al, 2014 - J S-Amer Earth Sci 56:54-67	1	Bambu	metamorphic	meta_sedimentary	Garnet-biotite schist	Borborema Province	Cabrobó Complex		-8.66149	-39.3344	LA-ICP-MS	RF-035#004-Z01	633.4	10.2	633.1	10	632	27.6	100.22		0.38	10.2
Cruz, RF et al, 2014 - J S-Amer Earth Sci 56:54-67	1	Bambu	metamorphic	meta_sedimentary	Garnet-biotite schist	Borborema Province	Cabrobó Complex		-8.66149	-39.3344	LA-ICP-MS	RF-035#005-Z02	577.6	8	583.6	7.9	606.7	22.3	95.21		0.29	8
Cruz, RF et al, 2014 - J S-Amer Earth Sci 56:54-67	1	Bambu	metamorphic	meta_sedimentary	Garnet-biotite schist	Borborema Province	Cabrobó Complex		-8.66149	-39.3344	LA-ICP-MS	RF-035#006-Z03	605.1	8.7	610.4	8.1	630.1	19.5	96.04		0.43	8.7
Cruz, RF et al, 2014 - J S-Amer Earth Sci 56:54-67	1	Bambu	metamorphic	meta_sedimentary	Garnet-biotite schist	Borborema Province	Cabrobó Complex		-8.66149	-39.3344	LA-ICP-MS	RF-035#007-Z04	572.3	10.1	583.4	10.1	627	28.7	91.27		0.21	10.1
Cruz, RF et al, 2014 - J S-Amer Earth Sci 56:54-67	1	Bambu	metamorphic	meta_sedimentary	Garnet-biotite schist	Borborema Province	Cabrobó Complex		-8.66149	-39.3344	LA-ICP-MS	RF-035#009-Z06	696.6	14.3	687.9	11.7	659.6	18.7	105.62		0.29	14.3
Cruz, RF et al, 2014 - J S-Amer Earth Sci 56:54-67	1	Bambu	metamorphic	meta_sedimentary	Garnet-biotite schist	Borborema Province	Cabrobó Complex		-8.66149	-39.3344	LA-ICP-MS	RF-035#010-Z07	698.3	10.9	694.3	9.3	681	17.3	102.54		0.43	10.9
Cruz, RF et al, 2014 - J S-Amer Earth Sci 56:54-67	1	Bambu	metamorphic	meta_sedimentary	Garnet-biotite schist	Borborema Province	Cabrobó Complex		-8.66149	-39.3344	LA-ICP-MS	RF-035#020-Z12	622.9	12.5	623.5	20.1	625.5	81.1	99.58		0.21	12.5
Cruz, RF et al, 2014 - J S-Amer Earth Sci 56:54-67	1	Bambu	metamorphic	meta_sedimentary	Garnet-biotite schist	Borborema Province	Cabrobó Complex		-8.66149	-39.3344	LA-ICP-MS	RF-035#021-Z13	529.1	11.1	535.9	12.2	565	42.4	93.64		0.38	11.1
Cruz, RF et al, 2014 - J S-Amer Earth Sci 56:54-67	1	Bambu	metamorphic	meta_sedimentary	Garnet-biotite schist	Borborema Province	Cabrobó Complex		-8.66149	-39.3344	LA-ICP-MS	RF-035#022-Z14	641.3	18.5	629.2	14.8	586	20	109.44		0.29	18.5
Cruz, RF et al, 2014 - J S-Amer Earth Sci 56:54-67	1	Bambu	metamorphic	meta_sedimentary	Garnet-biotite schist	Borborema Province	Cabrobó Complex		-8.66149	-39.3344	LA-ICP-MS	RF-035#023-Z15	581.6	14.2	587.2	13.2	609	32	95.5		0.43	14.2
Cruz, RF et al, 2014 - J S-Amer Earth Sci 56:54-67	1	Bambu	metamorphic	meta_sedimentary	Garnet-biotite schist	Borborema Province	Cabrobó Complex		-8.66149	-39.3344	LA-ICP-MS	RF-035#024-Z16	672.3	12.7	666.5	15.9	646.8	55.2	103.93		0.21	12.7
Cruz, RF et al, 2014 - J S-Amer Earth Sci 56:54-67	1	Bambu	metamorphic	meta_sedimentary	Garnet-biotite schist	Borborema Province	Cabrobó Complex		-8.66149	-39.3344	LA-ICP-MS	RF-035#027-Z17	670.7	18.8	675.3	15	690.9	16.6	97.07		0.38	18.8
Cruz, RF et al, 2014 - J S-Amer Earth Sci 56:54-67	1	Bambu	metamorphic	meta_sedimentary	Garnet-biotite schist	Borborema Province	Cabrobó Complex		-8.66149	-39.3344	LA-ICP-MS	RF-035#032-Z22	570.6	16.8	579.8	14	615.7	16.5	92.68		0.29	16.8
Cruz, RF et al, 2014 - J S-Amer Earth Sci 56:54-67	1	Bambu	metamorphic	meta_sedimentary	Garnet-biotite schist	Borborema Province	Cabrobó Complex		-8.66149	-39.3344	LA-ICP-MS	RF-035#034-Z24	668	11.6	661	10.5	637.3	24.9	104.81		0.21	11.6
Cruz, RF et al, 2014 - J S-Amer Earth Sci 56:54-67	1	Bambu	metamorphic	meta_sedimentary	Garnet-biotite schist	Borborema Province	Cabrobó Complex		-8.66149	-39.3344	LA-ICP-MS	RF-035#044-Z32	667.4	10.8	672.6	9.2	690.1	16.9	96.7		0.21	10.8
Cruz, RF et al, 2014 - J S-Amer Earth Sci 56:54-67	1	Bambu	metamorphic	meta_sedimentary	Garnet-biotite schist	Borborema Province	Cabrobó Complex		-8.66149	-39.3344	LA-ICP-MS	RF-035#061-Z44	552.1	9.1	552.4	28.9	553.7	142.9	99.71		0.21	9.1
Cruz, RF et al, 2014 - J S-Amer Earth Sci 56:54-67	1	Bambu	metamorphic	meta_sedimentary	Garnet-biotite schist	Borborema Province	Cabrobó Complex		-8.66149	-39.3344	LA-ICP-MS	RF-035#062-Z45	595	12.9	608	11	656.8	17.1	90.6		0.38	12.9
Cruz, RF et al, 2014 - J S-Amer Earth Sci 56:54-67	1	Bambu	metamorphic	meta_sedimentary	Garnet-biotite schist	Borborema Province	Cabrobó Complex		-8.66149	-39.3344	LA-ICP-MS	RF-035#064-Z47	604.5	14.1	615.6	12	656.8	18.1	92.03		0.43	14.1
Cruz, RF et al, 2014 - J S-Amer Earth Sci 56:54-67	2	Riacho Seco	metamorphic	meta_sedimentary	Feldspar-bearing mic schist	Borborema Province	Riacho Seco Complex		-8.79724	-39.5643	LA-ICP-MS	RF119#007-Z04	2200.1	109	2132.7	58	2068.4	50.6	106.37		0.21	50.6
Cruz, RF et al, 2014 - J S-Amer Earth Sci 56:54-67	2	Riacho Seco	metamorphic	meta_sedimentary	Feldspar-bearing mic schist	Borborema Province	Riacho Seco Complex		-8.79724	-39.5643	LA-ICP-MS	RF119#009-Z06	2014.1	16.6	2026.5	10.8	2039.1	13.7	98.78		0.29	13.7
Cruz, RF et al, 2014 - J S-Amer Earth Sci 56:54-67	2	Riacho Seco	metamorphic	meta_sedimentary	Feldspar-bearing mic schist	Borborema Province	Riacho Seco Complex		-8.79724	-39.5643	LA-ICP-MS	RF119#010-Z07	2391.8	31.6	2466.8	20.6	2529.1	26.2	94.57		0.43	26.2
Cruz, RF et al, 2014 - J S-Amer Earth Sci 56:54-67	2	Riacho Seco	metamorphic	meta_sedimentary	Feldspar-bearing mic schist	Borborema Province	Riacho Seco Complex		-8.79724	-39.5643	LA-ICP-MS	RF119#014-Z09	2506.8	49.1	2549.5	23.6	2583.6	14.8	97.03		0.38	14.8
Cruz, RF et al, 2014 - J S-Amer Earth Sci 56:54-67	2	Riacho Seco	metamorphic	meta_sedimentary	Feldspar-bearing mic schist	Borborema Province	Riacho Seco Complex		-8.79724	-39.5643	LA-ICP-MS	RF119#016-Z11	2313.2	69.6	2415.3	35.6	2502.6	24.1	92.43		0.43	24.1
Cruz, RF et al, 2014 - J S-Amer Earth Sci 56:54-67	2	Riacho Seco	metamorphic	meta_sedimentary	Feldspar-bearing mic schist	Borborema Province	Riacho Seco Complex		-8.79724	-39.5643	LA-ICP-MS	RF119#026-Z19	2329.5	13.4	2464.7	8.1	2578.2	9.1	90.36		0.43	9.1
Cruz, RF et al, 2014 - J S-Amer Earth Sci 56:54-67	2	Riacho Seco	metamorphic	meta_sedimentary	Feldspar-bearing mic schist	Borborema Province	Riacho Seco Complex		-8.79724	-39.5643	LA-ICP-MS	RF119#028-Z21	2553.1	49.7	2570.1	24	2583.4	17.2	98.83		0.38	17.2
Cruz, RF et al, 2014 - J S-Amer Earth Sci 56:54-67	2	Riacho Seco	metamorphic	meta_sedimentary	Feldspar-bearing mic schist	Borborema Province	Riacho Seco Complex		-8.79724	-39.5643	LA-ICP-MS	RF119#036-Z27	2403.4	24.2	2492	12.5	2565	10.2	93.7		0.43	10.2
Cruz, RF et al, 2014 - J S-Amer Earth Sci 56:54-67	2	Riacho Seco	metamorphic	meta_sedimentary	Feldspar-bearing mic schist	Borborema Province	Riacho Seco Complex		-8.79724	-39.5643	LA-ICP-MS	RF119#039-Z30	2349.4	89.1	2483.3	44.8	2594.8	28	90.54		0.29	28
Cruz, RF et al, 2014 - J S-Amer Earth Sci 56:54-67	2	Riacho Seco	metamorphic	meta_sedimentary	Feldspar-bearing mic schist	Borborema Province	Riacho Seco Complex		-8.79724	-39.5643	LA-ICP-MS	RF119#047-Z36	2367.7	36.4	2503.8	22.1	2616.2	25.3	90.5		0.21	25.3
Cruz, RF et al, 2014 - J S-Amer Earth Sci 56:54-67	2	Riacho Seco	metamorphic	meta_sedimentary	Feldspar-bearing mic schist	Borborema Province	Riacho Seco Complex		-8.79724	-39.5643	LA-ICP-MS	RF119#055-Z41	2573.3	70.7	2626.2	36.3	2667.3	32.5	96.47		0.38	32.5
Cruz, RF et al, 2014 - J S-Amer Earth Sci 56:54-67	2	Riacho Seco	metamorphic	meta_sedimentary	Feldspar-bearing mic schist	Borborema Province	Riacho Seco Complex		-8.79724	-39.5643	LA-ICP-MS	RF119#058-Z44	2366.1	27.4	2494.8	16.6	2601.3	19	90.96		0.21	19
Cruz, RF et al, 2014 - J S-Amer Earth Sci 56:54-67	2	Riacho Seco	metamorphic	meta_sedimentary	Feldspar-bearing mic schist	Borborema Province	Riacho Seco Complex		-8.79724	-39.5643	LA-ICP-MS	RF119#064-Z48	1919	12.7	1969.6	10.4	2023.2	16.3	94.85		0.21	16.3
Cruz, RF et al, 2014 - J S-Amer Earth Sci 56:54-67	2	Riacho Seco	metamorphic	meta_sedimentary	Feldspar-bearing mic schist	Borborema Province	Riacho Seco Complex		-8.79724	-39.5643	LA-ICP-MS	RF119#066-Z50	2561	54.4	2580.5	24.6	2595.8	8.8	98.66		0.29	8.8
Cruz, RF et al, 2014 - J S-Amer Earth Sci 56:54-67	2	Riacho Seco	metamorphic	meta_sedimentary	Feldspar-bearing mic schist	Borborema Province	Riacho Seco Complex		-8.79724	-39.5643	LA-ICP-MS	RF119#076-Z58	2271.1	30.1	2406.6	15.4	2523.3	9.7	90		0.43	9.7
Cruz, RF et al, 2014 - J S-Amer Earth Sci 56:54-67	3	Cabrobó	metamorphic	meta_sedimentary	Garnet-biotite schist	Borborema Province	Cabrobó Complex		-8.51416	-39.4852	LA-ICP-MS	RF-253#006-Z03	2663.9	45.1	2829.6	25.9	2949.8	28.4	90.31		0.43	28.4
Cruz, RF et al, 2014 - J S-Amer Earth Sci 56:54-67	3	Cabrobó	metamorphic	meta_sedimentary	Garnet-biotite schist	Borborema Province	Cabrobó Complex		-8.51416	-39.4852	LA-ICP-MS	RF-253#018-Z11	921.1	15.8	950.7	14.9	1019.8	31.7	90.32		0.43	15.8
Cruz, RF et al, 2014 - J S-Amer Earth Sci 56:54-67	3	Cabrobó	metamorphic	meta_sedimentary	Garnet-biotite schist	Borborema Province	Cabrobó Complex		-8.51416	-39.4852	LA-ICP-MS	RF-253#023-Z14	683.9	10.4	674.4	9.4	642.9	22.6	106.37		0.29	10.4
Cruz, RF et al, 2014 - J S-Amer Earth Sci 56:54-67	3	Cabrobó	metamorphic	meta_sedimentary	Garnet-biotite schist	Borborema Province	Cabrobó Complex		-8.51416	-39.4852	LA-ICP-MS	RF-253#046-Z27	972.4	20.6	970.2	14.7	965.2	12.1	100.75		0.38	20.6
Cruz, RF et al, 2014 - J S-Amer Earth Sci 56:54-67	3	Cabrobó	metamorphic	meta_sedimentary	Garnet-biotite schist	Borborema Province	Cabrobó Complex		-8.51416	-39.4852	LA-ICP-MS	RF-253#053-Z31	745.9	8.1	760.4	9.8	803.3	29.7	92.86		0.38	8.1
Cruz, RF et al, 2014 - J S-Amer Earth Sci 56:54-67	3	Cabrobó	metamorphic	meta_sedimentary	Garnet-biotite schist	Borborema Province	Cabrobó Complex		-8.51416	-39.4852	LA-ICP-MS	RF-253#054-Z32	946.6	7.4	957.3	9.2	982	24.8	96.4		0.29	7.4
Cruz, RF et al, 2014 - J S-Amer Earth Sci 56:54-67	3	Cabrobó	metamorphic	meta_sedimentary	Garnet-biotite schist	Borborema Province	Cabrobó Complex		-8.51416	-39.4852	LA-ICP-MS	RF-253#056-Z34	942.1	5.2	959.5	8.7	999.7	25.8	94.24		0.21	5.2
Cruz, RF et al, 2014 - J S-Amer Earth Sci 56:54-67	3	Cabrobó	metamorphic	meta_sedimentary	Garnet-biotite schist	Borborema Province	Cabrobó Complex		-8.51416	-39.4852	LA-ICP-MS	RF-253#057-Z35	951.9	19	972.7	14	1019.9	12.2	93.33		0.38	19
Cruz, RF et al, 2014 - J S-Amer Earth Sci 56:54-67	3	Cabrobó	metamorphic	meta_sedimentary	Garnet-biotite schist	Borborema Province	Cabrobó Complex		-8.51416	-39.4852	LA-ICP-MS	RF-253#058-Z36	982.3	6.6	995.5	6.3	1024.6	13.7	95.87		0.29	6.6
Cruz, RF et al, 2014 - J S-Amer Earth Sci 56:54-67	3	Cabrobó	metamorphic	meta_sedimentary	Garnet-biotite schist	Borborema Province	Cabrobó Complex		-8.51416	-39.4852	LA-ICP-MS	RF-253#061-Z37	1027.3	9.4	1001.8	7.8	946.2	14.8	108.57		0.43	9.4
Cruz, RF et al, 2014 - J S-Amer Earth Sci 56:54-67	3	Cabrobó	metamorphic	meta_sedimentary	Garnet-biotite schist	Borborema Province	Cabrobó Complex		-8.51416	-39.4852	LA-ICP-MS	RF-253#062-Z38	696	9.6	697	9.2	700.4	23.5	99.38		0.21	9.6
Cruz, RF et al, 2014 - J S-Amer Earth Sci 56:54-67	3	Cabrobó	metamorphic	meta_sedimentary	Garnet-biotite schist	Borborema Province	Cabrobó Complex		-8.51416	-39.4852	LA-ICP-MS	RF-253#064-Z40	1023.4	24.1	1046.4	17.6	1094.8	17.3	93.48		0.29	24.1
Cruz, RF et al, 2014 - J S-Amer Earth Sci 56:54-67	3	Cabrobó	metamorphic	meta_sedimentary	Garnet-biotite schist	Borborema Province	Cabrobó Complex		-8.51416	-39.4852	LA-ICP-MS	RF-253#065-Z41	1017.7	12.3	1012.9	9.1	1002.4	11.1	101.53		0.43	12.3
Cruz, RF et al, 2014 - J S-Amer Earth Sci 56:54-67	3	Cabrobó	metamorphic	meta_sedimentary	Garnet-biotite schist	Borborema Province	Cabrobó Complex		-8.51416	-39.4852	LA-ICP-MS	RF-253#066-Z42	1018.9	5.9	1018.9	5.6	1018.7	12.5	100.03		0.21	5.9
Cruz, RF et al, 2014 - J S-Amer Earth Sci 56:54-67	3	Cabrobó	metamorphic	meta_sedimentary	Garnet-biotite schist	Borborema Province	Cabrobó Complex		-8.51416	-39.4852	LA-ICP-MS	RF-253#067-Z43	2073.3	29.2	2113.8	19	2153.5	23.9	96.28		0.38	23.9
Cruz, RF et al, 2014 - J S-Amer Earth Sci 56:54-67	3	Cabrobó	metamorphic	meta_sedimentary	Garnet-biotite schist	Borborema Province	Cabrobó Complex		-8.51416	-39.4852	LA-ICP-MS	RF-253#073-Z47	812.1	4.5	823	4.1	852.6	8.6	95.25		0.38	4.5
Cruz, RF et al, 2014 - J S-Amer Earth Sci 56:54-67	3	Cabrobó	metamorphic	meta_sedimentary	Garnet-biotite schist	Borborema Province	Cabrobó Complex		-8.51416	-39.4852	LA-ICP-MS	RF-253#074-Z48	922.3	8.5	946.3	7.6	1002.6	14.9	91.99		0.29	8.5
Cruz, RF et al, 2014 - J S-Amer Earth Sci 56:54-67	3	Cabrobó	metamorphic	meta_sedimentary	Garnet-biotite schist	Borborema Province	Cabrobó Complex		-8.51416	-39.4852	LA-ICP-MS	RF-253#075-Z49	727.8	8.2	735.5	7.2	759.1	14.6	95.87		0.43	8.2
Cruz, RF et al, 2014 - J S-Amer Earth Sci 56:54-67	3	Cabrobó	metamorphic	meta_sedimentary	Garnet-biotite schist	Borborema Province	Cabrobó Complex		-8.51416	-39.4852	LA-ICP-MS	RF-253#081-Z53	932	7.2	956.9	5.5	1014.7	6.6	91.85		0.43	7.2
Cruz, RF et al, 2014 - J S-Amer Earth Sci 56:54-67	3	Cabrobó	metamorphic	meta_sedimentary	Garnet-biotite schist	Borborema Province	Cabrobó Complex		-8.51416	-39.4852	LA-ICP-MS	RF-253#082-Z54	2568.2	18.8	2654.7	17.1	2721.3	26.1	94.37		0.21	26.1
Cruz, RF et al, 2014 - J S-Amer Earth Sci 56:54-67	3	Cabrobó	metamorphic	meta_sedimentary	Garnet-biotite schist	Borborema Province	Cabrobó Complex		-8.51416	-39.4852	LA-ICP-MS	RF-253#083-Z55	923.4	6.8	933.5	6.4	957.5	13.9	96.43		0.38	6.8
Cruz, RF et al, 2014 - J S-Amer Earth Sci 56:54-67	3	Cabrobó	metamorphic	meta_sedimentary	Garnet-biotite schist	Borborema Province	Cabrobó Complex		-8.51416	-39.4852	LA-ICP-MS	RF-253#085-Z57	830.3	15.3	827.5	12.2	820	19.1	101.25		0.43	15.3
Cruz, RF et al, 2014 - J S-Amer Earth Sci 56:54-67	3	Cabrobó	metamorphic	meta_sedimentary	Garnet-biotite schist	Borborema Province	Cabrobó Complex		-8.51416	-39.4852	LA-ICP-MS	RF-253#086-Z58	811.6	6.6	826.8	8.8	867.6	26.7	93.55		0.21	6.6
Cruz, RF et al, 2014 - J S-Amer Earth Sci 56:54-67	3	Cabrobó	metamorphic	meta_sedimentary	Garnet-biotite schist	Borborema Province	Cabrobó Complex		-8.51416	-39.4852	LA-ICP-MS	RF-253#087-Z59	982.7	6.1	996.9	5.1	1028	9	95.6		0.38	6.1
Cruz, RF et al, 2014 - J S-Amer Earth Sci 56:54-67	3	Cabrobó	metamorphic	meta_sedimentary	Garnet-biotite schist	Borborema Province	Cabrobó Complex		-8.51416	-39.4852	LA-ICP-MS	RF-253#093-Z63	969.3	8.6	985.5	7.9	1021.7	16.5	94.87		0.43	8.6
Cruz, RF et al, 2014 - J S-Amer Earth Sci 56:54-67	4	Orocó	metamorphic	meta_sedimentary	Muscovite quartzite	Borborema Province	Riacho Seco Complex		-8.58967	-39.5914	LA-ICP-MS	RF-254#003-Z01	2393.4	18.4	2446	10.2	2490	10.3	96.12		0.38	10.3
Cruz, RF et al, 2014 - J S-Amer Earth Sci 56:54-67	4	Orocó	metamorphic	meta_sedimentary	Muscovite quartzite	Borborema Province	Riacho Seco Complex		-8.58967	-39.5914	LA-ICP-MS	RF-254#004-Z02	1945.6	9.3	2003.3	5.3	2063.4	4.1	94.29		0.29	4.1
Cruz, RF et al, 2014 - J S-Amer Earth Sci 56:54-67	4	Orocó	metamorphic	meta_sedimentary	Muscovite quartzite	Borborema Province	Riacho Seco Complex		-8.58967	-39.5914	LA-ICP-MS	RF-254#005-Z03	1861.2	9	1930.5	5.5	2005.7	5.3	92.79		0.43	5.3
Cruz, RF et al, 2014 - J S-Amer Earth Sci 56:54-67	4	Orocó	metamorphic	meta_sedimentary	Muscovite quartzite	Borborema Province	Riacho Seco Complex		-8.58967	-39.5914	LA-ICP-MS	RF-254#007-Z05	2135.6	11.2	2119.5	5.9	2103.9	4.5	101.51		0.38	4.5
Cruz, RF et al, 2014 - J S-Amer Earth Sci 56:54-67	4	Orocó	metamorphic	meta_sedimentary	Muscovite quartzite	Borborema Province	Riacho Seco Complex		-8.58967	-39.5914	LA-ICP-MS	RF-254#009-Z07	1689.8	36.7	1772.4	24.8	1871.2	29.6	90.3		0.43	29.6
Cruz, RF et al, 2014 - J S-Amer Earth Sci 56:54-67	4	Orocó	metamorphic	meta_sedimentary	Muscovite quartzite	Borborema Province	Riacho Seco Complex		-8.58967	-39.5914	LA-ICP-MS	RF-254#013-Z08	2231	17	2357.1	9.5	2468.1	8.7	90.39		0.21	8.7
Cruz, RF et al, 2014 - J S-Amer Earth Sci 56:54-67	4	Orocó	metamorphic	meta_sedimentary	Muscovite quartzite	Borborema Province	Riacho Seco Complex		-8.58967	-39.5914	LA-ICP-MS	RF-254#018-Z13	2327.4	37.5	2423.5	18	2505.2	6.2	92.9		0.38	6.2
[truncated: 464 more rows]
